# Supplementary material for: Growth, Antigenicity, and Immunogenicity of SARS-CoV-2 Spike Variants Revealed by a Live rVSV-SARS-CoV-2 Virus
Source: Front Med (Lausanne). 2022 Jan 7;8:793437. doi: 10.3389/fmed.2021.793437 (PMC8777026; doi:10.3389/fmed.2021.793437)
Supplement: Supplementary file 2 [file Table_1.XLSX]

## Sheet: Supplementary Fig 1
Month	'2020-09'	'2020-10'	'2020-11'	'2020-12'	'2021-01'
V367F	19/20060	7/31891	15/32508	33/23570	2/1871
G476S	2/20060	1/31891	0/32508	0/23570	0/1871
V483A	0/20060	1/31891	0/32508	6/23570	0/1871
D614G	20036/20060	31883/31891	32490/32508	23523/23570	1870/1871
D839Y	2/20060	8/31891	12/32508	9/23570	0/1871
D936Y	21/20060	24/31891	24/32508	32/23570	2/1871
Sequences for analyzing frequency changes were showed in database 2.xlsx.

## Sheet: Supplementary Fig 2
Dilution	log10	WT	V367F	G476S	V483A	D614G	D839Y	D936Y
10	1	5.40093	5.24017	5.22403	5.30933	5.37072	4.83865	5.25692
100	2	4.49234	4.40887	4.4084	4.78212	5.14862	3.92978	4.46434
1000	3	3.626	3.22194	3.25261	3.8378	4.17598	3.08624	3.62104
10000	4	2.69314	2.60817	3.02585	2.926	2.87293	1.26324	1.87699
100000	5	0.970037	1.02803	0.801632	0.90309	0.970037	0.636822	0.970037
		dilution (log transformed) vs. WT	dilution (log transformed) vs. V367F	dilution (log transformed) vs. G476S	dilution (log transformed) vs. V483A	dilution (log transformed) vs. D614G	dilution (log transformed) vs. D839Y	dilution (log transformed) vs. D936Y
	Pearson r
	r	-0.9879	-0.9913	-0.9646	-0.9702	-0.9622	-0.9884	-0.9895
	95% confidence interval	-0.9992 to -0.8227	-0.9995 to -0.8687	-0.9978 to -0.5531	-0.9981 to -0.6106	-0.9976 to -0.5292	-0.9993 to -0.8299	-0.9993 to -0.8445
	R squared	0.976	0.9826	0.9305	0.9413	0.9258	0.977	0.9791
	P value
	P (two-tailed)	0.0016	0.001	0.0079	0.0061	0.0088	0.0015	0.0013
	P value summary	**	***	**	**	**	**	**
	Significant? (alpha = 0.05)	Yes	Yes	Yes	Yes	Yes	Yes	Yes
	Number of XY Pairs	5	5	5	5	5	5	5

## Sheet: Supplementary Fig 3
FRNT50 (Log10)
A			B			C
WT	V367F		WT	G476S		WT	V483A
2.30963	2.32634		2.30963	2.01703		2.30963	2.32634
2.59769	2.57978		2.59769	2.49136		2.59769	2.86213
2.43616	2.17898		2.43616	2.08991		2.43616	2.19866
2.91803	2.80209		2.91803	2.94841		2.91803	2.95472
2.0086	2.0086		2.0086	1.86332		2.0086	1.98677
2.26007	2.34242		2.26007	2.31597		2.26007	2.38021
3.03463	3.22814		3.03463	2.97864		3.03463	3.01912
3.00817	3.0162		3.00817	2.91855		3.00817	3.00087
Paired t test			Paired t test			Paired t test
P value	0.8166		P value	0.0495		P value	0.7086
P value summary	ns		P value summary	*		P value summary	ns
Significantly different (P < 0.05)?	No		Significantly different (P < 0.05)?	Yes		Significantly different (P < 0.05)?	No
One- or two-tailed P value?	Two-tailed		One- or two-tailed P value?	Two-tailed		One- or two-tailed P value?	Two-tailed
t, df	t=0.2408, df=7		t, df	t=2.371, df=7		t, df	t=0.3894, df=7
Number of pairs	8		Number of pairs	8		Number of pairs	8
D			E			F
WT	D614G		WT	D839Y		WT	D936Y
2.30963	2.22531		2.30963	2.549		2.30963	2.233
2.59769	3.2071		2.59769	3.14829		2.59769	2.233
2.43616	2.38021		2.43616	2.21219		2.43616	2.6149
2.91803	2.99739		2.91803	3.031		2.91803	2.52244
2.0086	2.17319		2.0086	2.09691		2.0086	1.6902
2.26007	1.99123		2.26007	2.29003		2.26007	1.64345
3.03463	3.34967		3.03463	3.45393		3.03463	3.05918
3.00817	2.97174		3.00817	3.14675		3.00817	2.95952
Paired t test			Paired t test			Paired t test
P value	0.3807		P value	0.0843		P value	0.0664
P value summary	ns		P value summary	ns		P value summary	ns
Significantly different (P < 0.05)?	No		Significantly different (P < 0.05)?	No		Significantly different (P < 0.05)?	No
One- or two-tailed P value?	Two-tailed		One- or two-tailed P value?	Two-tailed		One- or two-tailed P value?	Two-tailed
t, df	t=0.9354, df=7		t, df	t=2.010, df=7		t, df	t=2.173, df=7
Number of pairs	8		Number of pairs	8		Number of pairs	8

## Sheet: Fig 1
Fig 1B	working sheet
RESOURCE	SOURCE	IDENTIFIER
Public database
GISAID	Shu and McCauley, 2017	https://www.gisaid.org/
Software and algorithms
Exonerate	Slater and Birney, 2005	http://ftp.ebi.ac.uk/pub/software/vertebrategenomics/exonerate/exonerate-2.2.0-x86_64.tar.gz
MAFFT	Katoh et al., 2002	https://mafft.cbrc.jp/alignment/software/mafft-7.487-gcc_fc6.x86_64.rpm
IQ-TREE	Nguyen et al., 2015	https://github.com/Cibiv/IQ-TREE/releases/download/v1.6.12/iqtree-1.6.12-Linux.tar.gz
treeio	Wang et al., 2020	https://github.com/YuLab-SMU/treeio
ggtree	Yu, 2020	https://github.com/YuLab-SMU/ggtree
ggplot2	Ginestet, 2011	https://​github.com/​tidyverse/​ggplot2/​
Sequences from GISAID for constructing phylogenetic tree were displayed in database 1.xlsx.
Fig 1D
Month	2019-12'	'2020-01'	'2020-02'	'2020-03'	'2020-04'	'2020-05'	'2020-06'	'2020-07'	'2020-08'
V367F	0/22	7/387	1/825	11/23604	3/19477	6/11366	4/12704	4/13843	18/14714
G476S	0/22	0/387	0/825	9/23604	1/19477	1/11366	2/12704	2/13843	2/14714
V483A	0/22	0/387	2/825	27/23604	4/19477	5/11366	2/12704	0/13843	0/14714
D614G	0/22	8/387	151/825	17354/23604	16887/19477	10532/11366	12327/12704	13681/13843	14661/14714
D839Y	0/22	0/387	1/825	187/23604	47/19477	7/11366	2/12704	1/13843	7/14714
D936Y	0/22	0/387	0/825	110/23604	311/19477	116/11366	47/12704	39/13843	83/14714
Sequences for analyzing frequency changes were showed in database 2.xlsx.

## Sheet: Fig 2
Fig 2A	WB: cell supernantant anti-RBD
Fig 2B	WB: cell lysates anti-RBD
	WB: cell lysates anti-GAPDH
Fig 2E	growth curve
	WT	V367F	G476S	V483A	D614G	D839Y	D936Y
0	0	0	0	0	0	0	0
12	3.05115	1.8293	2.36642	0	2.38917	2.60206	2.35218
23	3.73038	2.54095	2.68574	2.47712	3.22402	2.69897	2.63347
48	4.99782	4.14922	4.21418	4.21814	5.71391	4.5397	4.273
72	5.23045	5.17609	5.1089	5.31911	6.18469	5.18469	5.31175
96	5.03141	5.25527	4.98114	5.31281	5.85884	5.07918	5.5617

## Sheet: Fig 3
Fig 3A	neutralization activity of sera from COVID-19 convalescent patients
P1
dilution	Log10	WT		V367F		G476S		V483A		D614G		D839Y		D936Y
30	1.47712	94.8	96.69	98.61	98.77	97.55	85.69	90.42	93.07	97.56	97.56	100.14	100.23	88.85	88.85
90.0001	1.95424	77.5	77.5	86.71	83.76	60.2	57.88	87.74	87.93	82.57	78.36	89.98	89.98	75.64	75.64
270	2.43136	40.56	40.56	29.72	46.34	16.29	12.63	39.38	39.38	25.12	25.04	60.3	80.77	31.86	31.86
810	2.90849	24.98	24.98	15.31	30.1	6.65	5.18	20.33	20.33	20.59	10.59	0.75	0.75	16.29	17.62
2430	3.38561	12.57	14.93	6.98	19.78	3.17	4.93	15.18	15.18	8.51	7.96	0	0	8.57	7.98
7290.01	3.86273	8.57	7.07	6.17	6.71	0	0	6.37	6.37	3.44	3.44	0	0	4.37	3.56
21870	4.33985	4.37	4.93	4.91	4.92	0	0	5.94	5.94	0	0	0	0	1.23	0.75
65610	4.81697	3.43	3.7	0	0	0	0	4.07	4.07	0	0	0	0	0	0
196830	5.29409	0	0	0	0	0	0	0	0	0	0	0	0	0	0
590491	5.77121	0	0	0	0	0	0	0	0	0	0	0	0	0	0
P2
dilution	Log10	WT		V367F		G476S		V483A		D614G		D839Y		D936Y
30	1.47712	99.67	97.73	99.88	100.16	100.46	100.39	99.82	99.87	98.45	99.76	99.78	99.92	99.05	98.97
90.0001	1.95424	89.85	92.62	98.09	99.4	95.63	94.3	91.88	98.57	100.11	100.18	96.57	95.43	82.58	81.04
270	2.43136	65.98	63.13	65.43	66.99	58.95	52.53	70.16	75.4	83.11	82.34	80.94	79.72	30.62	27.5
810	2.90849	29.75	10.21	4.58	20.66	12.26	7.41	50.92	31.78	58.38	53.81	52.47	50.52	14.27	11.2
2430	3.38561	10.48	3.78	0	6.31	2	7.33	44.35	9.93	48.88	23.63	47.56	24.56	9.03	7
7290.01	3.86273	3.76	1.81	0	1.67	0	0	32.08	3.28	16.71	13.99	12.37	12.37	5.44	3.1
21870	4.33985	1.31	0.74	0	0	0	0	8.71	0.85	5.98	4.06	4.75	3.93	1.56	0.8
65610	4.81697	0	0	0	0	0	0	3.78	0	2.66	1.6	1.05	0.98	0	0
196830	5.29409	0	0	0	0	0	0	1.93	0	0.61	0.81	0	0	0	0
590491	5.77121	0	0	0	0	0	0	0	0	0	0	0	0	0	0
P3
dilution	Log10	WT		V367F		G476S		V483A		D614G		D839Y		D936Y
30	1.47712	99.78	100.08	99.95	98.59	99.93	99.66	99.75	99.9	100.04	99.93	108.51	108.51	100.16	100.06
90.0001	1.95424	99.7	100.06	91.47	96.31	73.56	66.28	98.39	97.57	99.3	96.96	108.61	106.61	99.64	99.64
270	2.43136	57.6	43.79	6.58	-4.87	4.33	-4.9	12.13	-6.24	45.05	43.27	0.92	1.35	76.7	78.15
810	2.90849	-8.48	15.02	0.83	0	0.71	0	3.24	0.24	22.41	16.2	0	0	12.3	-1.31
2430	3.38561	0	1.57	0	0	0	0	0	0	14.55	5.95	0	0	4.33	1.14
7290.01	3.86273	0	0	0	0	0	0	0	0	0	0	0	0	0	0.19
21870	4.33985	0	0	0	0	0	0	0	0	0	0	0	0	0	0
65610	4.81697	0	0	0	0	0	0	0	0	0	0	0	0	0	0
196830	5.29409	0	0	0	0	0	0	0	0	0	0	0	0	0	0
590491	5.77121	0	0	0	0	0	0	0	0	0	0	0	0	0	0
P4
dilution	Log10	WT		V367F		G476S		V483A		D614G		D839Y		D936Y
30	1.47712	99.14	97.93	99.67	99.63	99.65	99.71	99.53	99.53	99.92	99.94	103	102.66	107.23	104.69
90.0001	1.95424	89.31	86.02	99.96	99.12	99.24	97.47	95.74	96.06	96.53	94.53	103.09	97.82	87.36	103.75
270	2.43136	78.9	77.33	76.77	83.24	85.4	89	83.93	86.43	88.74	82.73	90.65	88.04	65.16	58.18
810	2.90849	51	53.01	30	48	53	56	52	59	59.5	62.5	69	61	1	0
2430	3.38561	2	1.7	9.89	15.79	1	1	0	0	1.5	3	11	0	0	0
7290.01	3.86273	0.67	0.33	4.78	6.21	0	0	0	0	0.67	0.98	4.32	0	0	0
21870	4.33985	0	0	2.13	2.35	0	0	0	0	0	0	1.02	0	0	0
65610	4.81697	0	0	0.67	0.88	0	0	0	0	0	0	0	0	0	0
196830	5.29409	0	0	0	0	0	0	0	0	0	0	0	0	0	0
590491	5.77121	0	0	0	0	0	0	0	0	0	0	0	0	0	0
P5
dilution	Log10	WT		V367F		G476S		V483A		D614G		D839Y		D936Y
30	1.47712	89.38	91.48	98.39	96.49	92.63	96.13	69.53	95.58	99.19	97.72	94.87	89.35	77.7	77.7
90.0001	1.95424	52.16	54.31	54.17	58.22	38.47	41.31	62.35	33.65	88.29	70.08	64.51	58.59	14.93	56.8
270	2.43136	37.82	7.58	6.12	5.28	20.64	18.96	22.61	1.59	17.36	17.69	24.12	21.7	11.41	37.82
810	2.90849	28.14	4.25	2.36	2.23	15.65	15.65	15.56	0	8.71	7.08	0.04	0.04	7.26	21.13
2430	3.38561	14.08	0	1.67	-0.24	13.15	11.52	9.77	0	4.21	4.71	0	0	3.78	12.49
7290.01	3.86273	10	0	0	0	10.51	8.44	5.23	0	2.3	2.62	0	0	0	5.29
21870	4.33985	7.41	0	0	0	4.69	3.56	4.88	0	0	0	0	0	0	3.63
65610	4.81697	3.1	0	0	0	0	0	3.53	0	0	0	0	0	0	0
196830	5.29409	0	0	0	0	0	0	0	0	0	0	0	0	0	0
590491	5.77121	0	0	0	0	0	0	0	0	0	0	0	0	0	0
P6
dilution	Log10	WT		V367F		G476S		V483A		D614G		D839Y		D936Y
30	1.47712	99.51	99.59	99.74	99.67	99.58	99.7	99.69	99.27	96.26	95.55	99.63	99.43	94.47	98.74
90.0001	1.95424	94.47	86.78	97.97	99.65	85.77	96.15	99.38	95.41	73.82	67.12	88.87	90.26	30.02	38.02
270	2.43136	25.74	28.47	8.35	55.79	9.6	48.79	33.5	51.35	0	0	28.66	37.06	0	0
810	2.90849	0	0	0	17.9	2.18	0	0	33.27	0	0	-1.37	21.11	0	0
2430	3.38561	0	0	0	0	0	0	0	0	0	0	0	0	0	0
7290.01	3.86273	0	0	0	0	0	0	0	0	0	0	0	0	0	0
21870	4.33985	0	0	0	0	0	0	0	0	0	0	0	0	0	0
65610	4.81697	0	0	0	0	0	0	0	0	0	0	0	0	0	0
196830	5.29409	0	0	0	0	0	0	0	0	0	0	0	0	0	0
590491	5.77121	0	0	0	0	0	0	0	0	0	0	0	0	0	0
P7
dilution	Log10	WT		V367F		G476S		V483A		D614G		D839Y		D936Y
30	1.47712	99.98	100.27	100.11	100.18	100.17	100.43	99.68	99.88	100.35	99.74	99.7	100.73	99.99	99.57
90.0001	1.95424	99.95	100.31	100.42	100.53	100.07	100.45	99.92	99.95	99.94	100.21	100.25	100.03	99.06	98.74
270	2.43136	95.59	90.48	98.56	94.34	96.3	94.33	92.75	94.04	98.31	99.88	99.51	99.74	90.52	88.74
810	2.90849	68.37	66.86	70.25	85	53.62	61.88	64.83	64.72	82.74	85.65	81.96	84.07	70.3	68.49
2430	3.38561	1	1	37.5	36.31	9.42	4.53	1	1	61.62	66.87	58.36	60.32	0.89	1
7290.01	3.86273	0	0	14.68	17.71	5.41	2.32	0	0	0.79	1	0	0	0	0
21870	4.33985	0	0	5.98	6.88	1.72	0.72	0	0	0	0	0	0	0	0
65610	4.81697	0	0	1.23	1.91	0	0	0	0	0	0	0	0	0	0
196830	5.29409	0	0	0	0	0	0	0	0	0	0	0	0	0	0
590491	5.77121	0	0	0	0	0	0	0	0	0	0	0	0	0	0
P8
dilution	Log10	WT		V367F		G476S		V483A		D614G		D839Y		D936Y
30	1.47712	99.49	98.92	99.58	99.35	99.97	99.42	99.39	99.56	99.62	99.48	99.63	99.72	99.94	99.02
90.0001	1.95424	96.32	96.8	98.5	95.44	97.03	99.78	98.48	98.8	98.06	99.58	99.4	97.99	96.51	97
270	2.43136	90	88	89	89.07	76.25	82.66	89	91	84.63	90.12	95	93.06	82.89	85
810	2.90849	66	60	64	59.31	53.09	51	61	62	55	60	80	77.16	54.32	56
2430	3.38561	1	1	2	4.72	4.7	3	3	1	2	1	20	22.57	0.87	0
7290.01	3.86273	0	0	0.56	1.33	1.24	1.47	0.98	0.24	0.63	0.28	8.21	6.94	0	0
21870	4.33985	0	0	0	0	0	0	0	0	0	0	3.43	4.26	0	0
65610	4.81697	0	0	0	0	0	0	0	0	0	0	1.92	2.25	0	0
196830	5.29409	0	0	0	0	0	0	0	0	0	0	0.34	0	0	0
590491	5.77121	0	0	0	0	0	0	0	0	0	0	0	0	0	0

## Sheet: Fig 4
Fig 4A	neutralization activity of monoclonal antibodies
F11
concentration, ug/ml	Log10	WT		V367F		G476S		V483A		D614G		D839Y		D936Y
0.0109375	-1.96108	0	0	0	0	0	0	0	0	0	0	0	0	0	0
0.0218751	-1.66005	8.99	10.99	0	4.91	0	0	0	0	0	0	0	0	0	0
0.0437502	-1.35902	22	22	12.5	41.5	9.7	9.7	9.82	6.82	0	0	0	0	0	0
0.0875004	-1.05799	72.7	72.3	62.97	55.16	49.66	39.97	27.17	27.17	10.13	6.13	0	0	0	0
0.175001	-0.75696	80.7	80.26	75.23	77.27	58.43	50.35	78.69	58.69	27	32	21	0	47.4	6.86
0.350002	-0.45593	90.43	90.43	94.72	87.93	67.11	52.65	80.12	80.12	74.18	74.18	72.66	70	74.29	84.52
0.700003	-0.1549	93.73	93.93	97.5	99.56	77.23	70.76	91.15	91.15	91.82	94.82	82.66	83.12	98.64	99.17
1.4	0.146128	95.14	95.86	99.42	99.69	86.48	80.26	95.4	95.14	98.1	99.1	91.01	91.01	100.14	100.39
F6
concentration, ug/ml	Log10	WT		V367F		G476S		V483A		D614G		D839Y		D936Y
0.0273439	-1.56314	0	0	0	0	0	0	0	0	0	0	0	0	0	0
0.0546877	-1.26211	0	0	0	0	5.87	5.25	0	0	0	0	0	0	16.11	15.97
0.109375	-0.96108	11.7	0.99	0	0	12.41	19.63	0	0	0	0	0	0	48.81	44.66
0.218751	-0.66005	31.25	25.47	2.11	4.3	44.23	45.57	8.38	4.12	0	0	6.7	6.7	80.97	69.6
0.437502	-0.35902	77.27	55.61	49.78	51.83	71.48	74.11	30.48	12.27	5.17	18.17	12.22	12.07	94.87	95.22
0.875004	-0.05799	89.85	83.09	89.41	86.39	82.67	82.3	52.96	38.08	70.46	74.16	85.94	77.9	99.33	98.46
1.75	0.243038	97.17	98.72	98.47	98.89	92.38	93.42	71.48	61.44	96.92	93.62	93.99	97.97	99.37	99.14
3.5	0.544068	99.63	99.03	98.89	99.56	99.32	99.36	81.5	85.94	99.72	99.15	97.97	100.65	99.57	99.94
6
concentration, ug/ml	Log10	WT		V367F		G476S		V483A		D614G		D839Y		D936Y
0.0429685	-1.36685	0	0	0	0	0	0	0	0.9	0	0	0	0	0	0
0.085937	-1.06582	0	0	0	0	0	0	5	3.1	2	4	0	0	0	0
0.171874	-0.76479	4	3	1	1	2	0	12	9.8	12	13	0	0	23.58	17.5
0.343748	-0.46376	12.21	12.21	37.17	42.02	48.9	1	41.42	27.68	37.35	37.35	0	6.07	47.88	52.77
0.687496	-0.16273	77.32	71.76	57.88	65.07	51.71	38.29	59.8	57.02	53.25	50.25	76.07	64.64	75.81	71.54
1.375	0.138303	80.24	78.49	73.34	66.31	64.51	72.88	79	81	64.73	61.73	93	87	77.45	81.11
2.75	0.439333	92	95.3	74.41	86.24	66.84	73.37	91	95	82.57	80.59	98	96	92.21	86.8
49-50
concentration, ug/ml	Log10	WT		V367F		G476S		V483A		D614G		D839Y		D936Y
0.0195312	-1.70927	0	0	0	0	0	0	0	0	0	0	0	0	0	0
0.0390625	-1.40824	0	0	0	0	0	0	0	0	0	0	0	0	0	0
0.078125	-1.10721	0	0	0	0	0	0	0	0	0	0	0	0	0	0
0.15625	-0.80618	0	0	5.57	0	0.42	4.23	0	0	0	0	10.1	7.9	5	5
0.3125	-0.50515	0	2	20.99	4.23	15.55	14.72	0	0	18.19	11.79	18.88	16.59	14	12
0.625	-0.20412	6.67	12	37.26	14.72	25.36	20.17	2.97	1.05	36.38	33.5	33.27	29.73	38.78	31.24
1.25	0.09691	31.4	48.81	43.17	26.66	34.4	26.66	12.06	7.59	42.07	41.79	42.05	46.31	48.64	38.2
2.5	0.39794	56.61	58.59	62.54	46.35	53.06	46.35	32.93	33.57	44.33	48.62	62.42	65.97	69.14	69.36
111
concentration, ug/ml	Log10	WT		V367F		G476S		V483A		D614G		D839Y		D936Y
0.078125	-1.10721	0	0	0	0	0	0	0	0	0	0	0	0	0	0
0.15625	-0.80618	6.28	9.99	0	4.91	0	0	0	0	0	0	0	0	0	0
0.3125	-0.50515	19.89	22	12.5	41.5	9.7	9.7	9.82	7.91	0	0	0	0	0	0
0.625	-0.20412	62.7	52.7	62.97	55.16	49.66	39.97	27.17	21.33	5.71	8.13	0	0	0	0
1.25	0.09691	82.95	80.26	75.23	77.27	58.43	50.35	78.69	58.69	23.06	27	21	0	47.4	6.86
2.5	0.39794	89.69	90.43	94.72	87.93	67.11	52.65	80.12	75.63	70.45	74.18	72.66	70	74.29	84.52
5	0.69897	91.9	93.73	97.5	99.56	77.23	70.76	91.15	88.03	89.06	91.82	82.66	83.12	98.64	99.17
10	1	96.11	95.86	99.42	99.69	86.48	80.26	95.14	90.98	96.77	98.1	91.01	91.01	100.14	100.39
121
concentration, ug/ml	Log10	WT		V367F		G476S		V483A		D614G		D839Y		D936Y
0.078125	-1.10721	0	0	0	0	0	0	0	0	0	0	0	0	0	0
0.15625	-0.80618	0	0	0	0	0	0	0	0	0	0	0	0	0	0
0.3125	-0.50515	0	0	0	0	0	0	0	0	8.96	9.47	0	0	0	0
0.625	-0.20412	0	0	10.7	2.64	5.33	13.19	0	0	16.87	12.84	0	0	1	6.5
1.25	0.09691	7.54	12	40.22	11.78	18.33	45.86	7.63	0	20.96	23.62	12	0	57.65	54.47
2.5	0.39794	21.22	38.62	70.22	74.72	74.94	70.46	29.64	0.35	24.61	24.53	46.63	7.9	89.19	83.82
5	0.69897	59.91	71.19	78.32	84.07	93.84	78.64	57.1	55.72	37.58	32.17	73.32	55.53	93.74	91.42
121-C
concentration, ug/ml	Log10	WT		V367F		G476S		V483A		D614G		D839Y		D936Y
0.078125	-1.10721	0	0	0	0	0	0	0	0	0	0	0	0	0	0
0.15625	-0.80618	0	0	0	0	0	0	0	0	0	0	0	0	0	0
0.3125	-0.50515	0	0	0	0	0	0	0	0	3.17	2.57	0	0	0	0
0.625	-0.20412	0	0	0	0	3.95	5.8	0	0	17.53	18.61	0	0	0	0
1.25	0.09691	0	0	7.56	9.67	19.66	14.64	0	0	25.68	22.22	7.6	5.94	1	0
2.5	0.39794	16.58	22.96	39.72	40.28	51.21	36.65	5.61	7.01	37.91	34.68	26.91	23.14	52.6	50.53
5	0.69897	71.75	69.29	67.74	65.45	70.12	70.62	50.24	50.24	43.96	48.39	78.7	70.97	85.46	85

## Sheet: Fig 5
Fig 5A	weight changes
WT	D0	D1	D2	D3	D4	D5	D6	D7		D1	D2	D3	D4	D5	D6	D7
M1	29.2	29.1	28.6	28.9	29.4	28.8	28.6	29.1		1	0.996575	0.979452	0.989726	1.00685	0.986301	0.979452
M2	28.2	28.4	28.1	28.1	28.5	28.1	28.3	29		1	1.00709	0.996454	0.996454	1.01064	0.996454	1.00355
M3	23.1	23.8	24.2	24.3	24.4	24.5	24.6	25.1		1	1.0303	1.04762	1.05195	1.05628	1.06061	1.06494
M4	27	27.7	28.1	28.4	29.4	29.7	29.3	30		1	1.02593	1.04074	1.05185	1.08889	1.1	1.08519
M5	28.3	28.3	28.7	28.2	28	28.3	28.7	29.2		1	1	1.01413	0.996466	0.989399	1	1.01413
M6	31.7	32.1	32.5	32.8	31.9	31.8	31.6	32.4		1	1.01262	1.02524	1.0347	1.00631	1.00315	0.996845
M7	24.8	25.4	25.7	24.9	24.8	24.4	24.7	25.2		1	1.02419	1.03629	1.00403	1	0.983871	0.995968
M8	26.6	26.7	27.1	27.4	27.3	27.3	27.7	28.8		1	1.00376	1.0188	1.03008	1.02632	1.02632	1.04135
M9	28.8	29.34	29.6	29	29.5	29.7	29.8	29.8		1	1.01875	1.02778	1.00694	1.02431	1.03125	1.03472
M10	30	30.1	30.3	30.6	30.7	29.8	29.9	29.8		1	1.00333	1.01	1.02	1.02333	0.993333	0.996667
V367F	D0	D1	D2	D3	D4	D5	D6	D7		D1	D2	D3	D4	D5	D6	D7
M1	26.9	27.9	27.9	29.8	29.7	27.3	28.2	28.4		1.03717	1.03717	1.10781	1.10409	1.01487	1.04833	1.05576
M2	25.1	25.3	25.2	24.6	24.8	25.2	26.7	25.5		1.00797	1.00398	0.98008	0.988048	1.00398	1.06375	1.01594
M3	31.8	31.4	31.1	31.5	31.5	30.8	31.1	30.5		0.987421	0.977987	0.990566	0.990566	0.968553	0.977987	0.959119
M4	29.3	29.9	29.2	28.3	27.3	29.2	29.1	28.8		1.02048	0.996587	0.96587	0.931741	0.996587	0.993174	0.982935
M5	30.2	30.1	28.9	28.3	28.2	28.6	29.1	28.6		0.996689	0.956954	0.937086	0.933775	0.94702	0.963576	0.94702
M6	29.8	29.4	29.7	30.5	30	29.5	30	30.9		0.986577	0.996644	1.02349	1.00671	0.989933	1.00671	1.03691
M7	29.3	29	28.4	28.1	28.4	28.7	30.1	28.8		0.989761	0.969283	0.959044	0.969283	0.979522	1.0273	0.982935
M8	30.9	30.9	30.3	30.3	30.9	31.7	32.7	32.4		1	0.980583	0.980583	1	1.02589	1.05825	1.04854
M9	32	31	29.7	28.9	28.6	28.8	29.7	28.8		0.96875	0.928125	0.903125	0.89375	0.9	0.928125	0.9
M10	31	30.4	30.3	30.3	30.4	29.3	30.3	30.4		0.980645	0.977419	0.977419	0.980645	0.945161	0.977419	0.980645
G476S	D0	D1	D2	D3	D4	D5	D6	D7		D1	D2	D3	D4	D5	D6	D7
M1	30.8	31	31.3	31.4	31.1	31.2	30.1	32.5		1.00649	1.01623	1.01948	1.00974	1.01299	0.977273	1.05519
M2	25.2	25.1	24.8	25.8	25.6	25.6	25.8	25.9		0.996032	0.984127	1.02381	1.01587	1.01587	1.02381	1.02778
M3	34	33.3	33.7	33.7	33.2	33.5	34.9	34.8		0.979412	0.991176	0.991176	0.976471	0.985294	1.02647	1.02353
M4	32.4	31.8	31	30.7	28.9	29.9	29.9	29		0.981481	0.95679	0.947531	0.891975	0.92284	0.92284	0.895062
M5	32.1	31.9	31.2	29.9	30.3	30.8	33.5	30		0.993769	0.971963	0.931464	0.943925	0.959502	1.04361	0.934579
M6	28.3	28.3	28.2	28.8	29.4	29.5	30.1	28.8		1	0.996466	1.01767	1.03887	1.0424	1.0636	1.01767
M7	25.4	24.6	24.5	25	25.4	25.6	25.9	25.7		0.968504	0.964567	0.984252	1	1.00787	1.01969	1.01181
M8	24.7	25	25.5	25	24.9	25.5	26.4	25.9		1.01215	1.03239	1.01215	1.0081	1.03239	1.06883	1.04858
M9	25.3	25	24.9	24.8	24.6	24.8	25.5	25.1		0.988142	0.98419	0.980237	0.972332	0.980237	1.00791	0.992095
M10	26.8	26.9	26	26.2	26.3	27.1	27.3	26.6		1.00373	0.970149	0.977612	0.981343	1.01119	1.01866	0.992537
V483A	D0	D1	D2	D3	D4	D5	D6	D7		D1	D2	D3	D4	D5	D6	D7
M1	29.9	30.4	29.9	29.6	29.9	30.2	30.4	31		1.01672	1	0.989967	1	1.01003	1.01672	1.03679
M2	30.3	29.9	28.8	28.6	28.9	29.3	29.9	28.9		0.986799	0.950495	0.943894	0.953795	0.966997	0.986799	0.953795
M3	32	35.4	36.1	35	34.2	33.3	34.5	35.2		1.10625	1.12813	1.09375	1.06875	1.04062	1.07812	1.1
M4	25.4	24.8	24.6	25	25.1	25.4	25.8	24.7		0.976378	0.968504	0.984252	0.988189	1	1.01575	0.972441
M5	33.6	32.1	31.9	31.1	30.7	31.2	32	31.8		0.955357	0.949405	0.925595	0.91369	0.928571	0.952381	0.946429
M6	29.5	29.7	28.9	28.8	27.9	28.2	29.5	28.8		1.00678	0.979661	0.976271	0.945763	0.955932	1	0.976271
M7	22.5	23.1	23.6	22.8	22.7	23.1	24.1	23.9		1.02667	1.04889	1.01333	1.00889	1.02667	1.07111	1.06222
M8	35.8	34.5	33.8	34.6	33.5	33.3	35	34.3		0.963687	0.944134	0.96648	0.935754	0.930168	0.977654	0.958101
M9	35.4	35	34.5	33.6	31.9	32.1	32.9	32.8		0.988701	0.974576	0.949153	0.90113	0.90678	0.929379	0.926554
M10	34.8	34.9	35.3	35.8	36.2	36.8	37.4	35.9		1.00287	1.01437	1.02874	1.04023	1.05747	1.07471	1.03161
D614G	D0	D1	D2	D3	D4	D5	D6	D7		D1	D2	D3	D4	D5	D6	D7
M1	28.4	27.7	27.7	27.9	28.2	29.3	29.5	29		1	0.975352	0.975352	0.982394	0.992958	1.03169	1.03873
M2	25.1	25	25.3	25.4	25.8	25.3	25.5	25.7		1	0.996016	1.00797	1.01195	1.02789	1.00797	1.01594
M3	24	23.9	24.6	25.1	25.5	25	25.2	25.1		1	0.995833	1.025	1.04583	1.0625	1.04167	1.05
M4	27.3	26.9	27.2	28.6	29	27.6	28	29.6		1	0.985348	0.996337	1.04762	1.06227	1.01099	1.02564
M5	25.8	26.1	26	26	26.7	26.7	27	26.5		1	1.01163	1.00775	1.00775	1.03488	1.03488	1.04651
M6	33	33	33.5	34.1	34	33.7	33.6	33		1	1	1.01515	1.03333	1.0303	1.02121	1.01818
M7	29.8	29.2	28.2	27.9	28.3	27.8	28.1	27.4		1	0.979866	0.946309	0.936242	0.949664	0.932886	0.942953
M8	26.4	26.4	26.7	27	26.9	26.9	27	26.5		1	1	1.01136	1.02273	1.01894	1.01894	1.02273
M9	28.4	29.5	28.7	28.6	28.1	28	28.5	28.6		1	1.03873	1.01056	1.00704	0.989437	0.985915	1.00352
M10	23.9	24.5	24	24.6	25	25.1	24.9	24.8		1	1.0251	1.00418	1.02929	1.04603	1.05021	1.04184
D839Y	D0	D1	D2	D3	D4	D5	D6	D7		D1	D2	D3	D4	D5	D6	D7
M1	25.2	25.78	26.5	27	27.3	26.9	27.1	27.3		1	1.02302	1.05159	1.07143	1.08333	1.06746	1.0754
M2	26.5	27.6	28.5	28.7	28.9	28.4	29	28.9		1	1.04151	1.07547	1.08302	1.09057	1.0717	1.09434
M3	25.5	26	26.6	27.1	27.4	27.1	27.5	26.6		1	1.01961	1.04314	1.06275	1.07451	1.06275	1.07843
M4	23.9	24.1	25.3	26	26.2	25.8	26.3	26		1	1.00837	1.05858	1.08787	1.09623	1.0795	1.10042
M5	27.7	28	28.2	28.1	28.4	28.3	28.7	28.4		1	1.01083	1.01805	1.01444	1.02527	1.02166	1.0361
M6	20	20.3	20.1	20	19.7	19.2	19.1	19.4		1	1.015	1.005	1	0.985	0.96	0.955
M7	24.5	24.5	24.6	24.4	24.6	24.3	24.8	25.3		1	1	1.00408	0.995918	1.00408	0.991837	1.01224
M8	25	25.7	26.2	25.7	25.3	25.7	26.3	26.6		1	1.028	1.048	1.028	1.012	1.028	1.052
M9	24.06	24.5	24	24.3	24.7	24.7	24.6	24		1	1.01829	0.997506	1.00998	1.0266	1.0266	1.02244
M10	25.1	26.6	26.8	27.2	27.3	27	27.2	26.1		1	1.05976	1.06773	1.08367	1.08765	1.0757	1.08367
Fig 5B	neurtalization antibodies titers
WT	M1		M2		M3		M4		M5		M6		M7		M8		M9		M10
	WT	itself	WT	itself	WT	itself	WT	itself	WT	itself	WT	itself	WT	itself	WT	itself	WT	itself	WT	itself
D30	216.65		668.06		369.09		383.737		155.942		107.648		358.424		185.977		217.528		176.356
LOG	2.33576		2.82482		2.56713		2.58403		2.19296		2.03201		2.5544		2.26946		2.33752		2.24639
V367F	M1		M2		M3		M4		M5		M6		M7		M8		M9		M10
	WT	itself	WT	itself	WT	itself	WT	itself	WT	itself	WT	itself	WT	itself	WT	itself	WT	itself	WT	itself
D30	143.016	55.2474	121.993	178.949	59.8337	93.8908	29.9168	32.7622	744.809	943.59	441.942	508.211	1237.58	557.21	52.245	38.3372	2075.54	254.706	506.992	84.1336
LOG	2.15539	1.74231	2.08634	2.25273	1.77695	1.97262	1.47592	1.51537	2.87204	2.97478	2.64537	2.70604	3.09257	2.74602	1.71804	1.58362	3.31713	2.40604	2.705	1.92497
G476S	M1		M2		M3		M4		M5		M6		M7		M8		M9		M10
	WT	itself	WT	itself	WT	itself	WT	itself	WT	itself	WT	itself	WT	itself	WT	itself	WT	itself	WT	itself
D30	45.0769	38.837	433.586	1191.2	240.816	298.038	342.361	1049.43	165.096	45.8796	608.613	1145.68	263.65	441.5	252.931	110.971	540.057	619.805	569.811	406.881
LOG	1.65395	1.58925	2.63707	3.07598	2.38169	2.47427	2.53448	3.02095	2.21774	1.66162	2.78434	3.05906	2.42103	2.64493	2.403	2.04521	2.73244	2.79225	2.75573	2.60947
V483A	M1		M2		M3		M4		M5		M6		M7		M8		M9		M10
	WT	itself	WT	itself	WT	itself	WT	itself	WT	itself	WT	itself	WT	itself	WT	itself	WT	itself	WT	itself
D30	242.84	349.872	69.6281	163.159	110.426	186.452	416.566	249.85	721.487	350.718	54.5597	36.196	608.188	164.637	292.324	166.954	518.331	551.127	42.1097	49.3106
LOG	2.38532	2.54391	1.84278	2.21261	2.04307	2.27057	2.61968	2.39768	2.85823	2.54496	1.73687	1.55866	2.78404	2.21653	2.46586	2.2226	2.71461	2.74125	1.62438	1.69294
D614G	M1		M2		M3		M4		M5		M6		M7		M8		M9		M10
	WT	itself	WT	itself	WT	itself	WT	itself	WT	itself	WT	itself	WT	itself	WT	itself	WT	itself	WT	itself
D30	427.343	701.387	474.633	336.098	51.1017	158.197	168.296	328.25	232.33	211.529	445.826	176.226	433.339	300.314	154.074	330.88	788.375	996.542	112.656	252.464
LOG	2.63078	2.84596	2.67636	2.52647	1.70844	2.1992	2.22607	2.51621	2.36611	2.32537	2.64917	2.24607	2.63683	2.47758	2.18773	2.51967	2.89673	2.9985	2.05175	2.4022
D839Y	M1		M2		M3		M4		M5		M6		M7		M8		M9		M10
	WT	itself	WT	itself	WT	itself	WT	itself	WT	itself	WT	itself	WT	itself	WT	itself	WT	itself	WT	itself
D30	106.909	0	128.031	118.481	54.8626	27.5206	66.8789	29.5135	59.4758	0	620.51	0	144.991	34.2112	57.5951	0	389.699	30.8303	297.989	0
LOG	2.02901	0	2.10731	2.07365	1.73928	1.43966	1.82529	1.47002	1.77434	0	2.79275	0	2.16134	1.53417	1.76039	0	2.59073	1.48898	2.4742	0
Tukey's multiple comparisons test	Mean Diff.	95.00% CI of diff.	Below threshold?	Summary	Adjusted P Value
V367F:WT vs. V367F:Itself	0.202	-0.4887 to 0.8927	No	ns	0.9979
G476S:WT vs. G476S:Itself	-0.04515	-0.7359 to 0.6456	No	ns	>0.9999
V483A:WT vs. V483A:Itself	0.06731	-0.6234 to 0.7580	No	ns	>0.9999
D614G:WT vs. D614G:Itself	-0.1027	-0.7934 to 0.5880	No	ns	>0.9999
D839Y:WT vs. D839Y:Itself	1.325	0.6341 to 2.016	Yes	****	<0.0001

## Sheet: Fig 6
Fig 6A	growth curve
time post infection (h)	rVSV-SWT		rVSV-SAlpha		rVSV-SBeta
0	0	0	0	0	0	0
12	3.59106	3.49136	3.77085	3.74036	2.75587	2.6902
24	4.36173	4.49136	4.95904	4.90849	4.31597	4.27416
48	5.94448	5.92428	5.70757	5.77085	5.66276	5.64345
72	5.98227	5.94448	5.81954	5.73239	5.80618	5.716
96	5.83885	5.94939	5.60206	5.57978	5.61278	5.59106
Fig 6C	WB: cell supernantant anti-RBD
Fig 6D	inhibitory activity of ACE2 against virus
concentration, ug/ml	rVSV-SWT		rVSV-SAlpha		rVSV-SBeta
0.716003	98.62	98.56	99.45	98.9	99.53	99.81
0.414973	83.18	84.94	94.4	96.72	98.65	98.54
0.113943	67.17	68.25	86.48	85.68	96.27	96.49
-0.187087	43.53	43.53	65.76	73.2	86.76	89.24
-0.488117	24.28	33.6	40	45.6	74.92	74.59
-0.789147	8.21	16.92	20	25.28	42.7	35.24
-1.09018	14.76	9.02	-0.8	4.48	36.16	44.7
-1.39121	-0.91	0.71	-2.88	7.6	15.73	21.35
Fig 6E	neutralization activiity of sera from COVID-19 convalescence patients
	IC50 against rVSV-SWT (Log10)					IC50 against rVSV-SAlpha (Log10)					IC50 against rVSV-SBeta (Log10)
Patient	2.83461	2.60206	2.10992	3.55558	2.86917	2.77605	2.26435	1.96895	2.82536	2.77859	2.97506	2.43297	2.10992	2.65715	2.73006
Fig 6F	neutralization acitivity of monoclonal antibodies
mAb 111
concentration, ug/ml	log10	rVSV-SWT		rVSV-SAlpha		rVSV-SBeta
0.078125	-1.10721	21.54	14.29	2.86	15.56	0.22	-17.29
0.15625	-0.80618	32.62	27.93	13.02	7.3	-2.43	-1.25
0.3125	-0.50515	50.96	45.42	17.46	18.1	16.85	23.18
0.625	-0.20412	54.8	50.53	16.19	7.94	19.21	17.88
1.25	0.09691	61.62	57.36	20.63	21.9	14.79	22.15
2.5	0.39794	81.24	76.97	39.68	26.35	26.71	25.24
5	0.69897	83.37	85.93	54.29	44.76	30.68	23.77
10	1	91.04	89.34	60.63	58.73	30.68	23.77
mAb 49-50
concentration, ug/ml	log10	rVSV-SWT		rVSV-SAlpha		rVSV-SBeta
0.039063	-1.40823	15.44	0.28	27.35	20.8	16.41	10.17
0.078125	-1.10721	18.1	4.72	41.22	33.48	18.73	18.63
0.15625	-0.80618	21.73	18.9	40.2	37.13	23.87	22.66
0.3125	-0.50515	29.79	19.55	54.06	60.02	19.44	15.01
0.625	-0.20412	45.26	40.43	61.97	62.65	18.13	20.04
1.25	0.09691	57.92	49.29	78.22	81.54	10.27	15.51
2.5	0.39794	64.29	58.16	87.41	76.01	17.32	12.59
5	0.69897	76.94	79.6	93.36	87.58	17.32	12.59
mAb 121-C
concentration, ug/ml	log10	rVSV-SWT		rVSV-SAlpha		rVSV-SBeta
0.0390625	-1.40824	10.9	10.9	7.51	8.58	8.89	9.38
0.078125	-1.10721	13.44	12.31	14.79	14.79	7.28	10.88
0.15625	-0.80618	28.36	13.25	15.27	15.27	11.32	11.32
0.3125	-0.50515	28.36	29.54	14.98	15.86	11.87	12.76
0.625	-0.20412	37.39	35.06	15.95	15.37	12.42	22.92
1.25	0.09691	49.75	48.77	20.53	17.12	13.75	25.23
2.5	0.39794	70.17	73.31	21.98	22.96	24.9	26.34
5	0.69897	89.21	87.83	28.79	34.34	42.35	43.57
mAb F6
concentration, ug/ml	log10	rVSV-SWT		rVSV-SAlpha		rVSV-SBeta
0.0273439	-1.56314	50.13	47.41	46.83	42.99	0	0
0.0546877	-1.26211	65.56	65.56	63.57	64.82	0	0
0.109375	-0.96108	74.89	76.76	73.08	76.36	0.19	0
0.218751	-0.66005	82.7	84.39	82.13	80.32	0.27	0
0.437502	-0.35902	90.5	93.21	86.88	86.65	1.3	0
0.875004	-0.05799	95.76	95.42	90.84	91.97	2	0
1.75	0.243038	99.32	99.66	95.14	94.8	3.56	0
3.5	0.544068	99.32	99.83	97.29	96.83	13.51	9.5
mAb 769
concentration, ug/ml	log10	rVSV-SWT		rVSV-SAlpha		rVSV-SBeta
0.0390625	-1.40824	13.78	7.72	0	0	0	0
0.078125	-1.10721	32.42	32.42	0	0	0	0
0.15625	-0.80618	38.72	45.61	0	0	0	0
0.3125	-0.50515	67.93	68.17	0	0	0	0
0.625	-0.20412	83.49	84.68	0	0	0	0
1.25	0.09691	92.16	94.06	0	0	0.84	2.64
2.5	0.39794	96.67	97.03	0	0	12.41	-0.84
5	0.69897	98.57	99.17	0	0	9.97	8.94
mAb 7139
concentration, ug/ml	log10	rVSV-SWT		rVSV-SAlpha		rVSV-SBeta
0.0390625	-1.40824	0	0	1.54	2.18	12.84	15.93
0.078125	-1.10721	0	0	12.28	12.51	15.06	19.14
0.15625	-0.80618	0	0	18.41	9.72	22.84	20.74
0.3125	-0.50515	-4.44	12.9	28.72	24.42	26.54	25.8
0.625	-0.20412	44.76	45.16	45.36	45.46	33.95	33.95
1.25	0.09691	75.4	80.24	71.66	60.92	18.27	18.27
2.5	0.39794	93.15	93.95	81	75.74	38.27	38.27
5	0.69897	99.6	100	89.8	89.26	42.47	42.47
mAb F11
concentration, ug/ml	log10	rVSV-SWT		rVSV-SAlpha		rVSV-SBeta
1.02551	0.010938	10.26	-2.05	33.12	35.65	30.13	38.74
1.05166	0.021875	17.95	7.18	40.69	44.48	50.5	52.08
1.10599	0.04375	26.15	8.72	50.79	57.73	68.15	62.84
1.22321	0.0875	34.87	44.1	66.56	64.04	75.18	80.06
1.49624	0.175	51.79	58.46	72.87	69.09	87.23	89.38
2.23872	0.35	81.54	74.87	87.38	86.12	92.68	87.8
5.01187	0.7	87.18	85.64	93.69	90.54	95.84	92.25
25.1189	1.4	96.41	96.41	98.11	97.48	97.85	96.84
mAb 783
concentration, ug/ml	log10	rVSV-SWT		rVSV-SAlpha		rVSV-SBeta
0.0390625	-1.40824	25.83	19.35	19.43	16.11	29.46	28.32
0.078125	-1.10721	18.09	46.89	38.51	38.51	24.36	37.37
0.15625	-0.80618	35.55	41.31	46.06	55.89	47.19	48.72
0.3125	-0.50515	58.96	63.1	71.09	72.57	58.04	62.88
0.625	-0.20412	72.28	85.6	86.51	82.86	78.83	80.74
1.25	0.09691	87.04	84.88	88.8	89.49	88.27	89.03
2.5	0.39794	91.72	92.26	92.34	94.17	91.58	94.39
5	0.69897	94.42	93.34	95.31	95.09	95.41	95.15
Fig 6G	immunogenicity
Immunogen	FRNT50 against rVSV-SWT (Log10)								FRNT50 against rVSV-SAlpha (Log10)								FRNT50 against rVSV-SBeta (Log10)
rVSV-SWT	2.34931	2.11825	2.05012	2.06944	2.53251	2.80179	2.04922	2.16246	2.34058	2.24706	2.12979	2.20475	2.46142	3.11742	2.52513	1.30103	2.16536	2.07929	2.10236	1.30103	2.13643	3.06682	2.55983	1.30103
rVSV-SAlpha	2.19272	2.50027	2.81058	2.57145	2.02079	2.69165	2.10075	2.35208	2.27851	2.5307	2.82076	2.47715	2.01736	2.9181	2.00906	2.348	2.88656	2.73277	3.02702	2.87929	2.35706	3.00255	2.12055	2.61386
rVSV-SBeta	2.37938	3.03609	2.64149	2.61762	2.76467	2.71542	2.43075	3.0606	2.635	3.09014	2.59603	2.81479	2.80742	2.885	2.49761	3.05508	2.30563	2.96281	2.52985	2.90704	2.65111	2.71231	2.39002	2.9813
