# Supplementary material for: Growth, Antigenicity, and Immunogenicity of SARS-CoV-2 Spike Variants Revealed by a Live rVSV-SARS-CoV-2 Virus
Source: Front Med (Lausanne). 2022 Jan 7;8:793437. doi: 10.3389/fmed.2021.793437 (PMC8777026; doi:10.3389/fmed.2021.793437)
Supplement: Supplementary file 3 [file Table_2.XLSX]

## Sheet: tree_4207
Accession ID	Originating Laboratory	Submitting Laboratory	Author	Collection Time	Collection Location
EPI_ISL_402132	Wuhan Jinyintan Hospital	Hubei Provincial Center for Disease Control and Prevention	Bin Fang	2019-12-30	China
EPI_ISL_403934	Guangdong Provincial Center for Diseases Control and Prevention; Guangdong Provincial Public Health	Department of Microbiology	Jing Lu	2020-01-15	China
EPI_ISL_404253	IL Department of Public Health Chicago Laboratory	Pathogen Discovery	Queen	2020-01-21	USA
EPI_ISL_406592	Shenzhen Third People's Hospital	Shenzhen Key Laboratory of Pathogen and Immunity	Shen Chenguang	2020-01-13	China
EPI_ISL_406973	Singapore General Hospital	National Public Health Laboratory	Tze Minn Mak	2020-01-23	Singapore
EPI_ISL_407071	Respiratory Virus Unit	Respiratory Virus Unit	Maria Zambon	2020-01-29	United Kingdom
EPI_ISL_407073	Respiratory Virus Unit	Respiratory Virus Unit	Maria Zambon	2020-01-29	United Kingdom
EPI_ISL_407896	Pathology Queensland	Public Health Virology Laboratory	David Warrilow	2020-01-30	Australia
EPI_ISL_408431	Sorbonne Universit\u00e9	National Reference Center for Viruses of Respiratory Infections	Enouf	2020-01-29	France
EPI_ISL_408485	National Institute for Viral Disease Control and Prevention	National Institute for Viral Disease Control & Prevention	Wenjie Tan	2020-01-18	China
EPI_ISL_410714	National Public Health Laboratory	National Public Health Laboratory	Tze Minn Mak	2020-02-03	Singapore
EPI_ISL_411929	Department of Clinical Diagnostics	Department of Clinical Diagnostics	Data Submitter	2020-01-00	South Korea
EPI_ISL_411951	Unit for Laboratory Development and Technology Transfer	Unit for Laboratory Development and Technology Transfer	Data Submitter	2020-02-07	Sweden
EPI_ISL_412028	Hong Kong Department of Health	School of Public Health	Daniel Chu	2020-01-22	China
EPI_ISL_412386	Beijing Ditan Hospital	National Institute for Communicable Disease Control and Prevention	Xin Lu	2020-02-05	China
EPI_ISL_412898	Wuhan Jinyintan Hospital	Hubei Provincial Center for Disease Control and Prevention	Bin Fang	2019-12-30	China
EPI_ISL_412978	The Central Hospital Of Wuhan	Hubei Provincial Center for Disease Control and Prevention	Bin Fang	2020-01-17	China
EPI_ISL_412980	Union Hospital of Tongji Medical College	Hubei Provincial Center for Disease Control and Prevention	Bin Fang	2020-01-18	China
EPI_ISL_412983	Tianmen Center for Disease Control and Prevention	Hubei Provincial Center for Disease Control and Prevention	Bin Fang	2020-02-08	China
EPI_ISL_413019	Department of Internal Medicine	Institute of Medical Virology	Michael Huber	2020-02-26	Switzerland
EPI_ISL_413023	Division of Infectious Diseases	Institute of Medical Virology	Michael Huber	2020-02-29	Switzerland
EPI_ISL_413522	Indian Council of Medical Research - National Institute of Virology	National Influenza Center	Varsha Potdar	2020-01-27	India
EPI_ISL_413523	Indian Council of Medical Research-National Institute of Virology	National Influenza Center	Varsha Potdar	2020-01-31	India
EPI_ISL_413594	Centre for Infectious Diseases and Microbiology Laboratory Services	NSW Health Pathology - Institute of Clinical Pathology and Medical Research; Westmead Hospital; University of Sydney	Rebecca Rockett	2020-02-28	Australia
EPI_ISL_413622	unknown	Pathogen Discovery	Queen	2020-02-24	USA
EPI_ISL_413623	unknown	Pathogen Discovery	Queen	2020-02-24	USA
EPI_ISL_413694	Weifang Center for Disease Control and Prevention	Weifang Center for Disease Control and Prevention & BGI-Shenzhen	Xingguang Li	2020-01-00	China
EPI_ISL_413753	Weifang Center for Disease Control and Prevention	Weifang Center for Disease Control and Prevention & BGI-Shenzhen	Xingguang Li	2020-02-00	China
EPI_ISL_413791	Weifang Center for Disease Control and Prevention	Weifang Center for Disease Control and Prevention & BGI-Shenzhen	Xingguang Li	2020-02-00	China
EPI_ISL_413863	Guangdong Provincial Institution of Public Health	Guangdong Provincial Institution of Public Health	Lu	2020-02-01	China
EPI_ISL_413928	California Department of Public Health	Chiu Laboratory	Chiu	2020-03-05	USA
EPI_ISL_414008	Respiratory Virus Unit	Respiratory Virus Unit	Steven Platt	2020-02-27	United Kingdom
EPI_ISL_414378	National Centre for Infectious Diseases	Programme in Emerging Infectious Diseases	Gavin Smith	2020-02-17	Singapore
EPI_ISL_414451	Dutch COVID-19 response team	Erasmus Medical Center	Oude Munnink	2020-03-06	Netherlands
EPI_ISL_414482	unknown	Pathogen Discovery	Queen	2020-02-18	USA
EPI_ISL_414499	Center of Medical Microbiology	Center of Medical Microbiology	Wienemann	2020-02-26	Germany
EPI_ISL_414527	Hong Kong Department of Health	School of Public Health	Daniel Chu	2020-02-09	China
EPI_ISL_414539	Dutch COVID-19 response team	Erasmus Medical Center	Oude Munnink	2020-03-08	Netherlands
EPI_ISL_414558	Dutch COVID-19 response team	Erasmus Medical Center	Oude Munnink	2020-03-06	Netherlands
EPI_ISL_414590	Minnesota Department of Health	Minnesota Department of Health	Xiong Wang	2020-03-09	USA
EPI_ISL_414634	Centre Hospitalier Compi\u00e8gne Laboratoire de Biologie	National Reference Center for Viruses of Respiratory Infections	Enouf	2020-03-04	France
EPI_ISL_414641	Department of Virology and Immunology	Department of Virology	Smura	2020-03-05	Finland
EPI_ISL_414686	State Key Laboratory of Respiratory Disease	The First Affiliated Hospital of Guangzhou Medical University & BGI-Shenzhen	Jingkai Ji	2020-02-27	China
EPI_ISL_415105	Laborat\u00f3rio Central de Sa\u00fade P\u00fablica Professor Gon\u00e7alo Moniz \u2013 LACEN/BA	Instituto Oswaldo Cruz FIOCRUZ - Laboratory of Respiratory Viruses and Measles (LVRS)	Paola Cristina Resende Silva	2020-03-04	Brazil
EPI_ISL_415488	Dutch COVID-19 response team	Erasmus Medical Center	Oude Munnink	2020-03-13	Netherlands
EPI_ISL_415503	Dutch COVID-19 response team	Erasmus Medical Center	Oude Munnink	2020-03-11	Netherlands
EPI_ISL_415531	Dutch COVID-19 response team	Erasmus Medical Center	Oude Munnink	2020-03-09	Netherlands
EPI_ISL_415532	Dutch COVID-19 response team	Erasmus Medical Center	Oude Munnink	2020-03-09	Netherlands
EPI_ISL_415603	UW Virology Lab	UW Virology Lab	Roychoudhury	2020-03-10	USA
EPI_ISL_415604	UW Virology Lab	UW Virology Lab	Roychoudhury	2020-03-10	USA
EPI_ISL_415605	UW Virology Lab	UW Virology Lab	Roychoudhury	2020-03-05	USA
EPI_ISL_415787	Laboratorio de Referencia Nacional de Virus Respiratorio. Instituto Nacional de Salud. Peru	Laboratorio de Referencia Nacional de Biotecnologia y Biologia Molecular.Instituto Nacional de Salud.Peru	Carlos Patricio Padilla Rojas	2020-03-10	Peru
EPI_ISL_416142	Department of Virus and Microbiological Special diagnostics	Statens Serum Institute	Morten Rasmussen	2020-02-26	Denmark
EPI_ISL_416318	Shanghai Public Health Clinical Center	National Research Center for Translational Medicine (Shanghai)	Zhang	2020-01-28	China
EPI_ISL_416320	Shanghai Public Health Clinical Center	National Research Center for Translational Medicine (Shanghai)	Zhang	2020-01-28	China
EPI_ISL_416325	Shanghai Public Health Clinical Center	National Research Center for Translational Medicine (Shanghai)	Zhang	2020-02-02	China
EPI_ISL_416355	Shanghai Public Health Clinical Center	National Research Center for Translational Medicine (Shanghai)	Zhang	2020-02-04	China
EPI_ISL_416366	Shanghai Public Health Clinical Center	National Research Center for Translational Medicine (Shanghai)	Zhang	2020-01-30	China
EPI_ISL_416372	Shanghai Public Health Clinical Center	National Research Center for Translational Medicine (Shanghai)	Zhang	2020-02-01	China
EPI_ISL_416379	Shanghai Public Health Clinical Center	National Research Center for Translational Medicine (Shanghai)	Zhang	2020-02-01	China
EPI_ISL_416387	Shanghai Public Health Clinical Center	National Research Center for Translational Medicine (Shanghai)	Zhang	2020-02-01	China
EPI_ISL_416389	Shanghai Public Health Clinical Center	National Research Center for Translational Medicine (Shanghai)	Zhang	2020-01-21	China
EPI_ISL_416401	Shanghai Public Health Clinical Center	National Research Center for Translational Medicine (Shanghai)	Zhang	2020-02-02	China
EPI_ISL_416432	Clinical Microbiology Lab	Infectious Disease Research Department	Abdulrahman Alswaji	2020-03-07	Saudi Arabia
EPI_ISL_416451	UW Virology Lab	UW Virology Lab	Roychoudhury	2020-03-10	USA
EPI_ISL_416480	R. G. Lugar Center for Public Health Research	R. G. Lugar Center for Public Health Research	Marine Murtskhvaladze	2020-03-11	Georgia
EPI_ISL_416513	CHRU Pontchaillou - Laboratoire de Virologie	National Reference Center for Viruses of Respiratory Infections	Enouf	2020-03-07	France
EPI_ISL_416514	Victorian Infectious Diseases Reference Laboratory (VIDRL)	Victorian Infectious Diseases Reference Laboratory and Microbiological Diagnostic Unit Public Health Laboratory	Schultz	2020-03-15	Australia
EPI_ISL_416579	Japanese Quarantine Stations	Pathogen Genomics Center	Sekizuka	2020-02-15	Japan
EPI_ISL_416589	Japanese Quarantine Stations	Pathogen Genomics Center	Sekizuka	2020-02-16	Japan
EPI_ISL_416601	Japanese Quarantine Stations	Pathogen Genomics Center	Sekizuka	2020-02-16	Japan
EPI_ISL_416613	Japanese Quarantine Stations	Pathogen Genomics Center	Sekizuka	2020-02-17	Japan
EPI_ISL_416655	UW Virology Lab	UW Virology Lab	Roychoudhury	2020-03-11	USA
EPI_ISL_416661	UW Virology Lab	UW Virology Lab	Roychoudhury	2020-03-12	USA
EPI_ISL_416675	UW Virology Lab	UW Virology Lab	Roychoudhury	2020-03-11	USA
EPI_ISL_416693	UW Virology Lab	UW Virology Lab	Roychoudhury	2020-03-12	USA
EPI_ISL_416750	Institut des Agents Infectieux (IAI) Hospices Civils de Lyon	CNR Virus des Infections Respiratoires - France SUD	Josset	2020-03-06	France
EPI_ISL_416752	CHU Gabriel Montpied	CNR Virus des Infections Respiratoires - France SUD	Josset	2020-03-04	France
EPI_ISL_417008	Department of Clinical Microbiology	GIGA Medical Genomics	Keith Durkin	2020-03-07	Belgium
EPI_ISL_417070	Washington State Department of Health	Seattle Flu Study	Bedford	2020-03-03	USA
EPI_ISL_417071	Washington State Department of Health	Seattle Flu Study	Bedford	2020-03-03	USA
EPI_ISL_417081	Washington State Department of Health	Seattle Flu Study	Bedford	2020-03-02	USA
EPI_ISL_417129	Washington State Department of Health	Seattle Flu Study	Bedford	2020-03-05	USA
EPI_ISL_417168	Washington State Department of Health	Seattle Flu Study	Bedford	2020-02-29	USA
EPI_ISL_417186	National Institute for Communicable Diseases of the National Health Laboratory Service	National Institute for Communicable Diseases of the National Health Laboratory Service	Mushal Allam	2020-03-07	South Africa
EPI_ISL_417192	Minnesota Department of Health	Minnesota Department of Health	Xiong Wang	2020-03-12	USA
EPI_ISL_417193	Department of Clinical Pathology	Department of Health Technology and Informatics	Kenneth Leung	2020-02-09	China
EPI_ISL_417236	Respiratory Virus Unit	Respiratory Virus Unit	Platt	2020-03-01	United Kingdom
EPI_ISL_417291	Respiratory Virus Unit	Respiratory Virus Unit	Platt	2020-03-08	United Kingdom
EPI_ISL_417353	UW Virology Lab	UW Virology Lab	Roychoudhury	2020-03-13	USA
EPI_ISL_417370	UW Virology Lab	UW Virology Lab	Roychoudhury	2020-03-14	USA
EPI_ISL_417374	UW Virology Lab	UW Virology Lab	Roychoudhury	2020-03-15	USA
EPI_ISL_417384	Centre for Infectious Diseases and Microbiology Public Health	NSW Health Pathology - Institute of Clinical Pathology and Medical Research; Westmead Hospital; University of Sydney	Eden	2020-03-05	Australia
EPI_ISL_417389	Centre for Infectious Diseases and Microbiology Public Health	NSW Health Pathology - Institute of Clinical Pathology and Medical Research; Westmead Hospital; University of Sydney	Eden	2020-03-09	Australia
EPI_ISL_417496	Minnesota Department of Health	Minnesota Department of Health	Xiong Wang	2020-03-13	USA
EPI_ISL_417501	Minnesota Department of Health	Minnesota Department of Health	Xiong Wang	2020-03-14	USA
EPI_ISL_417502	Minnesota Department of Health	Minnesota Department of Health	Xiong Wang	2020-03-14	USA
EPI_ISL_417513	University of Wisconsin-Madison AIDS Vaccine Research Laboratories	University of Wisconsin-Madison AIDS Vaccine Research Laboratories	Katarina Marie Braun	2020-03-16	USA
EPI_ISL_417519	Laboratory Medicine	Department of Laboratory Medicine	Liu Yi Chun	2020-03-05	Taiwan
EPI_ISL_417665	deCODE genetics	deCODE genetics	J\u00f3nsson	2020-03-14	Iceland
EPI_ISL_417680	The National University Hospital of Iceland	deCODE genetics	J\u00f3nsson	2020-03-15	Iceland
EPI_ISL_417695	The National University Hospital of Iceland	deCODE genetics	J\u00f3nsson	2020-03-02	Iceland
EPI_ISL_417706	The National University Hospital of Iceland	deCODE genetics	J\u00f3nsson	2020-03-16	Iceland
EPI_ISL_417709	The National University Hospital of Iceland	deCODE genetics	J\u00f3nsson	2020-03-16	Iceland
EPI_ISL_417713	The National University Hospital of Iceland	deCODE genetics	J\u00f3nsson	2020-03-12	Iceland
EPI_ISL_417750	The National University Hospital of Iceland	deCODE genetics	J\u00f3nsson	2020-03-16	Iceland
EPI_ISL_417797	The National University Hospital of Iceland	deCODE genetics	J\u00f3nsson	2020-03-13	Iceland
EPI_ISL_417876	The National University Hospital of Iceland	deCODE genetics	J\u00f3nsson	2020-03-10	Iceland
EPI_ISL_417938	UCSF Clinical Microbiology Laboratory	Chan-Zuckerberg Biohub	Kamm	2020-03-18	USA
EPI_ISL_417947	Viral Respiratory Lab	Pathogen Sequencing Lab	Catherine Pratt	2020-03-19	Democratic Republic of the Congo
EPI_ISL_417969	Hospital Universitario La Paz	Hospital Universitario La Paz	Esther Viedma	2020-03-09	Spain
EPI_ISL_417978	Hospital Universitario La Paz	Hospital Universitario La Paz	Esther Viedma	2020-03-09	Spain
EPI_ISL_417979	Hospital Universitario Ram\u00f3n y Cajal	Hospital Universitario La Paz	Esther Viedma	2020-03-03	Spain
EPI_ISL_418020	H Braga	Instituto Nacional de Saude (INSA)	Borges	2020-03-16	Portugal
EPI_ISL_418042	UW Virology Lab	UW Virology Lab	Roychoudhury	2020-03-13	USA
EPI_ISL_418046	UW Virology Lab	UW Virology Lab	Roychoudhury	2020-03-16	USA
EPI_ISL_418055	UW Virology Lab	UW Virology Lab	Roychoudhury	2020-03-14	USA
EPI_ISL_418082	UW Virology Lab	UW Virology Lab	Roychoudhury	2020-03-15	USA
EPI_ISL_418149	Wales Specialist Virology Centre	Public Health Wales Microbiology Cardiff	Moore	2020-03-16	United Kingdom
EPI_ISL_418246	Hospital General y Universitario de Guadalajara	Instituto de Salud Carlos III	Mar\u00eda de la Monta\u00f1a Iglesias Caballero	2020-03-01	Spain
EPI_ISL_418295	Virology Department	Department of Infection	de Silva	2020-03-17	United Kingdom
EPI_ISL_418304	Virology Department	Department of Infection	de Silva	2020-03-24	United Kingdom
EPI_ISL_418307	Virology Department	Department of Infection	de Silva	2020-03-24	United Kingdom
EPI_ISL_418320	Virology Department	Department of Infection	de Silva	2020-03-25	United Kingdom
EPI_ISL_418323	Public Health Ontario Laboratories	Public Health Ontario Laboratories	Eshaghi	2020-03-00	Canada
EPI_ISL_418324	Public Health Ontario Laboratories	Public Health Ontario Laboratories	Eshaghi	2020-03-00	Canada
EPI_ISL_418356	Public Health Ontario Laboratories	Public Health Ontario Laboratories	Eshaghi	2020-03-00	Canada
EPI_ISL_418374	Public Health Ontario Laboratories	Public Health Ontario Laboratories	Eshaghi	2020-03-00	Canada
EPI_ISL_418402	Department of Virology and Immunology	Department of Virology	Smura	2020-03-14	Finland
EPI_ISL_418409	Department of Virology and Immunology	Department of Virology	Smura	2020-03-14	Finland
EPI_ISL_418634	Department of Clinical Microbiology	GIGA Medical Genomics	Keith Durkin	2020-03-19	Belgium
EPI_ISL_418640	Department of Clinical Microbiology	GIGA Medical Genomics	Keith Durkin	2020-03-19	Belgium
EPI_ISL_418687	Respiratory Virus Unit	Respiratory Virus Unit	Platt	2020-03-17	United Kingdom
EPI_ISL_418711	Respiratory Virus Unit	Respiratory Virus Unit	Platt	2020-03-16	United Kingdom
EPI_ISL_418799	Mater Pathology	Public Health Virology Laboratory	David Warrilow	2020-02-28	Australia
EPI_ISL_418897	UW Virology Lab	UW Virology Lab	Roychoudhury	2020-03-16	USA
EPI_ISL_418903	UW Virology Lab	UW Virology Lab	Roychoudhury	2020-03-16	USA
EPI_ISL_418907	UW Virology Lab	UW Virology Lab	Roychoudhury	2020-03-16	USA
EPI_ISL_418930	UW Virology Lab	UW Virology Lab	Roychoudhury	2020-03-17	USA
EPI_ISL_418944	UW Virology Lab	UW Virology Lab	Roychoudhury	2020-03-15	USA
EPI_ISL_418984	KU Leuven	KU Leuven	Piet Maes	2020-03-09	Belgium
EPI_ISL_418991	State Key Laboratory for Diagnosis and Treatment of Infectious Diseases	State Key Laboratory for Diagnosis and Treatment of Infectious Diseases	Chao Jiang	2020-02-04	China
EPI_ISL_418994	National Public Health Laboratory	National Public Health Laboratory	Mak	2020-01-29	Singapore
EPI_ISL_419186	Centre Hospitalier de Bourg en Bresse	CNR Virus des Infections Respiratoires - France SUD	Josset	2020-03-22	France
EPI_ISL_419187	Centre Hospitalier de Macon	CNR Virus des Infections Respiratoires - France SUD	Josset	2020-03-22	France
EPI_ISL_419215	Department of Clinical Pathology	Department of Health Technology and Informatics	Kenneth Leung	2020-02-10	China
EPI_ISL_419222	Department of Pathology	Department of Health Technology and Informatics	Kenneth Leung	2020-02-11	China
EPI_ISL_419231	Department of Clinical Pathology	Department of Health Technology and Informatics	Kenneth Leung	2020-02-19	China
EPI_ISL_419247	Department of Clinical Pathology	Department of Health Technology and Informatics	Kenneth Leung	2020-02-24	China
EPI_ISL_419396	Minnesota Department of Health	Minnesota Department of Health	Xiong Wang	2020-03-14	USA
EPI_ISL_419443	Wales Specialist Virology Centre	Public Health Wales Microbiology Cardiff	Moore	2020-03-18	United Kingdom
EPI_ISL_419508	Wales Specialist Virology Centre	Public Health Wales Microbiology Cardiff	Moore	2020-03-20	United Kingdom
EPI_ISL_419541	Center of Medical Microbiology	Center of Medical Microbiology	Wienemann	2020-03-14	Germany
EPI_ISL_419560	FL Bureau of Public Health Laboratories-Tampa	Pathogen Discovery	Queen	2020-02-28	USA
EPI_ISL_419579	Laboratoire National de Sant\u00e9	Laboratoire National de Sant\u00e9	Wienecke-Baldacchino	2020-03-14	Luxembourg
EPI_ISL_419596	Laboratoire National de Sant\u00e9	Laboratoire National de Sant\u00e9	Wienecke-Baldacchino	2020-03-12	Luxembourg
EPI_ISL_419661	Center for Virology	Bergthaler laboratory	Bergthaler	2020-03-10	Austria
EPI_ISL_419669	Center for Virology	Bergthaler laboratory	Bergthaler	2020-03-16	Austria
EPI_ISL_419672	Center for Virology	Bergthaler laboratory	Bergthaler	2020-03-19	Austria
EPI_ISL_419678	Servicio de Microbiolog\u00eda. Consorcio Hospital General Universitario de Valencia	Sequencing and Bioinformatics Service and Molecular Epidemiology Research Group. FISABIO-Public Health	Fernando Gonzalez-Candelas	2020-03-09	Spain
EPI_ISL_419679	Servicio de Microbiolog\u00eda. Consorcio Hospital General Universitario de Valencia	Sequencing and Bioinformatics Service and Molecular Epidemiology Research Group. FISABIO-Public Health	Fernando Gonzalez-Candelas	2020-03-02	Spain
EPI_ISL_419691	E. Gulbja Laboratorija	Charite\u0301 Universita\u0308tsmedizin Berlin	Barbara Muehlemann	2020-03-00	Latvia
EPI_ISL_419704	NYU Langone Health	Departments of Pathology and Medicine	Matthew Thomas Maurano	2020-03-18	USA
EPI_ISL_419737	Victorian Infectious Diseases Reference Laboratory (VIDRL)	Victorian Infectious Diseases Reference Laboratory and Microbiological Diagnostic Unit Public Health Laboratory	Schultz	2020-03-07	Australia
EPI_ISL_419744	Victorian Infectious Diseases Reference Laboratory (VIDRL)	Victorian Infectious Diseases Reference Laboratory and Microbiological Diagnostic Unit Public Health Laboratory	Schultz	2020-03-10	Australia
EPI_ISL_419748	Victorian Infectious Diseases Reference Laboratory (VIDRL)	Victorian Infectious Diseases Reference Laboratory and Microbiological Diagnostic Unit Public Health Laboratory	Schultz	2020-03-10	Australia
EPI_ISL_419759	Victorian Infectious Diseases Reference Laboratory (VIDRL)	Victorian Infectious Diseases Reference Laboratory and Microbiological Diagnostic Unit Public Health Laboratory	Schultz	2020-03-12	Australia
EPI_ISL_419782	Victorian Infectious Diseases Reference Laboratory (VIDRL)	Victorian Infectious Diseases Reference Laboratory and Microbiological Diagnostic Unit Public Health Laboratory	Schultz	2020-03-13	Australia
EPI_ISL_419785	Victorian Infectious Diseases Reference Laboratory (VIDRL)	Victorian Infectious Diseases Reference Laboratory and Microbiological Diagnostic Unit Public Health Laboratory	Schultz	2020-03-14	Australia
EPI_ISL_419794	Victorian Infectious Diseases Reference Laboratory (VIDRL)	Victorian Infectious Diseases Reference Laboratory and Microbiological Diagnostic Unit Public Health Laboratory	Schultz	2020-03-14	Australia
EPI_ISL_419804	Victorian Infectious Diseases Reference Laboratory (VIDRL)	Victorian Infectious Diseases Reference Laboratory and Microbiological Diagnostic Unit Public Health Laboratory	Schultz	2020-03-15	Australia
EPI_ISL_419812	Victorian Infectious Diseases Reference Laboratory (VIDRL)	Victorian Infectious Diseases Reference Laboratory and Microbiological Diagnostic Unit Public Health Laboratory	Schultz	2020-03-16	Australia
EPI_ISL_419814	Victorian Infectious Diseases Reference Laboratory (VIDRL)	Victorian Infectious Diseases Reference Laboratory and Microbiological Diagnostic Unit Public Health Laboratory	Schultz	2020-03-17	Australia
EPI_ISL_419818	Victorian Infectious Diseases Reference Laboratory (VIDRL)	Victorian Infectious Diseases Reference Laboratory and Microbiological Diagnostic Unit Public Health Laboratory	Schultz	2020-03-17	Australia
EPI_ISL_419830	Microbiological Diagnostic Unit Public Health Laboratory	Microbiological Diagnostic Unit Public Health Laboratory	Schultz	2020-03-22	Australia
EPI_ISL_419846	Victorian Infectious Diseases Reference Laboratory (VIDRL)	Victorian Infectious Diseases Reference Laboratory and Microbiological Diagnostic Unit Public Health Laboratory	Schultz	2020-03-17	Australia
EPI_ISL_419847	Victorian Infectious Diseases Reference Laboratory (VIDRL)	Victorian Infectious Diseases Reference Laboratory and Microbiological Diagnostic Unit Public Health Laboratory	Schultz	2020-03-17	Australia
EPI_ISL_419868	Victorian Infectious Diseases Reference Laboratory (VIDRL)	Victorian Infectious Diseases Reference Laboratory and Microbiological Diagnostic Unit Public Health Laboratory	Schultz	2020-03-18	Australia
EPI_ISL_419872	Victorian Infectious Diseases Reference Laboratory (VIDRL)	Victorian Infectious Diseases Reference Laboratory and Microbiological Diagnostic Unit Public Health Laboratory	Schultz	2020-03-18	Australia
EPI_ISL_419876	Victorian Infectious Diseases Reference Laboratory (VIDRL)	Victorian Infectious Diseases Reference Laboratory and Microbiological Diagnostic Unit Public Health Laboratory	Schultz	2020-03-19	Australia
EPI_ISL_419884	Victorian Infectious Diseases Reference Laboratory (VIDRL)	Victorian Infectious Diseases Reference Laboratory and Microbiological Diagnostic Unit Public Health Laboratory	Schultz	2020-03-19	Australia
EPI_ISL_419885	Victorian Infectious Diseases Reference Laboratory (VIDRL)	Victorian Infectious Diseases Reference Laboratory and Microbiological Diagnostic Unit Public Health Laboratory	Schultz	2020-03-19	Australia
EPI_ISL_419891	Victorian Infectious Diseases Reference Laboratory (VIDRL)	Victorian Infectious Diseases Reference Laboratory and Microbiological Diagnostic Unit Public Health Laboratory	Schultz	2020-03-19	Australia
EPI_ISL_419893	Victorian Infectious Diseases Reference Laboratory (VIDRL)	Victorian Infectious Diseases Reference Laboratory and Microbiological Diagnostic Unit Public Health Laboratory	Schultz	2020-03-19	Australia
EPI_ISL_419913	Victorian Infectious Diseases Reference Laboratory (VIDRL)	Victorian Infectious Diseases Reference Laboratory and Microbiological Diagnostic Unit Public Health Laboratory	Schultz	2020-03-20	Australia
EPI_ISL_419917	Victorian Infectious Diseases Reference Laboratory (VIDRL)	Victorian Infectious Diseases Reference Laboratory and Microbiological Diagnostic Unit Public Health Laboratory	Schultz	2020-03-20	Australia
EPI_ISL_419922	Victorian Infectious Diseases Reference Laboratory (VIDRL)	Victorian Infectious Diseases Reference Laboratory and Microbiological Diagnostic Unit Public Health Laboratory	Schultz	2020-03-20	Australia
EPI_ISL_419931	Victorian Infectious Diseases Reference Laboratory (VIDRL)	Victorian Infectious Diseases Reference Laboratory and Microbiological Diagnostic Unit Public Health Laboratory	Schultz	2020-03-21	Australia
EPI_ISL_419951	Victorian Infectious Diseases Reference Laboratory (VIDRL)	Victorian Infectious Diseases Reference Laboratory and Microbiological Diagnostic Unit Public Health Laboratory	Schultz	2020-03-21	Australia
EPI_ISL_419955	Victorian Infectious Diseases Reference Laboratory (VIDRL)	Victorian Infectious Diseases Reference Laboratory and Microbiological Diagnostic Unit Public Health Laboratory	Schultz	2020-03-21	Australia
EPI_ISL_420003	Microbiological Diagnostic Unit Public Health Laboratory	Microbiological Diagnostic Unit Public Health Laboratory	Schultz	2020-03-23	Australia
EPI_ISL_420033	Viral Respiratory Lab	Pathogen Sequencing Lab	Catherine Pratt	2020-03-22	Democratic Republic of the Congo
EPI_ISL_420048	Service de Biologie M\u00e9dicale - BP 125	National Reference Center for Viruses of Respiratory Infections	Enouf	2020-03-18	France
EPI_ISL_420070	Institut Pasteur Dakar	Institut Pasteur de Dakar	Ndongo DIA	2020-03-17	Senegal
EPI_ISL_420073	Institut Pasteur Dakar	Institut Pasteur de Dakar	Ndongo DIA	2020-03-19	Senegal
EPI_ISL_420081	WHO National Influenza Centre Russian Federation	WHO National Influenza Centre Russian Federation	Andrey Komissarov	2020-03-18	Russia
EPI_ISL_420102	National Centre for Infectious Diseases	Programme in Emerging Infectious Diseases	Smith	2020-03-05	Singapore
EPI_ISL_420111	National Centre for Infectious Diseases	Programme in Emerging Infectious Diseases	Smith	2020-03-12	Singapore
EPI_ISL_420189	Virology Department	Department of Infection	de Silva	2020-03-27	United Kingdom
EPI_ISL_420198	Virology Department	Department of Infection	de Silva	2020-03-28	United Kingdom
EPI_ISL_420203	Virology Department	Department of Infection	de Silva	2020-03-29	United Kingdom
EPI_ISL_420233	Virology Department	Department of Infection	de Silva	2020-03-25	United Kingdom
EPI_ISL_420268	Virology Department	Department of Infection	de Silva	2020-03-23	United Kingdom
EPI_ISL_420328	KU Leuven	KU Leuven	Maes	2020-03-06	Belgium
EPI_ISL_420368	KU Leuven	KU Leuven	Maes	2020-03-19	Belgium
EPI_ISL_420385	KU Leuven	KU Leuven	Maes	2020-03-25	Belgium
EPI_ISL_420412	KU Leuven	KU Leuven	Maes	2020-03-24	Belgium
EPI_ISL_420423	KU Leuven	KU Leuven	Maes	2020-03-25	Belgium
EPI_ISL_420437	KU Leuven	KU Leuven	Maes	2020-03-25	Belgium
EPI_ISL_420456	PathWest Laboratory Medicine WA	PathWest Laboratory Medicine WA	Chisha Sikazwe	2020-02-22	Australia
EPI_ISL_420508	Respiratory Virus Unit	Respiratory Virus Unit	Platt	2020-03-23	United Kingdom
EPI_ISL_420583	Ospedale Civile Giuseppe Mazzini	Istituto Zooprofilattico Sperimentale dell'Abruzzo e Molise \G.Caporale\	Alessio Lorusso	2020-03-23	Italy
EPI_ISL_420604	Institut des Agents Infectieux (IAI)	CNR Virus des Infections Respiratoires - France SUD	Josset	2020-03-23	France
EPI_ISL_420613	Centre Hospitalier de Macon	CNR Virus des Infections Respiratoires - France SUD	Josset	2020-03-23	France
EPI_ISL_420615	Institut des Agents Infectieux (IAI)	CNR Virus des Infections Respiratoires - France SUD	Josset	2020-03-23	France
EPI_ISL_420640	Respiratory Virus Unit	Respiratory Virus Unit	Platt	2020-03-23	United Kingdom
EPI_ISL_420697	Respiratory Virus Unit	Respiratory Virus Unit	Platt	2020-03-29	United Kingdom
EPI_ISL_420723	Respiratory Virus Unit	Respiratory Virus Unit	Platt	2020-03-28	United Kingdom
EPI_ISL_420731	Respiratory Virus Unit	Respiratory Virus Unit	Platt	2020-03-28	United Kingdom
EPI_ISL_420743	Respiratory Virus Unit	Respiratory Virus Unit	Platt	2020-03-27	United Kingdom
EPI_ISL_420796	Texas DSHS Lab Services	Pathogen Discovery	Queen	2020-02-29	USA
EPI_ISL_420977	Wales Specialist Virology Centre	Public Health Wales Microbiology Cardiff	Moore	2020-03-22	United Kingdom
EPI_ISL_421179	Hospital Universitario 12 de Octubre	Hospital Universitario 12 de Octubre	Esther Viedma	2020-03-27	Spain
EPI_ISL_421180	Hospital Universitario 12 de Octubre	Hospital Universitario 12 de Octubre	Esther Viedma	2020-03-27	Spain
EPI_ISL_421184	Department of Clinical Microbiology	GIGA Medical Genomics	Durkin	2020-03-31	Belgium
EPI_ISL_421194	Department of Clinical Microbiology	GIGA Medical Genomics	Durkin	2020-03-30	Belgium
EPI_ISL_421253	Jiangxi Province Center for Disease Control and Prevention	Jiangxi Province Center for Disease Control and Prevention	Xiong	2020-01-26	China
EPI_ISL_421261	Jiangxi Province Center for Disease Control and Prevention	Jiangxi Province Center for Disease Control and Prevention	Xiong	2020-01-29	China
EPI_ISL_421283	University of Wisconsin-Madison AIDS Vaccine Research Laboratories	University of Wisconsin-Madison AIDS Vaccine Research Laboratories	Baczenas	2020-03-23	USA
EPI_ISL_421286	University of Wisconsin-Madison AIDS Vaccine Research Laboratories	University of Wisconsin-Madison AIDS Vaccine Research Laboratories	Baczenas	2020-03-25	USA
EPI_ISL_421293	University of Wisconsin-Madison AIDS Vaccine Research Laboratories	University of Wisconsin-Madison AIDS Vaccine Research Laboratories	Baczenas	2020-03-24	USA
EPI_ISL_421324	University of Wisconsin-Madison AIDS Vaccine Research Laboratories	University of Wisconsin-Madison AIDS Vaccine Research Laboratories	Baczenas	2020-03-24	USA
EPI_ISL_421365	MSHS Clinical Microbiology Laboratories	MSHS Pathogen Surveillance Program	van Bakel	2020-03-14	USA
EPI_ISL_421371	MSHS Clinical Microbiology Laboratories	MSHS Pathogen Surveillance Program	van Bakel	2020-03-17	USA
EPI_ISL_421386	MSHS Clinical Microbiology Laboratories	MSHS Pathogen Surveillance Program	van Bakel	2020-03-19	USA
EPI_ISL_421410	MSHS Clinical Microbiology Laboratories	MSHS Pathogen Surveillance Program	van Bakel	2020-03-18	USA
EPI_ISL_421415	MSHS Clinical Microbiology Laboratories	MSHS Pathogen Surveillance Program	van Bakel	2020-03-13	USA
EPI_ISL_421458	H Beatriz Angelo	Instituto Nacional de Saude (INSA)	Borges	2020-03-19	Portugal
EPI_ISL_421472	Instituto Nacional de Saude (INSA)	Instituto Nacional de Saude (INSA)	Borges	2020-03-21	Portugal
EPI_ISL_421599	MSHS Clinical Microbiology Laboratories	MSHS Pathogen Surveillance Program	van Bakel	2020-03-21	USA
EPI_ISL_421653	E. Gulbja Laboratorija	Latvian Biomedical Research and Study Centre	Nikita Zrelovs	2020-03-25	Latvia
EPI_ISL_421670	National Influenza Center	Indian Council of Medical Research-National Institute of Virology	Yadav	2020-03-12	India
EPI_ISL_421671	National Influenza Center	Indian Council of Medical Research-National Institute of Virology	Yadav	2020-03-12	India
EPI_ISL_421683	Minnesota Department of Health	Minnesota Department of Health	Wang	2020-03-15	USA
EPI_ISL_421684	Minnesota Department of Health	Minnesota Department of Health	Wang	2020-03-16	USA
EPI_ISL_421686	Minnesota Department of Health	Minnesota Department of Health	Wang	2020-03-17	USA
EPI_ISL_421687	Minnesota Department of Health	Minnesota Department of Health	Wang	2020-03-16	USA
EPI_ISL_421690	Minnesota Department of Health	Minnesota Department of Health	Wang	2020-03-16	USA
EPI_ISL_421757	Laboratoire National de Sante	Laboratoire National de Sante	Wienecke-Baldacchino	2020-03-17	Luxembourg
EPI_ISL_421794	Respiratory Virus Unit	Respiratory Virus Unit	Platt	2020-03-26	United Kingdom
EPI_ISL_421834	Respiratory Virus Unit	Respiratory Virus Unit	Platt	2020-03-26	United Kingdom
EPI_ISL_421907	Respiratory Virus Unit	Respiratory Virus Unit	Platt	2020-03-26	United Kingdom
EPI_ISL_421910	Respiratory Virus Unit	Respiratory Virus Unit	Platt	2020-03-26	United Kingdom
EPI_ISL_421916	Respiratory Virus Unit	Respiratory Virus Unit	Platt	2020-03-27	United Kingdom
EPI_ISL_421921	Respiratory Virus Unit	Respiratory Virus Unit	Platt	2020-03-27	United Kingdom
EPI_ISL_421938	Respiratory Virus Unit	Respiratory Virus Unit	Platt	2020-03-30	United Kingdom
EPI_ISL_421939	Respiratory Virus Unit	Respiratory Virus Unit	Platt	2020-04-01	United Kingdom
EPI_ISL_421948	Respiratory Virus Unit	Respiratory Virus Unit	Platt	2020-03-31	United Kingdom
EPI_ISL_422019	Wales Specialist Virology Centre	Public Health Wales Microbiology Cardiff	Moore	2020-03-27	United Kingdom
EPI_ISL_422045	Wales Specialist Virology Centre	Public Health Wales Microbiology Cardiff	Moore	2020-03-24	United Kingdom
EPI_ISL_422051	Wales Specialist Virology Centre	Public Health Wales Microbiology Cardiff	Moore	2020-03-30	United Kingdom
EPI_ISL_422075	Wales Specialist Virology Centre	Public Health Wales Microbiology Cardiff	Moore	2020-03-29	United Kingdom
EPI_ISL_422081	Wales Specialist Virology Centre	Public Health Wales Microbiology Cardiff	Moore	2020-03-30	United Kingdom
EPI_ISL_422094	Wales Specialist Virology Centre	Public Health Wales Microbiology Cardiff	Moore	2020-03-25	United Kingdom
EPI_ISL_422113	Wales Specialist Virology Centre	Public Health Wales Microbiology Cardiff	Moore	2020-03-28	United Kingdom
EPI_ISL_422120	Wales Specialist Virology Centre	Public Health Wales Microbiology Cardiff	Moore	2020-03-30	United Kingdom
EPI_ISL_422410	Department of Laboratory Medicine	Microbial Genomics Core Lab	Lin	2020-03-13	Taiwan
EPI_ISL_422420	Department of Laboratory Medicine	Microbial Genomics Core Lab	Lin	2020-03-19	Taiwan
EPI_ISL_422431	National Public Health Laboratory	National Public Health Laboratory	Mak	2020-03-31	Singapore
EPI_ISL_422435	National Public Health Laboratory	National Public Health Laboratory	Mak	2020-03-31	Singapore
EPI_ISL_422598	Dutch COVID-19 response team	Erasmus Medical Center	Oude Munnink	2020-03-31	Netherlands
EPI_ISL_422608	Dutch COVID-19 response team	Erasmus Medical Center	Oude Munnink	2020-04-01	Netherlands
EPI_ISL_422664	Dutch COVID-19 response team	Erasmus Medical Center	Oude Munnink	2020-03-16	Netherlands
EPI_ISL_422709	Dutch COVID-19 response team	Erasmus Medical Center	Oude Munnink	2020-03-22	Netherlands
EPI_ISL_422726	Dutch COVID-19 response team	Erasmus Medical Center	Oude Munnink	2020-03-23	Netherlands
EPI_ISL_422772	Dutch COVID-19 response team	Erasmus Medical Center	Oude Munnink	2020-03-27	Netherlands
EPI_ISL_422776	Dutch COVID-19 response team	Erasmus Medical Center	Oude Munnink	2020-03-28	Netherlands
EPI_ISL_422790	Dutch COVID-19 response team	Erasmus Medical Center	Oude Munnink	2020-03-30	Netherlands
EPI_ISL_422881	Dutch COVID-19 response team	Erasmus Medical Center	Oude Munnink	2020-03-09	Netherlands
EPI_ISL_422909	Dutch COVID-19 response team	Erasmus Medical Center	Oude Munnink	2020-03-17	Netherlands
EPI_ISL_422912	Dutch COVID-19 response team	Erasmus Medical Center	Oude Munnink	2020-03-17	Netherlands
EPI_ISL_422944	Dutch COVID-19 response team	Erasmus Medical Center	Oude Munnink	2020-03-26	Netherlands
EPI_ISL_422961	UW Virology Lab	UW Virology Lab	Roychoudhury	2020-03-13	USA
EPI_ISL_422965	UW Virology Lab	UW Virology Lab	Roychoudhury	2020-03-16	USA
EPI_ISL_422971	UW Virology Lab	UW Virology Lab	Roychoudhury	2020-03-17	USA
EPI_ISL_422988	UW Virology Lab	UW Virology Lab	Roychoudhury	2020-03-18	USA
EPI_ISL_423012	UW Virology Lab	UW Virology Lab	Roychoudhury	2020-03-19	USA
EPI_ISL_423017	UW Virology Lab	UW Virology Lab	Roychoudhury	2020-03-19	USA
EPI_ISL_423074	Respiratory Virus Unit	Respiratory Virus Unit	Platt	2020-03-24	United Kingdom
EPI_ISL_423092	Respiratory Virus Unit	Respiratory Virus Unit	Platt	2020-03-24	United Kingdom
EPI_ISL_423102	Respiratory Virus Unit	Respiratory Virus Unit	Platt	2020-03-24	United Kingdom
EPI_ISL_423117	Respiratory Virus Unit	Respiratory Virus Unit	Platt	2020-03-24	United Kingdom
EPI_ISL_423119	Respiratory Virus Unit	Respiratory Virus Unit	Platt	2020-03-25	United Kingdom
EPI_ISL_423149	Respiratory Virus Unit	Respiratory Virus Unit	Platt	2020-03-21	United Kingdom
EPI_ISL_423163	Respiratory Virus Unit	Respiratory Virus Unit	Platt	2020-03-23	United Kingdom
EPI_ISL_423223	Respiratory Virus Unit	Respiratory Virus Unit	Platt	2020-03-25	United Kingdom
EPI_ISL_423238	Respiratory Virus Unit	Respiratory Virus Unit	Platt	2020-03-24	United Kingdom
EPI_ISL_423395	Respiratory Virus Unit	Respiratory Virus Unit	Platt	2020-03-28	United Kingdom
EPI_ISL_423399	Respiratory Virus Unit	Respiratory Virus Unit	Platt	2020-03-29	United Kingdom
EPI_ISL_423400	Respiratory Virus Unit	Respiratory Virus Unit	Platt	2020-03-30	United Kingdom
EPI_ISL_423411	Respiratory Virus Unit	Respiratory Virus Unit	Platt	2020-03-28	United Kingdom
EPI_ISL_423413	Respiratory Virus Unit	Respiratory Virus Unit	Platt	2020-03-29	United Kingdom
EPI_ISL_423473	Respiratory Virus Unit	Respiratory Virus Unit	Platt	2020-03-31	United Kingdom
EPI_ISL_423486	Respiratory Virus Unit	Respiratory Virus Unit	Platt	2020-03-31	United Kingdom
EPI_ISL_423495	Respiratory Virus Unit	Respiratory Virus Unit	Platt	2020-03-30	United Kingdom
EPI_ISL_423503	Respiratory Virus Unit	Respiratory Virus Unit	Platt	2020-03-31	United Kingdom
EPI_ISL_423588	Respiratory Virus Unit	Respiratory Virus Unit	Platt	2020-04-03	United Kingdom
EPI_ISL_423782	Respiratory Virus Unit	Respiratory Virus Unit	Platt	2020-03-23	United Kingdom
EPI_ISL_423808	Respiratory Virus Unit	Respiratory Virus Unit	Platt	2020-03-23	United Kingdom
EPI_ISL_423852	Respiratory Virus Unit	Respiratory Virus Unit	Platt	2020-03-23	United Kingdom
EPI_ISL_423952	Respiratory Virus Unit	Respiratory Virus Unit	Platt	2020-03-19	United Kingdom
EPI_ISL_424126	Respiratory Virus Unit	Respiratory Virus Unit	Platt	2020-03-21	United Kingdom
EPI_ISL_424140	Respiratory Virus Unit	Respiratory Virus Unit	Platt	2020-03-21	United Kingdom
EPI_ISL_424232	UW Virology Lab	UW Virology Lab	Roychoudhury	2020-03-21	USA
EPI_ISL_424235	UW Virology Lab	UW Virology Lab	Roychoudhury	2020-03-21	USA
EPI_ISL_424256	UW Virology Lab	UW Virology Lab	Roychoudhury	2020-03-22	USA
EPI_ISL_424342	INMI Lazzaro Spallanzani IRCCS	Laboratory of Virology	Gruber	2020-03-07	Italy
EPI_ISL_424366	Vaccine Research	Gen Era Diagnostics Inc.	Can Holyavkin	2020-03-17	Turkey
EPI_ISL_424369	The National University Hospital of Iceland	deCODE genetics	J\u00f3nsson	2020-03-00	Iceland
EPI_ISL_424441	The National University Hospital of Iceland	deCODE genetics	J\u00f3nsson	2020-03-19	Iceland
EPI_ISL_424528	The National University Hospital of Iceland	deCODE genetics	J\u00f3nsson	2020-03-21	Iceland
EPI_ISL_424564	The National University Hospital of Iceland	deCODE genetics	J\u00f3nsson	2020-03-27	Iceland
EPI_ISL_424577	The National University Hospital of Iceland	deCODE genetics	J\u00f3nsson	2020-03-27	Iceland
EPI_ISL_424581	The National University Hospital of Iceland	deCODE genetics	J\u00f3nsson	2020-03-28	Iceland
EPI_ISL_424584	The National University Hospital of Iceland	deCODE genetics	J\u00f3nsson	2020-03-28	Iceland
EPI_ISL_424650	Department of Clinical Microbiology	GIGA Medical Genomics	Durkin	2020-04-04	Belgium
EPI_ISL_424657	Department of Clinical Microbiology	GIGA Medical Genomics	Durkin	2020-04-05	Belgium
EPI_ISL_424661	Department of Clinical Microbiology	GIGA Medical Genomics	Durkin	2020-04-05	Belgium
EPI_ISL_424703	Klinisk mikrobiologi	Unit for Biological Agents	Andreas Sjodin	2020-03-15	Sweden
EPI_ISL_424857	FL Bur. of Public Health Laboratories-Jacksonville	Pathogen Discovery	Queen	2020-03-06	USA
EPI_ISL_424858	GA Department of Public Health Laboratory	Pathogen Discovery	Queen	2020-03-04	USA
EPI_ISL_424864	GA Department of Public Health Laboratory	Pathogen Discovery	Queen	2020-03-10	USA
EPI_ISL_424952	NYU Langone Health	Departments of Pathology and Medicine	Maurano	2020-04-01	USA
EPI_ISL_424954	NYU Langone Health	Departments of Pathology and Medicine	Maurano	2020-04-01	USA
EPI_ISL_424968	NYU Langone Health	Departments of Pathology and Medicine	Maurano	2020-04-01	USA
EPI_ISL_425123	Center of Medical Microbiology	Center of Medical Microbiology	Wienemann	2020-03-17	Germany
EPI_ISL_425131	Center of Medical Microbiology	Center of Medical Microbiology	Wienemann	2020-03-20	Germany
EPI_ISL_425148	University of Wisconsin-Madison AIDS Vaccine Research Laboratories	University of Wisconsin-Madison AIDS Vaccine Research Laboratories	Baczenas	2020-04-01	USA
EPI_ISL_425182	Servicio de Microbiolog\u00eda. Consorcio Hospital General Universitario de Valencia	Sequencing and Bioinformatics Service and Molecular Epidemiology Research Group. FISABIO-Public Health	Gonzalez-Candelas	2020-03-10	Spain
EPI_ISL_425243	Department of Pathology	COVID-19 Genomics UK (COG-UK) Consortium	Meredith	2020-04-01	United Kingdom
EPI_ISL_425244	Department of Pathology	COVID-19 Genomics UK (COG-UK) Consortium	Meredith	2020-04-01	United Kingdom
EPI_ISL_425267	Department of Pathology	COVID-19 Genomics UK (COG-UK) Consortium	Meredith	2020-04-01	United Kingdom
EPI_ISL_425269	Department of Pathology	COVID-19 Genomics UK (COG-UK) Consortium	Meredith	2020-03-31	United Kingdom
EPI_ISL_425277	Department of Pathology	COVID-19 Genomics UK (COG-UK) Consortium	Meredith	2020-03-30	United Kingdom
EPI_ISL_425300	Department of Pathology	COVID-19 Genomics UK (COG-UK) Consortium	Meredith	2020-03-28	United Kingdom
EPI_ISL_425319	Department of Pathology	COVID-19 Genomics UK (COG-UK) Consortium	Meredith	2020-03-28	United Kingdom
EPI_ISL_425332	Department of Pathology	COVID-19 Genomics UK (COG-UK) Consortium	Meredith	2020-03-29	United Kingdom
EPI_ISL_425362	Department of Pathology	COVID-19 Genomics UK (COG-UK) Consortium	Meredith	2020-03-17	United Kingdom
EPI_ISL_425382	Department of Pathology	COVID-19 Genomics UK (COG-UK) Consortium	Meredith	2020-03-18	United Kingdom
EPI_ISL_425425	Department of Pathology	COVID-19 Genomics UK (COG-UK) Consortium	Meredith	2020-03-30	United Kingdom
EPI_ISL_425454	Department of Pathology	COVID-19 Genomics UK (COG-UK) Consortium	Meredith	2020-03-31	United Kingdom
EPI_ISL_425504	Queens Medical Centre	COVID-19 Genomics UK (COG-UK) Consortium	Loose	2020-03-18	United Kingdom
EPI_ISL_425526	Queens Medical Centre	COVID-19 Genomics UK (COG-UK) Consortium	Loose	2020-03-21	United Kingdom
EPI_ISL_425637	Queens Medical Centre	COVID-19 Genomics UK (COG-UK) Consortium	Loose	2020-03-30	United Kingdom
EPI_ISL_425652	West of Scotland Specialist Virology Centre	COVID-19 Genomics UK (COG-UK) Consortium	Robertson	2020-03-13	United Kingdom
EPI_ISL_425700	West of Scotland Specialist Virology Centre	COVID-19 Genomics UK (COG-UK) Consortium	Robertson	2020-03-17	United Kingdom
EPI_ISL_425715	West of Scotland Specialist Virology Centre	COVID-19 Genomics UK (COG-UK) Consortium	Robertson	2020-03-17	United Kingdom
EPI_ISL_425731	West of Scotland Specialist Virology Centre	COVID-19 Genomics UK (COG-UK) Consortium	Robertson	2020-03-17	United Kingdom
EPI_ISL_425766	West of Scotland Specialist Virology Centre	COVID-19 Genomics UK (COG-UK) Consortium	Robertson	2020-03-13	United Kingdom
EPI_ISL_425780	West of Scotland Specialist Virology Centre	COVID-19 Genomics UK (COG-UK) Consortium	Robertson	2020-03-14	United Kingdom
EPI_ISL_425827	Virology Department	COVID-19 Genomics UK (COG-UK) Consortium	Williams	2020-03-13	United Kingdom
EPI_ISL_425828	Virology Department	COVID-19 Genomics UK (COG-UK) Consortium	Williams	2020-03-12	United Kingdom
EPI_ISL_425829	Virology Department	COVID-19 Genomics UK (COG-UK) Consortium	Williams	2020-03-12	United Kingdom
EPI_ISL_425849	Virology Department	COVID-19 Genomics UK (COG-UK) Consortium	Williams	2020-03-14	United Kingdom
EPI_ISL_425863	Virology Department	COVID-19 Genomics UK (COG-UK) Consortium	Williams	2020-03-19	United Kingdom
EPI_ISL_425866	Virology Department	COVID-19 Genomics UK (COG-UK) Consortium	Williams	2020-03-19	United Kingdom
EPI_ISL_425876	Virology Department	COVID-19 Genomics UK (COG-UK) Consortium	Williams	2020-03-21	United Kingdom
EPI_ISL_425878	Virology Department	COVID-19 Genomics UK (COG-UK) Consortium	Williams	2020-03-21	United Kingdom
EPI_ISL_425915	Virology Department	COVID-19 Genomics UK (COG-UK) Consortium	Williams	2020-03-23	United Kingdom
EPI_ISL_425917	Virology Department	COVID-19 Genomics UK (COG-UK) Consortium	Williams	2020-03-22	United Kingdom
EPI_ISL_425924	Virology Department	COVID-19 Genomics UK (COG-UK) Consortium	Williams	2020-03-24	United Kingdom
EPI_ISL_425994	Virology Department	COVID-19 Genomics UK (COG-UK) Consortium	Williams	2020-03-30	United Kingdom
EPI_ISL_426011	Virology Department	COVID-19 Genomics UK (COG-UK) Consortium	Williams	2020-03-31	United Kingdom
EPI_ISL_426015	Virology Department	COVID-19 Genomics UK (COG-UK) Consortium	Williams	2020-03-31	United Kingdom
EPI_ISL_426070	UW Virology Lab	UW Virology Lab	Roychoudhury	2020-03-28	USA
EPI_ISL_426130	UW Virology Lab	UW Virology Lab	Roychoudhury	2020-03-24	USA
EPI_ISL_426296	Wadsworth Center	Wadsworth Center	Lasek-Nesselquist	2020-03-14	USA
EPI_ISL_426305	Wadsworth Center	Wadsworth Center	Lasek-Nesselquist	2020-03-28	USA
EPI_ISL_426320	Wadsworth Center	Wadsworth Center	Lasek-Nesselquist	2020-03-20	USA
EPI_ISL_426356	Laboratory of Molecular Genetics	Laboratory of Molecular Genetics	Kramna	2020-03-21	Czech Republic
EPI_ISL_426358	Laboratory of Molecular Genetics	Laboratory of Molecular Genetics	Kramna	2020-03-19	Czech Republic
EPI_ISL_426362	Instituto Nacional de Ciencias Medicas y Nutricion Salvador Zubiran	Instituto Nacional de Ciencias Medicas y Nutricion Salvador Zubiran	Pilar Ramos	2020-03-10	Mexico
EPI_ISL_426416	CT-Dr. Katherine A. Kelley State Public Health Lab	Pathogen Discovery	Queen	2020-03-08	USA
EPI_ISL_426428	NC State Laboratory of Public Health	Pathogen Discovery	Queen	2020-03-08	USA
EPI_ISL_426459	Virginia DCLS	Virginia DCLS	St. Jacques	2020-03-28	USA
EPI_ISL_426502	TGen North	TGen North	Lemmer	2020-03-17	USA
EPI_ISL_426504	TGen North	TGen North	Lemmer	2020-03-17	USA
EPI_ISL_426523	TGen North	TGen North	Lemmer	2020-03-20	USA
EPI_ISL_426526	TGen North	TGen North	Lemmer	2020-03-23	USA
EPI_ISL_426536	TGen North	TGen North	Lemmer	2020-03-25	USA
EPI_ISL_426677	Victorian Infectious Diseases Reference Laboratory (VIDRL)	Microbiological Diagnostic Unit Public Health Laboratory and Victorian Infectious Diseases Reference Laboratory	Schultz	2020-03-22	Australia
EPI_ISL_426689	Victorian Infectious Diseases Reference Laboratory (VIDRL)	Microbiological Diagnostic Unit Public Health Laboratory and Victorian Infectious Diseases Reference Laboratory	Schultz	2020-03-23	Australia
EPI_ISL_426691	Victorian Infectious Diseases Reference Laboratory (VIDRL)	Microbiological Diagnostic Unit Public Health Laboratory and Victorian Infectious Diseases Reference Laboratory	Schultz	2020-03-23	Australia
EPI_ISL_426692	Victorian Infectious Diseases Reference Laboratory (VIDRL)	Microbiological Diagnostic Unit Public Health Laboratory and Victorian Infectious Diseases Reference Laboratory	Schultz	2020-03-23	Australia
EPI_ISL_426765	Victorian Infectious Diseases Reference Laboratory (VIDRL)	Microbiological Diagnostic Unit Public Health Laboratory and Victorian Infectious Diseases Reference Laboratory	Schultz	2020-03-23	Australia
EPI_ISL_426802	Victorian Infectious Diseases Reference Laboratory (VIDRL)	Microbiological Diagnostic Unit Public Health Laboratory and Victorian Infectious Diseases Reference Laboratory	Schultz	2020-03-24	Australia
EPI_ISL_426805	Victorian Infectious Diseases Reference Laboratory (VIDRL)	Microbiological Diagnostic Unit Public Health Laboratory and Victorian Infectious Diseases Reference Laboratory	Schultz	2020-03-24	Australia
EPI_ISL_426932	Victorian Infectious Diseases Reference Laboratory (VIDRL)	Microbiological Diagnostic Unit Public Health Laboratory and Victorian Infectious Diseases Reference Laboratory	Schultz	2020-03-29	Australia
EPI_ISL_426940	Victorian Infectious Diseases Reference Laboratory (VIDRL)	Microbiological Diagnostic Unit Public Health Laboratory and Victorian Infectious Diseases Reference Laboratory	Schultz	2020-03-28	Australia
EPI_ISL_426957	Victorian Infectious Diseases Reference Laboratory (VIDRL)	Microbiological Diagnostic Unit Public Health Laboratory and Victorian Infectious Diseases Reference Laboratory	Schultz	2020-03-27	Australia
EPI_ISL_426958	Victorian Infectious Diseases Reference Laboratory (VIDRL)	Microbiological Diagnostic Unit Public Health Laboratory and Victorian Infectious Diseases Reference Laboratory	Schultz	2020-03-27	Australia
EPI_ISL_426986	Victorian Infectious Diseases Reference Laboratory (VIDRL)	Microbiological Diagnostic Unit Public Health Laboratory and Victorian Infectious Diseases Reference Laboratory	Schultz	2020-03-28	Australia
EPI_ISL_427060	Microbiological Diagnostic Unit Public Health Laboratory	Microbiological Diagnostic Unit Public Health Laboratory	Schultz	2020-03-30	Australia
EPI_ISL_427102	Victorian Infectious Diseases Reference Laboratory (VIDRL)	Microbiological Diagnostic Unit Public Health Laboratory and Victorian Infectious Diseases Reference Laboratory	Schultz	2020-04-04	Australia
EPI_ISL_427123	Victorian Infectious Diseases Reference Laboratory (VIDRL)	Microbiological Diagnostic Unit Public Health Laboratory and Victorian Infectious Diseases Reference Laboratory	Schultz	2020-04-05	Australia
EPI_ISL_427160	Victorian Infectious Diseases Reference Laboratory (VIDRL)	Microbiological Diagnostic Unit Public Health Laboratory and Victorian Infectious Diseases Reference Laboratory	Schultz	2020-03-31	Australia
EPI_ISL_427187	UW Virology Lab	UW Virology Lab	Roychoudhury	2020-03-26	USA
EPI_ISL_427189	UW Virology Lab	UW Virology Lab	Roychoudhury	2020-03-26	USA
EPI_ISL_427207	UW Virology Lab	UW Virology Lab	Roychoudhury	2020-03-27	USA
EPI_ISL_427212	UW Virology Lab	UW Virology Lab	Roychoudhury	2020-03-27	USA
EPI_ISL_427265	UW Virology Lab	UW Virology Lab	Roychoudhury	2020-03-31	USA
EPI_ISL_427280	Minnesota Department of Health	Minnesota Department of Health	Wang	2020-03-21	USA
EPI_ISL_427284	Minnesota Department of Health	Minnesota Department of Health	Wang	2020-03-22	USA
EPI_ISL_427285	Minnesota Department of Health	Minnesota Department of Health	Wang	2020-03-22	USA
EPI_ISL_427286	Minnesota Department of Health	Minnesota Department of Health	Wang	2020-03-23	USA
EPI_ISL_427287	Minnesota Department of Health	Minnesota Department of Health	Wang	2020-03-23	USA
EPI_ISL_427324	WHO National Influenza Centre Russian Federation	WHO National Influenza Centre Russian Federation	Komissarov	2020-04-07	Russia
EPI_ISL_427329	WHO National Influenza Centre Russian Federation	WHO National Influenza Centre Russian Federation	Komissarov	2020-04-07	Russia
EPI_ISL_427379	Department of Clinical Microbiology	GIGA Medical Genomics	Durkin	2020-04-08	Belgium
EPI_ISL_427385	Department of Clinical Microbiology	GIGA Medical Genomics	Durkin	2020-04-08	Belgium
EPI_ISL_427416	Ministry of Public Health (MoPH)	Biomedical Research Center (BRC)	Benslimane	2020-03-23	Qatar
EPI_ISL_427472	NYU Langone Health	Departments of Pathology and Medicine	Maurano	2020-04-01	USA
EPI_ISL_427482	NYU Langone Health	Departments of Pathology and Medicine	Maurano	2020-04-01	USA
EPI_ISL_427512	NYU Langone Health	Departments of Pathology and Medicine	Maurano	2020-04-03	USA
EPI_ISL_427520	NYU Langone Health	Departments of Pathology and Medicine	Maurano	2020-03-18	USA
EPI_ISL_427538	NewYork-Presbyterian & Mason Lab	Mason Lab	Mason	2020-03-13	USA
EPI_ISL_427554	NewYork-Presbyterian & Mason Lab	Mason Lab	Mason	2020-03-15	USA
EPI_ISL_427576	NewYork-Presbyterian & Mason Lab	Mason Lab	Mason	2020-03-15	USA
EPI_ISL_427595	NewYork-Presbyterian & Mason Lab	Mason Lab	Mason	2020-03-16	USA
EPI_ISL_427632	NYU Langone Health	Departments of Pathology and Medicine	Maurano	2020-04-06	USA
EPI_ISL_427654	Centre for Infectious Diseases and Microbiology Public Health	NSW Health Pathology - Institute of Clinical Pathology and Medical Research; Westmead Hospital; University of Sydney	Gall	2020-03-06	Australia
EPI_ISL_427655	Centre for Infectious Diseases and Microbiology Public Health	NSW Health Pathology - Institute of Clinical Pathology and Medical Research; Westmead Hospital; University of Sydney	Gall	2020-03-11	Australia
EPI_ISL_427675	Centre for Infectious Diseases and Microbiology Public Health	NSW Health Pathology - Institute of Clinical Pathology and Medical Research; Westmead Hospital; University of Sydney	Gall	2020-03-17	Australia
EPI_ISL_427681	Centre for Infectious Diseases and Microbiology Public Health	NSW Health Pathology - Institute of Clinical Pathology and Medical Research; Westmead Hospital; University of Sydney	Gall	2020-03-19	Australia
EPI_ISL_427733	Centre for Infectious Diseases and Microbiology Public Health	NSW Health Pathology - Institute of Clinical Pathology and Medical Research; Westmead Hospital; University of Sydney	Gall	2020-03-18	Australia
EPI_ISL_427755	Centre for Infectious Diseases and Microbiology Public Health	NSW Health Pathology - Institute of Clinical Pathology and Medical Research; Westmead Hospital; University of Sydney	Gall	2020-03-20	Australia
EPI_ISL_427762	Centre for Infectious Diseases and Microbiology Public Health	NSW Health Pathology - Institute of Clinical Pathology and Medical Research; Westmead Hospital; University of Sydney	Gall	2020-03-23	Australia
EPI_ISL_427763	Centre for Infectious Diseases and Microbiology Public Health	NSW Health Pathology - Institute of Clinical Pathology and Medical Research; Westmead Hospital; University of Sydney	Gall	2020-03-22	Australia
EPI_ISL_427767	Centre for Infectious Diseases and Microbiology Public Health	NSW Health Pathology - Institute of Clinical Pathology and Medical Research; Westmead Hospital; University of Sydney	Gall	2020-03-21	Australia
EPI_ISL_427784	Centre for Infectious Diseases and Microbiology Public Health	NSW Health Pathology - Institute of Clinical Pathology and Medical Research; Westmead Hospital; University of Sydney	Gall	2020-03-24	Australia
EPI_ISL_428148	Klinisk mikrobiologi	Unit for Biological Agents	Andreas Sjodin	2020-03-18	Sweden
EPI_ISL_428230	TSGH-CP molecular lab	TSGH-CP molecular lab	Hung-Sheng Shang	2020-03-17	Taiwan
EPI_ISL_428308	University of Wisconsin-Madison AIDS Vaccine Research Laboratories	University of Wisconsin-Madison AIDS Vaccine Research Laboratories	Moreno	2020-03-25	USA
EPI_ISL_428350	CH Jean de Navarre Laboratoire de Biologie	National Reference Center for Viruses of Respiratory Infections	Enouf	2020-03-24	France
EPI_ISL_428443	Guangdong Provincial Center for Diseases Control and Prevention;Guangdong Provincial Institute of Public Health	School of Public Health	Gu	2020-01-21	China
EPI_ISL_428467	Guangdong Provincial Center for Diseases Control and Prevention;Guangdong Provincial Institute of Public Health	School of Public Health	Gu	2020-01-26	China
EPI_ISL_428709	Hospital Universitario 12 de Octubre	Hospital Universitario 12 de Octubre	Viedma	2020-03-21	Spain
EPI_ISL_428720	Ministry of Health Turkey	Ministry of Health Turkey	Bayrakdar	2020-03-21	Turkey
EPI_ISL_428773	NYU Langone Health	Departments of Pathology and Medicine	Maurano	2020-04-05	USA
EPI_ISL_428778	NYU Langone Health	Departments of Pathology and Medicine	Maurano	2020-04-06	USA
EPI_ISL_428791	NYU Langone Health	Departments of Pathology and Medicine	Maurano	2020-04-04	USA
EPI_ISL_428801	NYU Langone Health	Departments of Pathology and Medicine	Maurano	2020-04-05	USA
EPI_ISL_428824	National Public Health Laboratory	National Public Health Laboratory	Mak	2020-03-16	Singapore
EPI_ISL_428833	National Public Health Laboratory	National Public Health Laboratory	Mak	2020-04-08	Singapore
EPI_ISL_428841	National Public Health Laboratory	National Public Health Laboratory	Mak	2020-04-08	Singapore
EPI_ISL_428847	National Public Health Laboratory	National Public Health Laboratory	Mak	2020-04-15	Singapore
EPI_ISL_428848	National Public Health Laboratory	National Public Health Laboratory	Mak	2020-04-15	Singapore
EPI_ISL_428867	State Research Center of Virology and Biotechnology VECTOR	State Research Center of Virology and Biotechnology VECTOR	Shvalov	2020-03-11	Russia
EPI_ISL_428912	State Research Center of Virology and Biotechnology VECTOR	State Research Center of Virology and Biotechnology VECTOR	Shvalov	2020-03-27	Russia
EPI_ISL_428926	ViroGenetics - BSL3 Laboratory of Virology; Human Genome Variation Research Group & Genomics Centre MCB; Bioinformatics Research Group; Wojew\u00f3dzka Stacja Sanitarno-Epidemiologiczna w Krakowie	ViroGenetics - BSL3 Laboratory of Virology; Human Genome Variation Research Group & Genomics Centre MCB; Bioinformatics Research Group	Katarzyna Kopera	2020-03-28	Poland
EPI_ISL_428932	ViroGenetics - BSL3 Laboratory of Virology; Human Genome Variation Research Group & Genomics Centre MCB; Bioinformatics Research Group; Wojew\u00f3dzka Stacja Sanitarno-Epidemiologiczna w Krakowie	ViroGenetics - BSL3 Laboratory of Virology; Human Genome Variation Research Group & Genomics Centre MCB; Bioinformatics Research Group	Katarzyna Kopera	2020-03-28	Poland
EPI_ISL_428935	University of Wisconsin-Madison AIDS Vaccine Research Laboratories	University of Wisconsin-Madison AIDS Vaccine Research Laboratories	Baczenas	2020-04-17	USA
EPI_ISL_429020	UCSF Clinical Microbiology Laboratory	Chan-Zuckerberg Biohub	Kamm	2020-03-31	USA
EPI_ISL_429034	UCSF Clinical Microbiology Laboratory	Chan-Zuckerberg Biohub	Kamm	2020-03-23	USA
EPI_ISL_429041	UCSF Clinical Microbiology Laboratory	Chan-Zuckerberg Biohub	Kamm	2020-03-28	USA
EPI_ISL_429046	UCSF Clinical Microbiology Laboratory	Chan-Zuckerberg Biohub	Kamm	2020-04-08	USA
EPI_ISL_429085	The First Affiliated Hospital of Guangzhou Medical University	BGI-shenzhen & The First Affiliated Hospital of Guangzhou Medical University	Ji	2020-02-01	China
EPI_ISL_429127	Unilabs Skovde	The Public Health Agency of Sweden	Svartstr\u00f6m	2020-03-20	Sweden
EPI_ISL_429130	Laboratoriemedicin	The Public Health Agency of Sweden	Svartstr\u00f6m	2020-03-23	Sweden
EPI_ISL_429132	Laboratoriemedicin	The Public Health Agency of Sweden	Svartstr\u00f6m	2020-03-27	Sweden
EPI_ISL_429152	Klinisk mikrobiologi Orebro	The Public Health Agency of Sweden	Svartstr\u00f6m	2020-03-08	Sweden
EPI_ISL_429171	Ramathibodi Hospital	COVID-19 Network Investigations (CONI) Alliance	Batty	2020-03-18	Thailand
EPI_ISL_429204	University Hospitals of Geneva Laboratory of Virology	University Hospitals of Geneva Laboratory of Virology	Samuel Cordey	2020-04-03	Switzerland
EPI_ISL_429269	Department of Clinical Microbiology	Albertsen lab	Kirkegaard	2020-03-10	Denmark
EPI_ISL_429311	Department of Clinical Microbiology	Albertsen lab	Kirkegaard	2020-03-17	Denmark
EPI_ISL_429410	Department of Virus and Microbiological Special Diagnostics	Albertsen lab	Kirkegaard	2020-03-10	Denmark
EPI_ISL_429424	Department of Virus and Microbiological Special Diagnostics	Albertsen lab	Kirkegaard	2020-03-10	Denmark
EPI_ISL_429426	Department of Virus and Microbiological Special Diagnostics	Albertsen lab	Kirkegaard	2020-03-10	Denmark
EPI_ISL_429469	Department of Virus and Microbiological Special Diagnostics	Albertsen lab	Kirkegaard	2020-03-24	Denmark
EPI_ISL_429471	Department of Virus and Microbiological Special Diagnostics	Albertsen lab	Kirkegaard	2020-03-23	Denmark
EPI_ISL_429492	Department of Virus and Microbiological Special Diagnostics	Albertsen lab	Kirkegaard	2020-03-23	Denmark
EPI_ISL_429493	Department of Virus and Microbiological Special Diagnostics	Albertsen lab	Kirkegaard	2020-03-23	Denmark
EPI_ISL_429512	Department of Virus and Microbiological Special Diagnostics	Albertsen lab	Kirkegaard	2020-03-23	Denmark
EPI_ISL_429535	Department of Virus and Microbiological Special Diagnostics	Albertsen lab	Kirkegaard	2020-03-25	Denmark
EPI_ISL_429570	Department of Virus and Microbiological Special Diagnostics	Albertsen lab	Kirkegaard	2020-03-24	Denmark
EPI_ISL_429590	Department of Virus and Microbiological Special Diagnostics	Albertsen lab	Kirkegaard	2020-03-28	Denmark
EPI_ISL_429612	UW Virology Lab	UW Virology Lab	Roychoudhury	2020-03-26	USA
EPI_ISL_429625	UW Virology Lab	UW Virology Lab	Roychoudhury	2020-03-27	USA
EPI_ISL_429632	UW Virology Lab	UW Virology Lab	Roychoudhury	2020-04-06	USA
EPI_ISL_429687	Central Public Health Laboratory/Oct\u00e1vio Magalh\u00e3es Institute (IOM) from the Ezequiel Dias Foundation (FUNED)	Instituto Oct\u00e1vio Magalh\u00e3es / Funda\u00e7\u00e3o Ezequiel Dias (IOM/Funed)	Giovanetti	2020-03-17	Brazil
EPI_ISL_429746	Laboratoire National de Sante	Laboratoire National de Sante	Wienecke-Baldacchino	2020-03-26	Luxembourg
EPI_ISL_429779	Laboratoire National de Sante	Laboratoire National de Sante	Wienecke-Baldacchino	2020-03-26	Luxembourg
EPI_ISL_429818	Cadham Provincial Laboratory	National Microbiology Laboratory	Majer	2020-03-18	Canada
EPI_ISL_429882	Centers for Disease Control	Centers for Disease Control	Ji-Rong Yang	2020-03-29	Taiwan
EPI_ISL_429978	Virginia DCLS	Virginia DCLS	St. Jacques	2020-03-30	USA
EPI_ISL_429998	Biolab Diagnostic Laboratories	Andersen lab at Scripps Research	Gangavarapu	2020-03-28	Jordan
EPI_ISL_430174	Washington State Department of Health	Seattle Flu Study	Bedford	2020-03-13	USA
EPI_ISL_430175	Washington State Department of Health	Seattle Flu Study	Bedford	2020-03-12	USA
EPI_ISL_430204	Washington State Department of Health	Seattle Flu Study	Bedford	2020-03-18	USA
EPI_ISL_430270	Washington State Department of Health	Seattle Flu Study	Bedford	2020-03-08	USA
EPI_ISL_430354	NYU Langone Health	Departments of Pathology and Medicine	Maurano	2020-04-03	USA
EPI_ISL_430356	NYU Langone Health	Departments of Pathology and Medicine	Maurano	2020-04-02	USA
EPI_ISL_430382	NYU Langone Health	Departments of Pathology and Medicine	Maurano	2020-04-09	USA
EPI_ISL_430395	NYU Langone Health	Departments of Pathology and Medicine	Maurano	2020-04-09	USA
EPI_ISL_430397	NYU Langone Health	Departments of Pathology and Medicine	Maurano	2020-04-09	USA
EPI_ISL_430406	NYU Langone Health	Departments of Pathology and Medicine	Maurano	2020-04-10	USA
EPI_ISL_430407	NYU Langone Health	Departments of Pathology and Medicine	Maurano	2020-04-10	USA
EPI_ISL_430419	NYU Langone Health	Departments of Pathology and Medicine	Maurano	2020-04-13	USA
EPI_ISL_430427	NYU Langone Health	Departments of Pathology and Medicine	Maurano	2020-04-13	USA
EPI_ISL_430429	NYU Langone Health	Departments of Pathology and Medicine	Maurano	2020-04-13	USA
EPI_ISL_430442	Institute for Medical Research	Institute for Medical Research	Jeyanthi Suppiah	2020-02-29	Malaysia
EPI_ISL_430466	ICMR-National Institute of Cholera and Enteric Diseases	National Institute of Biomedical Genomics	Maitra	2020-03-26	India
EPI_ISL_430468	ICMR-National Institute of Cholera and Enteric Diseases	National Institute of Biomedical Genomics	Arindam Maitra	2020-03-21	India
EPI_ISL_430542	Victorian Infectious Diseases Reference Laboratory (VIDRL)	Microbiological Diagnostic Unit Public Health Laboratory and Victorian Infectious Diseases Reference Laboratory	Schultz	2020-03-29	Australia
EPI_ISL_430545	Victorian Infectious Diseases Reference Laboratory (VIDRL)	Microbiological Diagnostic Unit Public Health Laboratory and Victorian Infectious Diseases Reference Laboratory	Schultz	2020-03-30	Australia
EPI_ISL_430579	Victorian Infectious Diseases Reference Laboratory (VIDRL)	Microbiological Diagnostic Unit Public Health Laboratory and Victorian Infectious Diseases Reference Laboratory	Schultz	2020-04-06	Australia
EPI_ISL_430674	Microbiological Diagnostic Unit Public Health Laboratory	Microbiological Diagnostic Unit Public Health Laboratory	Schultz	2020-04-10	Australia
EPI_ISL_430682	Microbiological Diagnostic Unit Public Health Laboratory	Microbiological Diagnostic Unit Public Health Laboratory	Schultz	2020-04-13	Australia
EPI_ISL_430697	Victorian Infectious Diseases Reference Laboratory (VIDRL)	Microbiological Diagnostic Unit Public Health Laboratory and Victorian Infectious Diseases Reference Laboratory	Schultz	2020-04-14	Australia
EPI_ISL_430698	Victorian Infectious Diseases Reference Laboratory (VIDRL)	Microbiological Diagnostic Unit Public Health Laboratory and Victorian Infectious Diseases Reference Laboratory	Schultz	2020-04-13	Australia
EPI_ISL_430722	Chinese PLA Institute for Disease Control and Prevention	Chinese PLA Institute for Disease Control and Prevention	Li	2020-01-29	China
EPI_ISL_430737	Chinese PLA Institute for Disease Control and Prevention	Chinese PLA Institute for Disease Control and Prevention	Li	2020-02-25	China
EPI_ISL_430792	UCSF Clinical Microbiology Laboratory	Chan-Zuckerberg Biohub	Kamm	2020-03-23	USA
EPI_ISL_430857	Laboratoriemedicin	The Public Health Agency of Sweden	Svartstr\u00f6m	2020-03-22	Sweden
EPI_ISL_430859	Laboratoriemedicin	The Public Health Agency of Sweden	Svartstr\u00f6m	2020-04-02	Sweden
EPI_ISL_430899	UW Virology Lab	UW Virology Lab	Roychoudhury	2020-04-01	USA
EPI_ISL_430900	UW Virology Lab	UW Virology Lab	Roychoudhury	2020-04-02	USA
EPI_ISL_430970	UW Virology Lab	UW Virology Lab	Roychoudhury	2020-04-01	USA
EPI_ISL_431013	Alaska State Virology Laboratory	Alaska State Virology Laboratory	Chen	2020-03-17	USA
EPI_ISL_431017	Alaska State Virology Laboratory	Alaska State Virology Laboratory	Chen	2020-03-24	USA
EPI_ISL_431180	Fujian Center for Disease Control and Prevention	Fujian Center for Disease Control and Prevention	Xie Jianfeng	2020-03-15	China
EPI_ISL_432197	Wales Specialist Virology Centre	Public Health Wales Microbiology Cardiff	Moore	2020-04-04	United Kingdom
EPI_ISL_432199	Wales Specialist Virology Centre	Public Health Wales Microbiology Cardiff	Moore	2020-04-01	United Kingdom
EPI_ISL_432211	Wales Specialist Virology Centre	Public Health Wales Microbiology Cardiff	Moore	2020-03-30	United Kingdom
EPI_ISL_432306	Wales Specialist Virology Centre	Public Health Wales Microbiology Cardiff	Moore	2020-03-31	United Kingdom
EPI_ISL_432458	Virology Department	COVID-19 Genomics UK (COG-UK) Consortium	de Silva	2020-03-28	United Kingdom
EPI_ISL_432480	Virology Department	COVID-19 Genomics UK (COG-UK) Consortium	de Silva	2020-03-29	United Kingdom
EPI_ISL_432481	Virology Department	COVID-19 Genomics UK (COG-UK) Consortium	de Silva	2020-03-30	United Kingdom
EPI_ISL_432487	Virology Department	COVID-19 Genomics UK (COG-UK) Consortium	de Silva	2020-03-30	United Kingdom
EPI_ISL_432601	Virology Department	COVID-19 Genomics UK (COG-UK) Consortium	de Silva	2020-03-30	United Kingdom
EPI_ISL_432871	Virology Department	COVID-19 Genomics UK (COG-UK) Consortium	Williams	2020-04-05	United Kingdom
EPI_ISL_432874	Virology Department	COVID-19 Genomics UK (COG-UK) Consortium	Williams	2020-04-05	United Kingdom
EPI_ISL_432883	Virology Department	COVID-19 Genomics UK (COG-UK) Consortium	Williams	2020-04-05	United Kingdom
EPI_ISL_432891	Virology Department	COVID-19 Genomics UK (COG-UK) Consortium	Williams	2020-04-06	United Kingdom
EPI_ISL_432961	Queens Medical Centre	COVID-19 Genomics UK (COG-UK) Consortium	Loose	2020-03-30	United Kingdom
EPI_ISL_433012	Queens Medical Centre	COVID-19 Genomics UK (COG-UK) Consortium	Loose	2020-04-02	United Kingdom
EPI_ISL_433068	Virology Department	COVID-19 Genomics UK (COG-UK) Consortium	Williams	2020-04-12	United Kingdom
EPI_ISL_433069	Virology Department	COVID-19 Genomics UK (COG-UK) Consortium	Williams	2020-04-13	United Kingdom
EPI_ISL_433083	Virology Department	COVID-19 Genomics UK (COG-UK) Consortium	Williams	2020-04-13	United Kingdom
EPI_ISL_433107	Virology Department	COVID-19 Genomics UK (COG-UK) Consortium	Williams	2020-04-14	United Kingdom
EPI_ISL_433116	Virology Department	COVID-19 Genomics UK (COG-UK) Consortium	Williams	2020-04-15	United Kingdom
EPI_ISL_433150	Virology Department	COVID-19 Genomics UK (COG-UK) Consortium	Williams	2020-04-16	United Kingdom
EPI_ISL_433166	Virology Department	COVID-19 Genomics UK (COG-UK) Consortium	Williams	2020-04-18	United Kingdom
EPI_ISL_433283	West of Scotland Specialist Virology Centre	COVID-19 Genomics UK (COG-UK) Consortium	Robertson	2020-03-20	United Kingdom
EPI_ISL_433381	Virology Department	COVID-19 Genomics UK (COG-UK) Consortium	Williams	2020-04-06	United Kingdom
EPI_ISL_433391	Virology Department	COVID-19 Genomics UK (COG-UK) Consortium	Williams	2020-04-07	United Kingdom
EPI_ISL_433418	Virology Department	COVID-19 Genomics UK (COG-UK) Consortium	Williams	2020-04-08	United Kingdom
EPI_ISL_433451	Virology Department	COVID-19 Genomics UK (COG-UK) Consortium	Williams	2020-04-12	United Kingdom
EPI_ISL_433669	Department of Pathology	COVID-19 Genomics UK (COG-UK) Consortium	Meredith	2020-04-03	United Kingdom
EPI_ISL_433676	Department of Pathology	COVID-19 Genomics UK (COG-UK) Consortium	Meredith	2020-04-02	United Kingdom
EPI_ISL_433695	Department of Pathology	COVID-19 Genomics UK (COG-UK) Consortium	Meredith	2020-04-02	United Kingdom
EPI_ISL_433735	Department of Pathology	COVID-19 Genomics UK (COG-UK) Consortium	Meredith	2020-04-04	United Kingdom
EPI_ISL_433781	Department of Pathology	COVID-19 Genomics UK (COG-UK) Consortium	Meredith	2020-04-06	United Kingdom
EPI_ISL_433801	Department of Pathology	COVID-19 Genomics UK (COG-UK) Consortium	Meredith	2020-04-06	United Kingdom
EPI_ISL_433808	Department of Pathology	COVID-19 Genomics UK (COG-UK) Consortium	Meredith	2020-04-06	United Kingdom
EPI_ISL_433811	Department of Pathology	COVID-19 Genomics UK (COG-UK) Consortium	Meredith	2020-04-06	United Kingdom
EPI_ISL_433817	Department of Pathology	COVID-19 Genomics UK (COG-UK) Consortium	Meredith	2020-03-26	United Kingdom
EPI_ISL_433837	Department of Pathology	COVID-19 Genomics UK (COG-UK) Consortium	Meredith	2020-04-07	United Kingdom
EPI_ISL_433854	Department of Pathology	COVID-19 Genomics UK (COG-UK) Consortium	Meredith	2020-04-08	United Kingdom
EPI_ISL_433859	Department of Pathology	COVID-19 Genomics UK (COG-UK) Consortium	Meredith	2020-04-08	United Kingdom
EPI_ISL_433860	Department of Pathology	COVID-19 Genomics UK (COG-UK) Consortium	Meredith	2020-04-08	United Kingdom
EPI_ISL_433918	Department of Pathology	COVID-19 Genomics UK (COG-UK) Consortium	Meredith	2020-04-10	United Kingdom
EPI_ISL_433926	Department of Pathology	COVID-19 Genomics UK (COG-UK) Consortium	Meredith	2020-04-10	United Kingdom
EPI_ISL_433934	Department of Pathology	COVID-19 Genomics UK (COG-UK) Consortium	Meredith	2020-04-11	United Kingdom
EPI_ISL_433935	Department of Pathology	COVID-19 Genomics UK (COG-UK) Consortium	Meredith	2020-04-12	United Kingdom
EPI_ISL_433940	Department of Pathology	COVID-19 Genomics UK (COG-UK) Consortium	Meredith	2020-04-12	United Kingdom
EPI_ISL_433945	Department of Pathology	COVID-19 Genomics UK (COG-UK) Consortium	Meredith	2020-04-12	United Kingdom
EPI_ISL_433948	Department of Pathology	COVID-19 Genomics UK (COG-UK) Consortium	Meredith	2020-04-11	United Kingdom
EPI_ISL_433953	Department of Pathology	COVID-19 Genomics UK (COG-UK) Consortium	Meredith	2020-04-13	United Kingdom
EPI_ISL_433958	Department of Pathology	COVID-19 Genomics UK (COG-UK) Consortium	Meredith	2020-04-13	United Kingdom
EPI_ISL_433959	Department of Pathology	COVID-19 Genomics UK (COG-UK) Consortium	Meredith	2020-04-11	United Kingdom
EPI_ISL_434038	Department of Pathology	COVID-19 Genomics UK (COG-UK) Consortium	Meredith	2020-04-14	United Kingdom
EPI_ISL_434080	Washington State Department of Health	Seattle Flu Study	Bedford	2020-04-01	USA
EPI_ISL_434106	Washington State Department of Health	Seattle Flu Study	Bedford	2020-04-04	USA
EPI_ISL_434113	Washington State Department of Health	Seattle Flu Study	Bedford	2020-03-25	USA
EPI_ISL_434148	Washington State Department of Health	Seattle Flu Study	Bedford	2020-03-27	USA
EPI_ISL_434179	Washington State Department of Health	Seattle Flu Study	Bedford	2020-03-28	USA
EPI_ISL_434199	Washington State Department of Health	Seattle Flu Study	Bedford	2020-04-02	USA
EPI_ISL_434206	Washington State Department of Health	Seattle Flu Study	Bedford	2020-04-01	USA
EPI_ISL_434214	Washington State Department of Health	Seattle Flu Study	Bedford	2020-03-31	USA
EPI_ISL_434227	Washington State Department of Health	Seattle Flu Study	Bedford	2020-04-02	USA
EPI_ISL_434369	Hospital AZ Rivierenland	Institute of Tropical Medicine	Selhorst	2020-04-02	Belgium
EPI_ISL_434457	Laboratory of Microbiology	Laboratory of Biology	Karakasiliotis	2020-03-28	Greece
EPI_ISL_434459	Laboratory of Microbiology	Laboratory of Biology	Karakasiliotis	2020-03-29	Greece
EPI_ISL_434468	Laboratory of Microbiology	Laboratory of Biology	Karakasiliotis	2020-03-26	Greece
EPI_ISL_434473	Laboratory of Microbiology	Laboratory of Biology	Karakasiliotis	2020-03-11	Greece
EPI_ISL_434515	Laboratoire National de Sante	Laboratoire National de Sante	Wienecke-Baldacchino	2020-04-15	Luxembourg
EPI_ISL_434516	Biolab Diagnostic Laboratories	Andersen lab at Scripps Research	Gangavarapu	2020-03-16	Jordan
EPI_ISL_434533	Area de Salud Alajuela Sur\n	Inciensa	Hebleen Brenes Porras	2020-03-16	Costa Rica
EPI_ISL_434549	Puerto Rico Department of Health	Centers for Disease Control and Prevention	Santiago	2020-03-23	USA
EPI_ISL_434571	Microbiology	Microbiology	Data Submitter	2020-01-22	China
EPI_ISL_434572	The National Institute of Public Health Center for Epidemiology and Microbiology	The National Institute of Public Health Center for Epidemiology and Microbiology	Alexander Nagy	2020-04-14	Czech Republic
EPI_ISL_434615	University of Wisconsin-Madison AIDS Vaccine Research Laboratories	University of Wisconsin-Madison AIDS Vaccine Research Laboratories	Baczenas	2020-04-06	USA
EPI_ISL_434619	CHU Purpan - Laboratoire de Virologie - Institut F\u00e9d\u00e9ratif de Biologie	Laboratoire de virologie - \u00c9cole Nationale V\u00e9t\u00e9rinaire de Toulouse	Croville	2020-03-00	France
EPI_ISL_434634	CHU Purpan - Laboratoire de Virologie - Institut F\u00e9d\u00e9ratif de Biologie	Laboratoire de virologie - \u00c9cole Nationale V\u00e9t\u00e9rinaire de Toulouse	Croville	2020-04-11	France
EPI_ISL_434652	Ektorps Vardcentral	The Public Health Agency of Sweden	Svartstr\u00f6m	2020-03-20	Sweden
EPI_ISL_434659	Knivsta VC	The Public Health Agency of Sweden	Svartstr\u00f6m	2020-04-06	Sweden
EPI_ISL_434674	Narhalsan Backa vardcentral	The Public Health Agency of Sweden	Svartstr\u00f6m	2020-04-21	Sweden
EPI_ISL_434676	Surbrunns VC	The Public Health Agency of Sweden	Svartstr\u00f6m	2020-04-20	Sweden
EPI_ISL_434724	Houston Methodist Hospital	Houston Methodist Hospital	Long	2020-03-14	USA
EPI_ISL_434844	Houston Methodist Hospital	Houston Methodist Hospital	Long	2020-03-22	USA
EPI_ISL_434850	Houston Methodist Hospital	Houston Methodist Hospital	Long	2020-03-22	USA
EPI_ISL_434864	Houston Methodist Hospital	Houston Methodist Hospital	Long	2020-03-23	USA
EPI_ISL_434867	Houston Methodist Hospital	Houston Methodist Hospital	Long	2020-03-23	USA
EPI_ISL_434896	Houston Methodist Hospital	Houston Methodist Hospital	Long	2020-03-26	USA
EPI_ISL_434897	Houston Methodist Hospital	Houston Methodist Hospital	Long	2020-03-26	USA
EPI_ISL_434917	Houston Methodist Hospital	Houston Methodist Hospital	Long	2020-03-27	USA
EPI_ISL_434952	Houston Methodist Hospital	Houston Methodist Hospital	Long	2020-03-29	USA
EPI_ISL_434961	Houston Methodist Hospital	Houston Methodist Hospital	Long	2020-03-27	USA
EPI_ISL_434976	Houston Methodist Hospital	Houston Methodist Hospital	Long	2020-04-01	USA
EPI_ISL_434985	Houston Methodist Hospital	Houston Methodist Hospital	Long	2020-03-31	USA
EPI_ISL_435010	Houston Methodist Hospital	Houston Methodist Hospital	Long	2020-04-02	USA
EPI_ISL_435011	Houston Methodist Hospital	Houston Methodist Hospital	Long	2020-04-02	USA
EPI_ISL_435019	Houston Methodist Hospital	Houston Methodist Hospital	Long	2020-04-02	USA
EPI_ISL_435022	Houston Methodist Hospital	Houston Methodist Hospital	Long	2020-04-02	USA
EPI_ISL_435040	LSUHS Emerging Viral Threat Laboratory	Microbial Genome Sequencing Center	Kamil	2020-04-15	USA
EPI_ISL_435060	National Centre for Disease control (NCDC)	NCDC/CSIR-IGIB	Faruq	2020-03-12	India
EPI_ISL_435061	National Centre for Disease control (NCDC)	NCDC/CSIR-IGIB	Faruq	2020-03-16	India
EPI_ISL_435062	National Centre for Disease control (NCDC)	NCDC/CSIR-IGIB	Faruq	2020-03-16	India
EPI_ISL_435064	National Centre for Disease control (NCDC)	NCDC/CSIR-IGIB	Faruq	2020-03-18	India
EPI_ISL_435066	National Centre for Disease control (NCDC)	NCDC/CSIR-IGIB	Faruq	2020-03-18	India
EPI_ISL_435067	National Centre for Disease control (NCDC)	NCDC/CSIR-IGIB	Faruq	2020-03-18	India
EPI_ISL_435068	National Centre for Disease control (NCDC)	NCDC/CSIR-IGIB	Faruq	2020-03-18	India
EPI_ISL_435069	National Centre for Disease control (NCDC)	NCDC/CSIR-IGIB	Faruq	2020-03-18	India
EPI_ISL_435074	National Centre for Disease control (NCDC)	NCDC/CSIR-IGIB	Faruq	2020-03-28	India
EPI_ISL_435081	National Centre for Disease control (NCDC)	NCDC/CSIR-IGIB	Faruq	2020-03-28	India
EPI_ISL_435086	National Centre for Disease control (NCDC)	NCDC/CSIR-IGIB	Faruq	2020-03-29	India
EPI_ISL_435093	National Centre for Disease control (NCDC)	NCDC/CSIR-IGIB	Faruq	2020-03-29	India
EPI_ISL_435096	National Centre for Disease control (NCDC)	NCDC/CSIR-IGIB	Faruq	2020-03-29	India
EPI_ISL_435098	National Centre for Disease control (NCDC)	NCDC/CSIR-IGIB	Faruq	2020-03-28	India
EPI_ISL_435099	National Centre for Disease control (NCDC)	NCDC/CSIR-IGIB	Faruq	2020-03-29	India
EPI_ISL_435103	National Centre for Disease control (NCDC)	NCDC/CSIR-IGIB	Faruq	2020-03-17	India
EPI_ISL_435105	National Centre for Disease control (NCDC)	NCDC/CSIR-IGIB	Faruq	2020-03-17	India
EPI_ISL_435108	National Centre for Disease control (NCDC)	NCDC/CSIR-IGIB	Faruq	2020-03-15	India
EPI_ISL_435109	National Centre for Disease control (NCDC)	NCDC/CSIR-IGIB	Faruq	2020-03-17	India
EPI_ISL_435111	National Centre for Disease control (NCDC)	NCDC/CSIR-IGIB	Faruq	2020-03-30	India
EPI_ISL_435112	National Centre for Disease control (NCDC)	NCDC/CSIR-IGIB	Faruq	2020-03-28	India
EPI_ISL_435138	Mohammed Bin Rashid University of Medicine and Health Sciences	Al Jalila Genomics Center	Ramaswamy	2020-02-25	United Arab Emirates
EPI_ISL_435141	Mohammed Bin Rashid University of Medicine and Health Sciences	Al Jalila Genomics Center	Ramaswamy	2020-03-12	United Arab Emirates
EPI_ISL_435146	Villa Serena del Dr. Leonardo Petruzzi	Istituto Zooprofilattico Sperimentale dell'Abruzzo e Molise \G.Caporale\	Lorusso	2020-04-07	Italy
EPI_ISL_435400	Gundersen Molecular Diagnostics Laboratory	Kabara Cancer Research Institute	Kenny	2020-04-23	USA
EPI_ISL_435401	Gundersen Molecular Diagnostics Laboratory	Kabara Cancer Research Institute	Kenny	2020-04-26	USA
EPI_ISL_435404	Virological Research Group	Bioinformatics Research Group	Herczeg	2020-03-20	Hungary
EPI_ISL_435482	NYU Langone Health	Departments of Pathology and Medicine	Maurano	2020-03-30	USA
EPI_ISL_435506	NYU Langone Health	Departments of Pathology and Medicine	Maurano	2020-04-15	USA
EPI_ISL_435516	NYU Langone Health	Departments of Pathology and Medicine	Maurano	2020-04-20	USA
EPI_ISL_435523	NYU Langone Health	Departments of Pathology and Medicine	Maurano	2020-04-20	USA
EPI_ISL_435529	NYU Langone Health	Departments of Pathology and Medicine	Maurano	2020-04-15	USA
EPI_ISL_435549	NYU Langone Health	Departments of Pathology and Medicine	Maurano	2020-04-24	USA
EPI_ISL_435562	LSUHS Emerging Viral Threat Laboratory	Microbial Genome Sequencing Center	Kamil	2020-04-24	USA
EPI_ISL_435563	LSUHS Emerging Viral Threat Laboratory	Microbial Genome Sequencing Center	Kamil	2020-04-24	USA
EPI_ISL_435587	Santa Clara County Public Health Department	Chiu Laboratory	Chiu	2020-02-29	USA
EPI_ISL_435674	National Virology Reference Laboratory	National Public Health Laboratory	Mak	2020-03-11	Brunei
EPI_ISL_435685	National Public Health Laboratory	National Public Health Laboratory	Mak	2020-04-11	Singapore
EPI_ISL_435686	National Public Health Laboratory	National Public Health Laboratory	Mak	2020-04-13	Singapore
EPI_ISL_435687	National Public Health Laboratory	National Public Health Laboratory	Mak	2020-04-14	Singapore
EPI_ISL_435689	National Public Health Laboratory	National Public Health Laboratory	Mak	2020-04-18	Singapore
EPI_ISL_435699	National Public Health Laboratory	National Public Health Laboratory	Mak	2020-03-18	Singapore
EPI_ISL_436099	TSGH-CP molecular lab\n	TSGH-CP molecular lab\n	Hung-Sheng Shang	2020-04-02	Taiwan
EPI_ISL_436102	TSGH-CP molecular lab\n	TSGH-CP molecular lab\n	Hung-Sheng Shang	2020-03-19	Taiwan
EPI_ISL_436251	Servicio de Microbiologia. Hospital Universitario Doctor Peset	Sequencing and Bioinformatics Service and Molecular Epidemiology Research Group. FISABIO-Public Health	Gonzalez-Candelas	2020-03-19	Spain
EPI_ISL_436346	Servicio de Microbiologia. Hospital Clinico Universitario de Valencia	Sequencing and Bioinformatics Service and Molecular Epidemiology Research Group. FISABIO-Public Health	Gonzalez-Candelas	2020-03-27	Spain
EPI_ISL_436420	National Centre for Disease control (NCDC)	NCDC/CSIR-IGIB	Singh	2020-03-31	India
EPI_ISL_436421	National Centre for Disease control (NCDC)	NCDC/CSIR-IGIB	Singh	2020-03-31	India
EPI_ISL_436424	National Centre for Disease control (NCDC)	NCDC/CSIR-IGIB	Singh	2020-04-05	India
EPI_ISL_436425	National Centre for Disease control (NCDC)	NCDC/CSIR-IGIB	Singh	2020-04-05	India
EPI_ISL_436426	National Centre for Disease control (NCDC)	NCDC/CSIR-IGIB	Singh	2020-04-05	India
EPI_ISL_436428	National Centre for Disease control (NCDC)	NCDC/CSIR-IGIB	Singh	2020-04-05	India
EPI_ISL_436429	National Centre for Disease control (NCDC)	NCDC/CSIR-IGIB	Singh	2020-04-05	India
EPI_ISL_436431	National Centre for Disease control (NCDC)	NCDC/CSIR-IGIB	Singh	2020-04-05	India
EPI_ISL_436433	National Centre for Disease control (NCDC)	NCDC/CSIR-IGIB	Singh	2020-04-05	India
EPI_ISL_436440	National Centre for Disease control (NCDC)	NCDC/CSIR-IGIB	Singh	2020-04-09	India
EPI_ISL_436445	National Centre for Disease control (NCDC)	NCDC/CSIR-IGIB	Singh	2020-04-09	India
EPI_ISL_436448	National Centre for Disease control (NCDC)	NCDC/CSIR-IGIB	Singh	2020-04-12	India
EPI_ISL_436450	National Centre for Disease control (NCDC)	NCDC/CSIR-IGIB	Singh	2020-04-13	India
EPI_ISL_436451	National Centre for Disease control (NCDC)	NCDC/CSIR-IGIB	Singh	2020-04-13	India
EPI_ISL_436452	National Centre for Disease control (NCDC)	NCDC/CSIR-IGIB	Singh	2020-04-14	India
EPI_ISL_436455	National Centre for Disease control (NCDC)	NCDC/CSIR-IGIB	Singh	2020-04-13	India
EPI_ISL_436457	National Centre for Disease control (NCDC)	NCDC/CSIR-IGIB	Singh	2020-04-20	India
EPI_ISL_436458	National Centre for Disease control (NCDC)	NCDC/CSIR-IGIB	Singh	2020-04-16	India
EPI_ISL_436460	National Centre for Disease control (NCDC)	NCDC/CSIR-IGIB	Singh	2020-04-20	India
EPI_ISL_436461	National Centre for Disease control (NCDC)	NCDC/CSIR-IGIB	Singh	2020-04-20	India
EPI_ISL_436462	National Centre for Disease control (NCDC)	NCDC/CSIR-IGIB	Singh	2020-04-16	India
EPI_ISL_436475	UPMC Clinical Laboratory	Microbial Genome Sequencing Center	Cooper	2020-03-27	USA
EPI_ISL_436476	UPMC Clinical Laboratory	Microbial Genome Sequencing Center	Cooper	2020-03-23	USA
EPI_ISL_436484	UPMC Clinical Laboratory	Microbial Genome Sequencing Center	Cooper	2020-03-27	USA
EPI_ISL_436567	University of Wisconsin-Madison AIDS Vaccine Research Laboratories	University of Wisconsin-Madison AIDS Vaccine Research Laboratories	Baczenas	2020-03-31	USA
EPI_ISL_436577	University of Wisconsin-Madison AIDS Vaccine Research Laboratories	University of Wisconsin-Madison AIDS Vaccine Research Laboratories	Baczenas	2020-04-06	USA
EPI_ISL_436592	University of Wisconsin-Madison AIDS Vaccine Research Laboratories	University of Wisconsin-Madison AIDS Vaccine Research Laboratories	Baczenas	2020-04-13	USA
EPI_ISL_436637	University of Wisconsin-Madison AIDS Vaccine Research Laboratories	University of Wisconsin-Madison AIDS Vaccine Research Laboratories	Baczenas	2020-04-05	USA
EPI_ISL_436679	County of Santa Clara Public Health Department	Chan-Zuckerberg Biohub	Hao	2020-04-04	USA
EPI_ISL_436721	Ospedale Civile S. Liberatore di Atri	Istituto Zooprofilattico Sperimentale dell'Abruzzo e Molise \G.Caporale\	Lorusso	2020-03-20	Italy
EPI_ISL_436723	Ospedale Civile Giuseppe Mazzini	Istituto Zooprofilattico Sperimentale dell'Abruzzo e Molise \G.Caporale\	Lorusso	2020-03-20	Italy
EPI_ISL_436725	RSA/RP Villa San Giovanni - Gruppo Edos	Istituto Zooprofilattico Sperimentale dell'Abruzzo e Molise \G.Caporale\	Lorusso	2020-04-27	Italy
EPI_ISL_436726	SERVIZIO DI IGIENE E SANIT\u00c0 PUBBLICA ASL Teramo	Istituto Zooprofilattico Sperimentale dell'Abruzzo e Molise \G.Caporale\	Lorusso	2020-04-27	Italy
EPI_ISL_436727	SERVIZIO DI IGIENE E SANIT\u00c0 PUBBLICA ASL Teramo	Istituto Zooprofilattico Sperimentale dell'Abruzzo e Molise \G.Caporale\	Lorusso	2020-04-27	Italy
EPI_ISL_436729	SERVIZIO DI IGIENE E SANIT\u00c0 PUBBLICA ASL Teramo	Istituto Zooprofilattico Sperimentale dell'Abruzzo e Molise \G.Caporale\	Lorusso	2020-04-27	Italy
EPI_ISL_436731	Ospedale Civile S. Liberatore di Atri	Istituto Zooprofilattico Sperimentale dell'Abruzzo e Molise \G.Caporale\	Lorusso	2020-04-26	Italy
EPI_ISL_436830	Michigan Department of Health and Human Services	Michigan Department of Health and Human Services	Blankenship	2020-03-21	USA
EPI_ISL_436896	Gundersen Molecular Diagnostics Laboratory	Kabara Cancer Research Institute	Kenny	2020-05-02	USA
EPI_ISL_436900	Gundersen Molecular Diagnostics Laboratory	Kabara Cancer Research Institute	Kenny	2020-05-04	USA
EPI_ISL_436942	Ochsner Health	Bioinfoexperts	Cross	2020-04-08	USA
EPI_ISL_436980	Department of Virus and Microbiological Special Diagnostics	Albertsen lab	Kirkegaard	2020-03-30	Denmark
EPI_ISL_436991	Department of Virus and Microbiological Special Diagnostics	Albertsen lab	Kirkegaard	2020-03-26	Denmark
EPI_ISL_437015	Department of Virus and Microbiological Special Diagnostics	Albertsen lab	Kirkegaard	2020-03-23	Denmark
EPI_ISL_437041	Department of Virus and Microbiological Special Diagnostics	Albertsen lab	Kirkegaard	2020-03-27	Denmark
EPI_ISL_437046	County of Santa Clara Public Health	Chan-Zuckerberg Biohub	Hao	2020-04-04	USA
EPI_ISL_437073	County of Santa Clara Public Health	Chan-Zuckerberg Biohub	Hao	2020-04-21	USA
EPI_ISL_437074	County of Santa Clara Public Health	Chan-Zuckerberg Biohub	Hao	2020-04-21	USA
EPI_ISL_437081	County of Santa Clara Public Health	Chan-Zuckerberg Biohub	Hao	2020-04-25	USA
EPI_ISL_437140	Michigan Department of Health and Human Services	Michigan Department of Health and Human Services	Blankenship	2020-03-20	USA
EPI_ISL_437188	RSUD Dr. Soetomo	Institute of Tropical Disease	Maria Lucia Inge Lusida	2020-04-14	Indonesia
EPI_ISL_437189	Pusat Pertamina Hospital	Eijkman Institute for Molecular Biology	Soebandrio	2020-03-26	Indonesia
EPI_ISL_437192	Mitra Keluarga Kelapa Gading Hospital	Eijkman Institute for Molecular Biology	Soebandrio	2020-04-01	Indonesia
EPI_ISL_437199	Diagnostic- and Research Institute of Pathology	Diagnostic- and Research Institute of Pathology	Karl Kashofer	2020-03-31	Austria
EPI_ISL_437243	Max von Pettenkofer Institute	Laboratory for Functional Genome Analysis	Graf	2020-04-11	Germany
EPI_ISL_437264	Max von Pettenkofer Institute	Laboratory for Functional Genome Analysis	Graf	2020-03-25	Germany
EPI_ISL_437270	Max von Pettenkofer Institute	Laboratory for Functional Genome Analysis	Graf	2020-03-29	Germany
EPI_ISL_437287	Max von Pettenkofer Institute	Laboratory for Functional Genome Analysis	Graf	2020-04-03	Germany
EPI_ISL_437309	Ministry of Health Turkey	Ministry of Health Turkey	Bayrakdar	2020-03-26	Turkey
EPI_ISL_437314	Ministry of Health Turkey	Ministry of Health Turkey	Bayrakdar	2020-03-26	Turkey
EPI_ISL_437317	Ministry of Health Turkey	Ministry of Health Turkey	Bayrakdar	2020-03-27	Turkey
EPI_ISL_437318	Ministry of Health Turkey	Ministry of Health Turkey	Bayrakdar	2020-03-19	Turkey
EPI_ISL_437324	Ministry of Health Turkey	Ministry of Health Turkey	Bayrakdar	2020-03-19	Turkey
EPI_ISL_437331	Ministry of Health Turkey	Ministry of Health Turkey	Bayrakdar	2020-03-25	Turkey
EPI_ISL_437335	Ministry of Health Turkey	Ministry of Health Turkey	Bayrakdar	2020-03-25	Turkey
EPI_ISL_437338	Viral Respiratory Lab	Pathogen Sequencing Lab	Muyembe	2020-04-15	Democratic Republic of the Congo
EPI_ISL_437429	Virginia DCLS	Virginia DCLS	St. Jacques	2020-04-04	USA
EPI_ISL_437440	Department of MicroBiology	Gujarat Biotechnology Research Centre	Joshi	2020-04-26	India
EPI_ISL_437444	Department of MicroBiology	Gujarat Biotechnology Research Centre	Joshi	2020-04-26	India
EPI_ISL_437445	B.J. Medical College and Civil hospital	Gujarat Biotechnology Research Centre	Joshi	2020-04-26	India
EPI_ISL_437446	B.J. Medical College and Civil hospital	Gujarat Biotechnology Research Centre	Joshi	2020-04-26	India
EPI_ISL_437453	B.J. Medical College and Civil hospital	Gujarat Biotechnology Research Centre	Joshi	2020-04-26	India
EPI_ISL_437454	B.J. Medical College and Civil hospital	Gujarat Biotechnology Research Centre	Joshi	2020-04-26	India
EPI_ISL_437462	Pathogen Genomics Lab King Abdullah University of Science and Technology(KAUST)	Pathogen Genomics Lab King Abdullah University of Science and Technology(KAUST)	Mohamed Ghazzali	2020-03-23	Saudi Arabia
EPI_ISL_437465	Pathogen Genomics Lab King Abdullah University of Science and Technology(KAUST)	Pathogen Genomics Lab King Abdullah University of Science and Technology(KAUST)	Mohamed Ghazzali	2020-03-23	Saudi Arabia
EPI_ISL_437481	Pathogen Genomics Lab King Abdullah University of Science and Technology(KAUST)	Pathogen Genomics Lab King Abdullah University of Science and Technology(KAUST)	Mohamed Ghazzali	2020-03-18	Saudi Arabia
EPI_ISL_437482	Pathogen Genomics Lab King Abdullah University of Science and Technology(KAUST)	Pathogen Genomics Lab King Abdullah University of Science and Technology(KAUST)	Mohamed Ghazzali	2020-03-20	Saudi Arabia
EPI_ISL_437512	Human Genetic Research Center	Human Genetic Research Center	Data Submitter	2020-03-26	Iran
EPI_ISL_437517	Alaska State Virology Laboratory	Alaska State Virology Laboratory	Chen	2020-04-08	USA
EPI_ISL_437535	OHSU Lab Services Molecular Microbiology Lab	Oregon SARS-CoV-2 Genome Sequencing Center	O'Roak	2020-04-08	USA
EPI_ISL_437610	unknown	Faculty of Medicine	Submitter	2020-03-12	Thailand
EPI_ISL_437618	unknown	Faculty of Medicine	Submitter	2020-01-29	Thailand
EPI_ISL_437631	Department of Virus and Microbiological Special Diagnostics	Albertsen lab	Kirkegaard	2020-04-02	Denmark
EPI_ISL_437653	Department of Virus and Microbiological Special Diagnostics	Albertsen lab	Kirkegaard	2020-03-26	Denmark
EPI_ISL_437746	Pathogen Genomics Lab King Abdullah University of Science and Technology(KAUST)	Pathogen Genomics Lab King Abdullah University of Science and Technology(KAUST)	Mohamed Ghazzali	2020-03-30	Saudi Arabia
EPI_ISL_437764	Virginia DCLS	Virginia DCLS	St. Jacques	2020-04-11	USA
EPI_ISL_437770	Virginia DCLS	Virginia DCLS	St. Jacques	2020-04-14	USA
EPI_ISL_437771	Virginia DCLS	Virginia DCLS	St. Jacques	2020-04-14	USA
EPI_ISL_437781	Virginia DCLS	Virginia DCLS	St. Jacques	2020-04-17	USA
EPI_ISL_437799	Virginia DCLS	Virginia DCLS	St. Jacques	2020-04-08	USA
EPI_ISL_437807	UW Virology Lab	UW Virology Lab	Roychoudhury	2020-03-29	USA
EPI_ISL_437856	UW Virology Lab	UW Virology Lab	Roychoudhury	2020-04-05	USA
EPI_ISL_437868	UW Virology Lab	UW Virology Lab	Roychoudhury	2020-04-02	USA
EPI_ISL_437875	Laboratory of Microbiology	Laboratory of Biology	Karakasiliotis	2020-03-14	Greece
EPI_ISL_437893	Laboratory of Microbiology	Laboratory of Biology	Karakasiliotis	2020-03-29	Greece
EPI_ISL_437896	Laboratory of Microbiology	Laboratory of Biology	Karakasiliotis	2020-03-08	Greece
EPI_ISL_437915	Institut f\u00fcr Virologie am Department f\u00fcr Hygiene	Bergthaler laboratory	Bergthaler	2020-03-09	Austria
EPI_ISL_437933	Universitaetsklinik f\u00fcr Innere Medizin II Innsbruck	Bergthaler laboratory	Bergthaler	2020-03-25	Austria
EPI_ISL_437934	Universitaetsklinik f\u00fcr Innere Medizin II Innsbruck	Bergthaler laboratory	Bergthaler	2020-03-25	Austria
EPI_ISL_437936	Universitaetsklinik f\u00fcr Innere Medizin II Innsbruck	Bergthaler laboratory	Bergthaler	2020-03-30	Austria
EPI_ISL_437937	Universitaetsklinik f\u00fcr Innere Medizin II Innsbruck	Bergthaler laboratory	Bergthaler	2020-03-27	Austria
EPI_ISL_437939	Universitaetsklinik f\u00fcr Innere Medizin II Innsbruck	Bergthaler laboratory	Bergthaler	2020-04-06	Austria
EPI_ISL_437941	Universitaetsklinik f\u00fcr Innere Medizin II Innsbruck	Bergthaler laboratory	Bergthaler	2020-03-11	Austria
EPI_ISL_437946	Universitaetsklinik f\u00fcr Innere Medizin II Innsbruck	Bergthaler laboratory	Bergthaler	2020-03-24	Austria
EPI_ISL_437948	Universitaetsklinik f\u00fcr Innere Medizin II Innsbruck	Bergthaler laboratory	Bergthaler	2020-03-24	Austria
EPI_ISL_437950	Universitaetsklinik f\u00fcr Innere Medizin II Innsbruck	Bergthaler laboratory	Bergthaler	2020-03-24	Austria
EPI_ISL_437953	Universitaetsklinik f\u00fcr Innere Medizin II Innsbruck	Bergthaler laboratory	Bergthaler	2020-03-25	Austria
EPI_ISL_437957	Universitaetsklinik f\u00fcr Innere Medizin II Innsbruck	Bergthaler laboratory	Bergthaler	2020-03-23	Austria
EPI_ISL_437962	Universitaetsklinik f\u00fcr Innere Medizin II Innsbruck	Bergthaler laboratory	Bergthaler	2020-03-20	Austria
EPI_ISL_437963	Universitaetsklinik f\u00fcr Innere Medizin II Innsbruck	Bergthaler laboratory	Bergthaler	2020-03-19	Austria
EPI_ISL_437968	Universitaetsklinik f\u00fcr Innere Medizin II Innsbruck	Bergthaler laboratory	Bergthaler	2020-03-12	Austria
EPI_ISL_437970	Universitaetsklinik f\u00fcr Innere Medizin II Innsbruck	Bergthaler laboratory	Bergthaler	2020-03-17	Austria
EPI_ISL_437995	Center for Virology	Bergthaler laboratory	Bergthaler	2020-02-28	Austria
EPI_ISL_438002	Center for Virology	Bergthaler laboratory	Bergthaler	2020-03-03	Austria
EPI_ISL_438008	Center for Virology	Bergthaler laboratory	Bergthaler	2020-03-05	Austria
EPI_ISL_438032	Center for Virology	Bergthaler laboratory	Bergthaler	2020-03-13	Austria
EPI_ISL_438053	Center for Virology	Bergthaler laboratory	Bergthaler	2020-03-16	Austria
EPI_ISL_438064	Center for Virology	Bergthaler laboratory	Bergthaler	2020-03-18	Austria
EPI_ISL_438065	Center for Virology	Bergthaler laboratory	Bergthaler	2020-03-18	Austria
EPI_ISL_438069	Center for Virology	Bergthaler laboratory	Bergthaler	2020-03-19	Austria
EPI_ISL_438078	Center for Virology	Bergthaler laboratory	Bergthaler	2020-03-21	Austria
EPI_ISL_438083	Center for Virology	Bergthaler laboratory	Bergthaler	2020-03-22	Austria
EPI_ISL_438093	Center for Virology	Bergthaler laboratory	Bergthaler	2020-03-23	Austria
EPI_ISL_438094	Center for Virology	Bergthaler laboratory	Bergthaler	2020-03-23	Austria
EPI_ISL_438096	Center for Virology	Bergthaler laboratory	Bergthaler	2020-03-24	Austria
EPI_ISL_438103	Center for Virology	Bergthaler laboratory	Bergthaler	2020-03-25	Austria
EPI_ISL_438107	Center for Virology	Bergthaler laboratory	Bergthaler	2020-03-25	Austria
EPI_ISL_438113	Center for Virology	Bergthaler laboratory	Bergthaler	2020-03-26	Austria
EPI_ISL_438118	Center for Virology	Bergthaler laboratory	Bergthaler	2020-03-27	Austria
EPI_ISL_438121	Center for Virology	Bergthaler laboratory	Bergthaler	2020-03-31	Austria
EPI_ISL_438123	Center for Virology	Bergthaler laboratory	Bergthaler	2020-04-05	Austria
EPI_ISL_438126	Center for Virology	Bergthaler laboratory	Bergthaler	2020-04-02	Austria
EPI_ISL_438127	Center for Virology	Bergthaler laboratory	Bergthaler	2020-04-05	Austria
EPI_ISL_438159	Seattle Flu Study	Seattle Flu Study	Bedford	2020-04-20	USA
EPI_ISL_438163	Seattle Flu Study	Seattle Flu Study	Bedford	2020-04-23	USA
EPI_ISL_438234	Johns Hopkins Hospital Department of Pathology	Johns Hopkins Hospital Department of Pathology	Ramakrishnan	2020-03-11	USA
EPI_ISL_438240	Johns Hopkins Hospital Department of Pathology	Johns Hopkins Hospital Department of Pathology	Mehoke	2020-03-26	USA
EPI_ISL_438246	Johns Hopkins Hospital Department of Pathology	Johns Hopkins Hospital Department of Pathology	Mehoke	2020-03-18	USA
EPI_ISL_438355	Department of Pathology	Wellcome Sanger Institute for the COVID-19 Genomics UK Consortium	Amato	2020-03-29	United Kingdom
EPI_ISL_438520	Department of Pathology	Wellcome Sanger Institute for the COVID-19 Genomics UK Consortium	Amato	2020-04-01	United Kingdom
EPI_ISL_438554	Department of Pathology	COVID-19 Genomics UK (COG-UK) Consortium	Meredith	2020-04-20	United Kingdom
EPI_ISL_438562	Department of Pathology	COVID-19 Genomics UK (COG-UK) Consortium	Meredith	2020-04-21	United Kingdom
EPI_ISL_438564	Department of Pathology	COVID-19 Genomics UK (COG-UK) Consortium	Meredith	2020-04-20	United Kingdom
EPI_ISL_438573	Department of Pathology	COVID-19 Genomics UK (COG-UK) Consortium	Meredith	2020-04-18	United Kingdom
EPI_ISL_438574	Department of Pathology	COVID-19 Genomics UK (COG-UK) Consortium	Meredith	2020-04-20	United Kingdom
EPI_ISL_438576	Department of Pathology	COVID-19 Genomics UK (COG-UK) Consortium	Meredith	2020-04-20	United Kingdom
EPI_ISL_438583	Department of Pathology	COVID-19 Genomics UK (COG-UK) Consortium	Meredith	2020-04-21	United Kingdom
EPI_ISL_438588	Department of Pathology	COVID-19 Genomics UK (COG-UK) Consortium	Meredith	2020-04-22	United Kingdom
EPI_ISL_438593	Department of Pathology	COVID-19 Genomics UK (COG-UK) Consortium	Meredith	2020-04-22	United Kingdom
EPI_ISL_438619	Department of Pathology	COVID-19 Genomics UK (COG-UK) Consortium	Meredith	2020-04-21	United Kingdom
EPI_ISL_438623	Department of Pathology	COVID-19 Genomics UK (COG-UK) Consortium	Meredith	2020-04-21	United Kingdom
EPI_ISL_438624	Department of Pathology	COVID-19 Genomics UK (COG-UK) Consortium	Meredith	2020-04-20	United Kingdom
EPI_ISL_438660	Department of Pathology	COVID-19 Genomics UK (COG-UK) Consortium	Meredith	2020-04-23	United Kingdom
EPI_ISL_438670	Department of Pathology	COVID-19 Genomics UK (COG-UK) Consortium	Meredith	2020-04-24	United Kingdom
EPI_ISL_438681	Department of Pathology	COVID-19 Genomics UK (COG-UK) Consortium	Meredith	2020-04-25	United Kingdom
EPI_ISL_438691	Department of Pathology	COVID-19 Genomics UK (COG-UK) Consortium	Meredith	2020-04-24	United Kingdom
EPI_ISL_438696	Department of Pathology	COVID-19 Genomics UK (COG-UK) Consortium	Meredith	2020-04-25	United Kingdom
EPI_ISL_438698	Department of Pathology	COVID-19 Genomics UK (COG-UK) Consortium	Meredith	2020-04-25	United Kingdom
EPI_ISL_438701	Department of Pathology	COVID-19 Genomics UK (COG-UK) Consortium	Meredith	2020-04-27	United Kingdom
EPI_ISL_438707	Department of Pathology	COVID-19 Genomics UK (COG-UK) Consortium	Meredith	2020-04-25	United Kingdom
EPI_ISL_438708	Department of Pathology	COVID-19 Genomics UK (COG-UK) Consortium	Meredith	2020-04-26	United Kingdom
EPI_ISL_438748	Department of Pathology	COVID-19 Genomics UK (COG-UK) Consortium	Meredith	2020-04-27	United Kingdom
EPI_ISL_438877	West of Scotland Specialist Virology Centre	COVID-19 Genomics UK (COG-UK) Consortium	Robertson	2020-04-11	United Kingdom
EPI_ISL_438967	Keio University School of Medicine	Keio University School of Medicine	Kosaki	2020-04-16	Japan
EPI_ISL_438971	Keio University School of Medicine	Keio University School of Medicine	Kosaki	2020-04-24	Japan
EPI_ISL_439120	West of Scotland Specialist Virology Centre	COVID-19 Genomics UK (COG-UK) Consortium	Robertson	2020-03-27	United Kingdom
EPI_ISL_439146	Virology Department	COVID-19 Genomics UK (COG-UK) Consortium	Williams	2020-04-07	United Kingdom
EPI_ISL_439152	Virology Department	COVID-19 Genomics UK (COG-UK) Consortium	Williams	2020-04-19	United Kingdom
EPI_ISL_439175	Virology Department	COVID-19 Genomics UK (COG-UK) Consortium	Williams	2020-04-21	United Kingdom
EPI_ISL_439187	Virology Department	COVID-19 Genomics UK (COG-UK) Consortium	Williams	2020-04-22	United Kingdom
EPI_ISL_439190	Virology Department	COVID-19 Genomics UK (COG-UK) Consortium	Williams	2020-04-22	United Kingdom
EPI_ISL_439214	Virology Department	COVID-19 Genomics UK (COG-UK) Consortium	Williams	2020-04-23	United Kingdom
EPI_ISL_439239	Virology Department	COVID-19 Genomics UK (COG-UK) Consortium	Williams	2020-04-25	United Kingdom
EPI_ISL_439249	Virology Department	COVID-19 Genomics UK (COG-UK) Consortium	Williams	2020-04-26	United Kingdom
EPI_ISL_439251	Virology Department	COVID-19 Genomics UK (COG-UK) Consortium	Williams	2020-04-22	United Kingdom
EPI_ISL_439273	Virology Department	COVID-19 Genomics UK (COG-UK) Consortium	Williams	2020-04-13	United Kingdom
EPI_ISL_439296	Virology Department	COVID-19 Genomics UK (COG-UK) Consortium	Williams	2020-04-27	United Kingdom
EPI_ISL_439297	Virology Department	COVID-19 Genomics UK (COG-UK) Consortium	Williams	2020-04-27	United Kingdom
EPI_ISL_439313	Virology Department	COVID-19 Genomics UK (COG-UK) Consortium	Williams	2020-04-28	United Kingdom
EPI_ISL_439315	Virology Department	COVID-19 Genomics UK (COG-UK) Consortium	Williams	2020-04-28	United Kingdom
EPI_ISL_439320	Virology Department	COVID-19 Genomics UK (COG-UK) Consortium	Williams	2020-04-29	United Kingdom
EPI_ISL_439344	Virology Department	COVID-19 Genomics UK (COG-UK) Consortium	Williams	2020-04-30	United Kingdom
EPI_ISL_439350	Virology Department	COVID-19 Genomics UK (COG-UK) Consortium	Williams	2020-05-01	United Kingdom
EPI_ISL_439357	Virology Department	COVID-19 Genomics UK (COG-UK) Consortium	Williams	2020-05-01	United Kingdom
EPI_ISL_439405	Department of Pathology	Wellcome Sanger Institute for the COVID-19 Genomics UK Consortium	Amato	2020-03-31	United Kingdom
EPI_ISL_439724	Liverpool Clinical Laboratories	COVID-19 Genomics UK (COG-UK) Consortium	Haldenby	2020-04-08	United Kingdom
EPI_ISL_439810	Liverpool Clinical Laboratories	COVID-19 Genomics UK (COG-UK) Consortium	Haldenby	2020-04-13	United Kingdom
EPI_ISL_440181	Department of Pathology	Wellcome Sanger Institute for the COVID-19 Genomics UK Consortium	Amato	2020-03-20	United Kingdom
EPI_ISL_440399	Department of Pathology	Wellcome Sanger Institute for the COVID-19 Genomics UK Consortium	Amato	2020-03-13	United Kingdom
EPI_ISL_440403	Department of Pathology	Wellcome Sanger Institute for the COVID-19 Genomics UK Consortium	Amato	2020-03-14	United Kingdom
EPI_ISL_440729	PHE South West Regional Laboratory	Wellcome Sanger Institute for the COVID-19 Genomics UK Consortium	Amato	2020-04-02	United Kingdom
EPI_ISL_440867	Liverpool Clinical Laboratories	COVID-19 Genomics UK (COG-UK) Consortium	Haldenby	2020-04-20	United Kingdom
EPI_ISL_440887	Liverpool Clinical Laboratories	COVID-19 Genomics UK (COG-UK) Consortium	Haldenby	2020-04-18	United Kingdom
EPI_ISL_440946	Liverpool Clinical Laboratories	COVID-19 Genomics UK (COG-UK) Consortium	Haldenby	2020-04-26	United Kingdom
EPI_ISL_440948	Liverpool Clinical Laboratories	COVID-19 Genomics UK (COG-UK) Consortium	Haldenby	2020-04-26	United Kingdom
EPI_ISL_440991	University College London	COVID-19 Genomics UK (COG-UK) Consortium	Roy	2020-04-02	United Kingdom
EPI_ISL_441045	University College London	COVID-19 Genomics UK (COG-UK) Consortium	Roy	2020-04-04	United Kingdom
EPI_ISL_441046	University College London	COVID-19 Genomics UK (COG-UK) Consortium	Roy	2020-04-04	United Kingdom
EPI_ISL_441359	Regional Virus Laboratory	COVID-19 Genomics UK (COG-UK) Consortium	Fairley	2020-03-23	United Kingdom
EPI_ISL_441364	Regional Virus Laboratory	COVID-19 Genomics UK (COG-UK) Consortium	Fairley	2020-03-23	United Kingdom
EPI_ISL_441367	Regional Virus Laboratory	COVID-19 Genomics UK (COG-UK) Consortium	Fairley	2020-03-23	United Kingdom
EPI_ISL_441414	Regional Virus Laboratory	COVID-19 Genomics UK (COG-UK) Consortium	Fairley	2020-03-18	United Kingdom
EPI_ISL_441419	Regional Virus Laboratory	COVID-19 Genomics UK (COG-UK) Consortium	Fairley	2020-03-16	United Kingdom
EPI_ISL_441422	Regional Virus Laboratory	COVID-19 Genomics UK (COG-UK) Consortium	Fairley	2020-03-18	United Kingdom
EPI_ISL_441432	Regional Virus Laboratory	COVID-19 Genomics UK (COG-UK) Consortium	Fairley	2020-03-17	United Kingdom
EPI_ISL_441465	Queens Medical Centre	COVID-19 Genomics UK (COG-UK) Consortium	Loose	2020-04-15	United Kingdom
EPI_ISL_441869	Queens Medical Centre	COVID-19 Genomics UK (COG-UK) Consortium	Loose	2020-04-28	United Kingdom
EPI_ISL_441872	Queens Medical Centre	COVID-19 Genomics UK (COG-UK) Consortium	Loose	2020-04-29	United Kingdom
EPI_ISL_441873	Queens Medical Centre	COVID-19 Genomics UK (COG-UK) Consortium	Loose	2020-04-29	United Kingdom
EPI_ISL_441895	Queens Medical Centre	COVID-19 Genomics UK (COG-UK) Consortium	Loose	2020-04-30	United Kingdom
EPI_ISL_442048	Department of Pathology	Wellcome Sanger Institute for the COVID-19 Genomics UK Consortium	Amato	2020-04-05	United Kingdom
EPI_ISL_442059	Department of Pathology	Wellcome Sanger Institute for the COVID-19 Genomics UK Consortium	Amato	2020-04-05	United Kingdom
EPI_ISL_442064	Department of Pathology	Wellcome Sanger Institute for the COVID-19 Genomics UK Consortium	Amato	2020-04-05	United Kingdom
EPI_ISL_442188	Department of Pathology	Wellcome Sanger Institute for the COVID-19 Genomics UK Consortium	Amato	2020-04-05	United Kingdom
EPI_ISL_442194	Department of Pathology	Wellcome Sanger Institute for the COVID-19 Genomics UK Consortium	Amato	2020-04-06	United Kingdom
EPI_ISL_442502	Virology Department	COVID-19 Genomics UK (COG-UK) Consortium	de Silva	2020-04-09	United Kingdom
EPI_ISL_442524	Department of Pathology	Wellcome Sanger Institute for the COVID-19 Genomics UK Consortium	Amato	2020-04-12	United Kingdom
EPI_ISL_442689	PHE South West Regional Laboratory	Wellcome Sanger Institute for the COVID-19 Genomics UK Consortium	Amato	2020-04-06	United Kingdom
EPI_ISL_443080	Department of Pathology	Wellcome Sanger Institute for the COVID-19 Genomics UK Consortium	Amato	2020-04-12	United Kingdom
EPI_ISL_443186	UW Virology Lab	UW Virology Lab	Roychoudhury	2020-03-31	USA
EPI_ISL_443193	National Public Health Laboratory	National Public Health Laboratory	Mak	2020-03-16	Singapore
EPI_ISL_443246	National Public Health Laboratory	National Public Health Laboratory	Mak	2020-04-08	Singapore
EPI_ISL_443254	M Health Fairview	University of Minnesota Genomics Center	Garbe	2020-04-02	USA
EPI_ISL_443288	Laboratoire de Microbiologie - B\u00e2t A - CH Ren\u00e9 Dubois	National Reference Center for Viruses of Respiratory Infections	Enouf	2020-04-03	France
EPI_ISL_443291	CHRU Pontchaillou - Laboratoire de Virologie	National Reference Center for Viruses of Respiratory Infections	Enouf	2020-04-02	France
EPI_ISL_443313	Cabinet M\u00e9dical	National Reference Center for Viruses of Respiratory Infections	Enouf	2020-03-05	France
EPI_ISL_443649	Department of Pathology	Wellcome Sanger Institute for the COVID-19 Genomics UK Consortium	Amato	2020-04-17	United Kingdom
EPI_ISL_444023	County of Santa Clara Public Health	Chan-Zuckerberg Biohub	Hao	2020-05-01	USA
EPI_ISL_444067	UCSF Clinical Microbiology Laboratory	Chan-Zuckerberg Biohub	Hao	2020-04-30	USA
EPI_ISL_444068	UCSF Clinical Microbiology Laboratory	Chan-Zuckerberg Biohub	Hao	2020-04-30	USA
EPI_ISL_444126	University College London	COVID-19 Genomics UK (COG-UK) Consortium	Roy	2020-04-08	United Kingdom
EPI_ISL_444127	University College London	COVID-19 Genomics UK (COG-UK) Consortium	Roy	2020-04-08	United Kingdom
EPI_ISL_444162	University College London	COVID-19 Genomics UK (COG-UK) Consortium	Roy	2020-04-10	United Kingdom
EPI_ISL_444170	University College London	COVID-19 Genomics UK (COG-UK) Consortium	Roy	2020-04-10	United Kingdom
EPI_ISL_444232	University College London	COVID-19 Genomics UK (COG-UK) Consortium	Roy	2020-04-16	United Kingdom
EPI_ISL_444236	University College London	COVID-19 Genomics UK (COG-UK) Consortium	Roy	2020-04-18	United Kingdom
EPI_ISL_444246	University College London	COVID-19 Genomics UK (COG-UK) Consortium	Roy	2020-04-19	United Kingdom
EPI_ISL_444254	University College London	COVID-19 Genomics UK (COG-UK) Consortium	Roy	2020-04-19	United Kingdom
EPI_ISL_444272	University College London	COVID-19 Genomics UK (COG-UK) Consortium	Roy	2020-04-20	United Kingdom
EPI_ISL_444274	Laboratory Medicine	Department of Laboratory Medicine	Liu Yi Chun	2020-02-29	Taiwan
EPI_ISL_444286	University of Birmingham	COVID-19 Genomics UK (COG-UK) Consortium	Loman	2020-04-15	United Kingdom
EPI_ISL_444346	Department of Pathology	COVID-19 Genomics UK (COG-UK) Consortium	Meredith	2020-04-27	United Kingdom
EPI_ISL_444370	Department of Pathology	COVID-19 Genomics UK (COG-UK) Consortium	Meredith	2020-04-28	United Kingdom
EPI_ISL_444393	Department of Pathology	COVID-19 Genomics UK (COG-UK) Consortium	Meredith	2020-04-20	United Kingdom
EPI_ISL_444416	Department of Pathology	COVID-19 Genomics UK (COG-UK) Consortium	Meredith	2020-04-20	United Kingdom
EPI_ISL_444430	Department of Pathology	COVID-19 Genomics UK (COG-UK) Consortium	Meredith	2020-04-18	United Kingdom
EPI_ISL_444437	Department of Pathology	COVID-19 Genomics UK (COG-UK) Consortium	Meredith	2020-04-18	United Kingdom
EPI_ISL_444440	Department of Pathology	COVID-19 Genomics UK (COG-UK) Consortium	Meredith	2020-04-17	United Kingdom
EPI_ISL_444447	Department of Pathology	COVID-19 Genomics UK (COG-UK) Consortium	Meredith	2020-04-16	United Kingdom
EPI_ISL_444449	Department of Pathology	COVID-19 Genomics UK (COG-UK) Consortium	Meredith	2020-04-15	United Kingdom
EPI_ISL_444459	B.J. Medical College and Civil hospital	Gujarat Biotechnology Research Centre	Joshi	2020-04-30	India
EPI_ISL_444462	B.J. Medical College and Civil hospital	Gujarat Biotechnology Research Centre	Joshi	2020-04-29	India
EPI_ISL_444473	B.J. Medical College and Civil hospital	Gujarat Biotechnology Research Centre	Joshi	2020-04-29	India
EPI_ISL_444474	B.J. Medical College and Civil hospital	Gujarat Biotechnology Research Centre	Joshi	2020-04-29	India
EPI_ISL_444492	Karolinska Universitetslaboratoriet	CTMR	Hu	2020-03-00	Sweden
EPI_ISL_444555	Northwestern Memorial Hospital	Ozer Lab	Ozer	2020-03-18	USA
EPI_ISL_444569	Northwestern Memorial Hospital	Ozer Lab	Ozer	2020-03-16	USA
EPI_ISL_444652	NYU Langone Health	Departments of Pathology and Medicine	Maurano	2020-03-30	USA
EPI_ISL_444682	NYU Langone Health	Departments of Pathology and Medicine	Maurano	2020-03-30	USA
EPI_ISL_444702	NYU Langone Health	Departments of Pathology and Medicine	Maurano	2020-03-30	USA
EPI_ISL_444725	NYU Langone Health	Departments of Pathology and Medicine	Maurano	2020-04-02	USA
EPI_ISL_444728	NYU Langone Health	Departments of Pathology and Medicine	Maurano	2020-04-01	USA
EPI_ISL_444758	NYU Langone Health	Departments of Pathology and Medicine	Maurano	2020-04-03	USA
EPI_ISL_444771	NYU Langone Health	Departments of Pathology and Medicine	Maurano	2020-04-10	USA
EPI_ISL_444774	NYU Langone Health	Departments of Pathology and Medicine	Maurano	2020-03-17	USA
EPI_ISL_444825	Department of Virus and Microbiological Special Diagnostics	Albertsen lab	Kirkegaard	2020-03-11	Denmark
EPI_ISL_444828	Department of Virus and Microbiological Special Diagnostics	Albertsen lab	Kirkegaard	2020-03-11	Denmark
EPI_ISL_444832	Department of Virus and Microbiological Special Diagnostics	Albertsen lab	Kirkegaard	2020-03-11	Denmark
EPI_ISL_444838	Department of Virus and Microbiological Special Diagnostics	Albertsen lab	Kirkegaard	2020-03-09	Denmark
EPI_ISL_444864	Department of Virus and Microbiological Special Diagnostics	Albertsen lab	Kirkegaard	2020-03-27	Denmark
EPI_ISL_444873	Department of Virus and Microbiological Special Diagnostics	Albertsen lab	Kirkegaard	2020-03-28	Denmark
EPI_ISL_444945	Department of Virus and Microbiological Special Diagnostics	Albertsen lab	Kirkegaard	2020-03-27	Denmark
EPI_ISL_444954	Department of Virus and Microbiological Special Diagnostics	Albertsen lab	Kirkegaard	2020-03-31	Denmark
EPI_ISL_444971	Hospital Universitari Vall d'Hebron - Vall d'Hebron Institut de Recerca	Hospital Universitari Vall d'Hebron	Andres Anton	2020-04-04	Spain
EPI_ISL_444976	Hospital Universitari Vall d'Hebron - Vall d'Hebron Institut de Recerca	Hospital Universitari Vall d'Hebron	Andres Anton	2020-04-06	Spain
EPI_ISL_444990	Hospital Universitari Vall d'Hebron - Vall d'Hebron Institut de Recerca	Hospital Universitari Vall d'Hebron	Anton	2020-03-29	Spain
EPI_ISL_445056	Laboratoire National de Sante	Laboratoire National de Sante	Wienecke-Baldacchino	2020-04-22	Luxembourg
EPI_ISL_445067	Laboratoire National de Sante	Laboratoire National de Sante	Wienecke-Baldacchino	2020-04-21	Luxembourg
EPI_ISL_445152	Robert Garry lab	Andersen lab at Scripps Research	Gangavarapu	2020-04-08	USA
EPI_ISL_445175	UCSF Clinical Microbiology Laboratory	Chan-Zuckerberg Biohub	Kamm	2020-04-05	USA
EPI_ISL_445176	UCSF Clinical Microbiology Laboratory	Chan-Zuckerberg Biohub	Kamm	2020-04-05	USA
EPI_ISL_445177	UCSF Clinical Microbiology Laboratory	Chan-Zuckerberg Biohub	Kamm	2020-03-31	USA
EPI_ISL_445214	DNA Solution Ltd.	DNA Solution Ltd.	Mohamad Rabbi	2020-04-28	Bangladesh
EPI_ISL_445219	Universidad del Valle	Universidad del Valle	Diana C Lopez	2020-04-02	Colombia
EPI_ISL_445227	Uppsala Narakut Aleris	The Public Health Agency of Sweden	Svartstr\u00f6m	2020-04-01	Sweden
EPI_ISL_445260	CLINICA ALEMANA DE SANTIAGO S.A.	Instituto de Salud Publica de Chile	Fernandez	2020-03-11	Chile
EPI_ISL_445292	CLINICA MAGALLANES S.A.	Instituto de Salud Publica de Chile	Fernandez	2020-03-22	Chile
EPI_ISL_445303	CTRO.DE SALUD FAMILIAR DR. RAUL YAZIGI	Instituto de Salud Publica de Chile	Fernandez	2020-03-14	Chile
EPI_ISL_445329	HOSPITAL DR.SOTERO DEL RIO	Instituto de Salud Publica de Chile	Fernandez	2020-03-23	Chile
EPI_ISL_445344	HOSPITAL DR.HERNAN HENRIQUEZ ARAVENA	Instituto de Salud Publica de Chile	Fernandez	2020-03-26	Chile
EPI_ISL_445347	HOSPITAL DR.HERNAN HENRIQUEZ ARAVENA	Instituto de Salud Publica de Chile	Fernandez	2020-03-25	Chile
EPI_ISL_445353	HOSPITAL PADRE HURTADO	Instituto de Salud Publica de Chile	Fernandez	2020-04-02	Chile
EPI_ISL_445355	MUTUAL DE SEGURIDAD C.CH.C.	Instituto de Salud Publica de Chile	Fernandez	2020-03-22	Chile
EPI_ISL_445356	PONTIFICIA U. CATOLICA SERV. LABORATORIO	Instituto de Salud Publica de Chile	Fernandez	2020-03-21	Chile
EPI_ISL_445573	Wales Specialist Virology Centre	Public Health Wales Microbiology Cardiff	Moore	2020-04-06	United Kingdom
EPI_ISL_445583	Wales Specialist Virology Centre	Public Health Wales Microbiology Cardiff	Moore	2020-04-07	United Kingdom
EPI_ISL_445595	Wales Specialist Virology Centre	Public Health Wales Microbiology Cardiff	Moore	2020-04-06	United Kingdom
EPI_ISL_445681	Wales Specialist Virology Centre	Public Health Wales Microbiology Cardiff	Moore	2020-04-06	United Kingdom
EPI_ISL_445701	Wales Specialist Virology Centre	Public Health Wales Microbiology Cardiff	Moore	2020-04-12	United Kingdom
EPI_ISL_445708	Wales Specialist Virology Centre	Public Health Wales Microbiology Cardiff	Moore	2020-04-11	United Kingdom
EPI_ISL_445735	Wales Specialist Virology Centre	Public Health Wales Microbiology Cardiff	Moore	2020-04-13	United Kingdom
EPI_ISL_447030	B.J. Medical College and Civil hospital	Gujarat Biotechnology Research Centre	Joshi	2020-05-03	India
EPI_ISL_447038	B.J. Medical College and Civil hospital	Gujarat Biotechnology Research Centre	Joshi	2020-05-03	India
EPI_ISL_447040	B.J. Medical College and Civil hospital	Gujarat Biotechnology Research Centre	Joshi	2020-05-03	India
EPI_ISL_447046	B.J. Medical College and Civil hospital	Gujarat Biotechnology Research Centre	Joshi	2020-05-04	India
EPI_ISL_447049	GMERS Medical College and Hospital	Gujarat Biotechnology Research Centre	Joshi	2020-04-29	India
EPI_ISL_447090	Michigan Department of Health and Human Services	Michigan Department of Health and Human Services	Blankenship	2020-04-01	USA
EPI_ISL_447263	Microbiology laboratory	Stern Lab	Miller	2020-03-26	Israel
EPI_ISL_447264	Microbiology laboratory	Stern Lab	Miller	2020-04-02	Israel
EPI_ISL_447265	Microbiology laboratory	Stern Lab	Miller	2020-04-01	Israel
EPI_ISL_447280	Microbiology laboratory	Stern Lab	Miller	2020-03-25	Israel
EPI_ISL_447283	Microbiology Division	Stern Lab	Miller	2020-03-28	Israel
EPI_ISL_447319	Clinical Virology Laboratory	Stern Lab	Miller	2020-03-22	Israel
EPI_ISL_447321	Clinical Virology Laboratory	Stern Lab	Miller	2020-03-22	Israel
EPI_ISL_447334	Clinical Virology Unit	Stern Lab	Miller	2020-04-16	Israel
EPI_ISL_447338	Clinical Virology Unit	Stern Lab	Miller	2020-04-16	Israel
EPI_ISL_447343	Clinical Virology Unit	Stern Lab	Miller	2020-04-14	Israel
EPI_ISL_447348	Clinical Virology Unit	Stern Lab	Miller	2020-04-15	Israel
EPI_ISL_447351	Clinical Virology Unit	Stern Lab	Miller	2020-04-14	Israel
EPI_ISL_447375	Clinical Virology Unit	Stern Lab	Miller	2020-04-01	Israel
EPI_ISL_447393	Clinical Microbiology Laboratory	Stern Lab	Miller	2020-03-28	Israel
EPI_ISL_447399	Clinical Microbiology Laboratory	Stern Lab	Miller	2020-03-27	Israel
EPI_ISL_447402	Clinical Microbiology Laboratory	Stern Lab	Miller	2020-04-02	Israel
EPI_ISL_447417	Clinical Microbiology Laboratory	Stern Lab	Miller	2020-03-26	Israel
EPI_ISL_447418	Clinical Microbiology Laboratory	Stern Lab	Miller	2020-03-26	Israel
EPI_ISL_447436	Clinical Microbiology Laboratory	Stern Lab	Miller	2020-04-02	Israel
EPI_ISL_447462	Clinical Microbiology Laboratory	Stern Lab	Miller	2020-04-16	Israel
EPI_ISL_447468	Clinical Microbiology Laboratory	Stern Lab	Miller	2020-04-14	Israel
EPI_ISL_447477	Servicio de Microbiologia. Hospital Clinico Universitario de Valencia	Sequencing and Bioinformatics Service and Molecular Epidemiology Research Group. FISABIO-Public Health	Gonzalez-Candelas	2020-03-29	Spain
EPI_ISL_447478	Servicio de Microbiologia. Hospital Clinico Universitario de Valencia	Sequencing and Bioinformatics Service and Molecular Epidemiology Research Group. FISABIO-Public Health	Gonzalez-Candelas	2020-03-29	Spain
EPI_ISL_447481	Servicio de Microbiologia. Hospital Clinico Universitario de Valencia	Sequencing and Bioinformatics Service and Molecular Epidemiology Research Group. FISABIO-Public Health	Gonzalez-Candelas	2020-03-29	Spain
EPI_ISL_447510	Servicio de Microbiologia. Hospital Clinico Universitario de Valencia	Sequencing and Bioinformatics Service and Molecular Epidemiology Research Group. FISABIO-Public Health	Gonzalez-Candelas	2020-03-28	Spain
EPI_ISL_447517	Servicio de Microbiologia. Hospital Clinico Universitario de Valencia	Sequencing and Bioinformatics Service and Molecular Epidemiology Research Group. FISABIO-Public Health	Gonzalez-Candelas	2020-04-01	Spain
EPI_ISL_447527	Servicio de Microbiologia. Hospital Clinico Universitario de Valencia	Sequencing and Bioinformatics Service and Molecular Epidemiology Research Group. FISABIO-Public Health	Gonzalez-Candelas	2020-04-01	Spain
EPI_ISL_447541	Gujarat Biotechnology Research Centre	Gujarat Biotechnology Research Centre	Joshi	2020-05-05	India
EPI_ISL_447546	Gujarat Biotechnology Research Centre	Gujarat Biotechnology Research Centre	Joshi	2020-05-05	India
EPI_ISL_447571	CSIR-Centre for Cellular and Molecular Biology	CSIR-Centre for Cellular and Molecular Biology	Banu	2020-04-01	India
EPI_ISL_447575	CSIR-Centre for Cellular and Molecular Biology	CSIR-Centre for Cellular and Molecular Biology	Banu	2020-04-02	India
EPI_ISL_447654	H\u00f4pital Henri-Mondor Ap-Hp	H\u00f4pital Henri-Mondor Ap-Hp	Rodriguez	2020-03-00	France
EPI_ISL_447676	H\u00f4pital Henri-Mondor Ap-Hp	H\u00f4pital Henri-Mondor Ap-Hp	Rodriguez	2020-03-00	France
EPI_ISL_447679	H\u00f4pital Henri-Mondor Ap-Hp	H\u00f4pital Henri-Mondor Ap-Hp	Rodriguez	2020-03-00	France
EPI_ISL_447714	H\u00f4pital Henri-Mondor Ap-Hp	H\u00f4pital Henri-Mondor Ap-Hp	Rodriguez	2020-03-00	France
EPI_ISL_447731	H\u00f4pital Henri-Mondor Ap-Hp	H\u00f4pital Henri-Mondor Ap-Hp	Rodriguez	2020-03-00	France
EPI_ISL_447733	H\u00f4pital Henri-Mondor Ap-Hp	H\u00f4pital Henri-Mondor Ap-Hp	Rodriguez	2020-03-00	France
EPI_ISL_447745	Grupo de Investigaciones Microbiol\u00f3gicas-UR (GIMUR)	Grupo de Investigaciones Microbiol\u00f3gicas-UR (GIMUR)	Ram\u00edrez	2020-03-28	Colombia
EPI_ISL_447757	Instituto Nacional de Salud	Grupo de Investigaciones Microbiol\u00f3gicas-UR (GIMUR)	Ram\u00edrez	2020-03-31	Colombia
EPI_ISL_447765	Instituto Nacional de Salud	Grupo de Investigaciones Microbiol\u00f3gicas-UR (GIMUR)	Ram\u00edrez	2020-03-31	Colombia
EPI_ISL_447771	Instituto Nacional de Salud	Grupo de Investigaciones Microbiol\u00f3gicas-UR (GIMUR)	Ram\u00edrez	2020-04-01	Colombia
EPI_ISL_447789	Instituto Nacional de Salud	Grupo de Investigaciones Microbiol\u00f3gicas-UR (GIMUR)	Ram\u00edrez	2020-04-03	Colombia
EPI_ISL_447790	Instituto Nacional de Salud	Grupo de Investigaciones Microbiol\u00f3gicas-UR (GIMUR)	Ram\u00edrez	2020-04-03	Colombia
EPI_ISL_447796	Instituto Nacional de Salud	Grupo de Investigaciones Microbiol\u00f3gicas-UR (GIMUR)	Ram\u00edrez	2020-04-04	Colombia
EPI_ISL_447866	CSIR-Centre for Cellular and Molecular Biology	CSIR-Centre for Cellular and Molecular Biology	Banu	2020-04-14	India
EPI_ISL_447903	University of Florida	University of Florida	Maha A. Elbadry	2020-04-07	USA
EPI_ISL_447955	Department of Pathology	COVID-19 Genomics UK (COG-UK) Consortium	Meredith	2020-04-29	United Kingdom
EPI_ISL_447966	Department of Pathology	COVID-19 Genomics UK (COG-UK) Consortium	Meredith	2020-04-29	United Kingdom
EPI_ISL_447967	Department of Pathology	COVID-19 Genomics UK (COG-UK) Consortium	Meredith	2020-04-29	United Kingdom
EPI_ISL_447970	Department of Pathology	COVID-19 Genomics UK (COG-UK) Consortium	Meredith	2020-04-30	United Kingdom
EPI_ISL_447972	Department of Pathology	COVID-19 Genomics UK (COG-UK) Consortium	Meredith	2020-04-28	United Kingdom
EPI_ISL_447973	Department of Pathology	COVID-19 Genomics UK (COG-UK) Consortium	Meredith	2020-04-29	United Kingdom
EPI_ISL_447980	Department of Pathology	COVID-19 Genomics UK (COG-UK) Consortium	Meredith	2020-04-27	United Kingdom
EPI_ISL_447981	Department of Pathology	COVID-19 Genomics UK (COG-UK) Consortium	Meredith	2020-04-30	United Kingdom
EPI_ISL_447989	Department of Pathology	COVID-19 Genomics UK (COG-UK) Consortium	Meredith	2020-04-29	United Kingdom
EPI_ISL_447994	Department of Pathology	COVID-19 Genomics UK (COG-UK) Consortium	Meredith	2020-05-01	United Kingdom
EPI_ISL_448046	Department of Pathology	COVID-19 Genomics UK (COG-UK) Consortium	Meredith	2020-05-04	United Kingdom
EPI_ISL_448064	Department of Pathology	COVID-19 Genomics UK (COG-UK) Consortium	Meredith	2020-05-04	United Kingdom
EPI_ISL_448066	Department of Pathology	COVID-19 Genomics UK (COG-UK) Consortium	Meredith	2020-05-05	United Kingdom
EPI_ISL_448068	Department of Pathology	COVID-19 Genomics UK (COG-UK) Consortium	Meredith	2020-05-05	United Kingdom
EPI_ISL_448086	Department of Pathology	COVID-19 Genomics UK (COG-UK) Consortium	Meredith	2020-05-06	United Kingdom
EPI_ISL_448109	Department of Pathology	COVID-19 Genomics UK (COG-UK) Consortium	Meredith	2020-05-07	United Kingdom
EPI_ISL_448132	West of Scotland Specialist Virology Centre	COVID-19 Genomics UK (COG-UK) Consortium	Robertson	2020-04-07	United Kingdom
EPI_ISL_448136	West of Scotland Specialist Virology Centre	COVID-19 Genomics UK (COG-UK) Consortium	Robertson	2020-04-08	United Kingdom
EPI_ISL_448152	West of Scotland Specialist Virology Centre	COVID-19 Genomics UK (COG-UK) Consortium	Robertson	2020-04-11	United Kingdom
EPI_ISL_448172	West of Scotland Specialist Virology Centre	COVID-19 Genomics UK (COG-UK) Consortium	Robertson	2020-04-12	United Kingdom
EPI_ISL_448223	Quadram Institute Bioscience	COVID-19 Genomics UK (COG-UK) Consortium	Alikhan	2020-04-18	United Kingdom
EPI_ISL_448232	Quadram Institute Bioscience	COVID-19 Genomics UK (COG-UK) Consortium	Alikhan	2020-04-11	United Kingdom
EPI_ISL_448249	Quadram Institute Bioscience	COVID-19 Genomics UK (COG-UK) Consortium	Alikhan	2020-04-11	United Kingdom
EPI_ISL_448282	Quadram Institute Bioscience	COVID-19 Genomics UK (COG-UK) Consortium	Alikhan	2020-04-13	United Kingdom
EPI_ISL_448283	Quadram Institute Bioscience	COVID-19 Genomics UK (COG-UK) Consortium	Alikhan	2020-04-13	United Kingdom
EPI_ISL_448289	Quadram Institute Bioscience	COVID-19 Genomics UK (COG-UK) Consortium	Alikhan	2020-04-14	United Kingdom
EPI_ISL_448311	Quadram Institute Bioscience	COVID-19 Genomics UK (COG-UK) Consortium	Alikhan	2020-04-23	United Kingdom
EPI_ISL_448315	Quadram Institute Bioscience	COVID-19 Genomics UK (COG-UK) Consortium	Alikhan	2020-04-22	United Kingdom
EPI_ISL_448316	Quadram Institute Bioscience	COVID-19 Genomics UK (COG-UK) Consortium	Alikhan	2020-04-22	United Kingdom
EPI_ISL_448324	Quadram Institute Bioscience	COVID-19 Genomics UK (COG-UK) Consortium	Alikhan	2020-04-22	United Kingdom
EPI_ISL_448335	Quadram Institute Bioscience	COVID-19 Genomics UK (COG-UK) Consortium	Alikhan	2020-04-23	United Kingdom
EPI_ISL_448340	Quadram Institute Bioscience	COVID-19 Genomics UK (COG-UK) Consortium	Alikhan	2020-04-23	United Kingdom
EPI_ISL_448350	Quadram Institute Bioscience	COVID-19 Genomics UK (COG-UK) Consortium	Alikhan	2020-04-30	United Kingdom
EPI_ISL_448371	Quadram Institute Bioscience	COVID-19 Genomics UK (COG-UK) Consortium	Alikhan	2020-05-02	United Kingdom
EPI_ISL_448395	Queens Medical Centre	COVID-19 Genomics UK (COG-UK) Consortium	Loose	2020-05-01	United Kingdom
EPI_ISL_448397	Queens Medical Centre	COVID-19 Genomics UK (COG-UK) Consortium	Loose	2020-05-01	United Kingdom
EPI_ISL_448492	Oxford Viromics	COVID-19 Genomics UK (COG-UK) Consortium	Golubchik	2020-04-06	United Kingdom
EPI_ISL_448497	Oxford Viromics	COVID-19 Genomics UK (COG-UK) Consortium	Golubchik	2020-04-04	United Kingdom
EPI_ISL_448501	Oxford Viromics	COVID-19 Genomics UK (COG-UK) Consortium	Golubchik	2020-04-07	United Kingdom
EPI_ISL_448502	Oxford Viromics	COVID-19 Genomics UK (COG-UK) Consortium	Golubchik	2020-04-07	United Kingdom
EPI_ISL_448506	Oxford Viromics	COVID-19 Genomics UK (COG-UK) Consortium	Golubchik	2020-04-06	United Kingdom
EPI_ISL_448526	Oxford Viromics	COVID-19 Genomics UK (COG-UK) Consortium	Golubchik	2020-04-06	United Kingdom
EPI_ISL_448836	Virology Department	COVID-19 Genomics UK (COG-UK) Consortium	de Silva	2020-04-17	United Kingdom
EPI_ISL_448864	Virology Laboratory	COVID-19 Genomics UK (COG-UK) Consortium	de Silva	2020-03-29	United Kingdom
EPI_ISL_448874	Virology Department	COVID-19 Genomics UK (COG-UK) Consortium	de Silva	2020-04-14	United Kingdom
EPI_ISL_448902	Virology Laboratory	COVID-19 Genomics UK (COG-UK) Consortium	de Silva	2020-04-15	United Kingdom
EPI_ISL_448971	Regional Virus Laboratory	COVID-19 Genomics UK (COG-UK) Consortium	Fairley	2020-03-28	United Kingdom
EPI_ISL_448972	Regional Virus Laboratory	COVID-19 Genomics UK (COG-UK) Consortium	Fairley	2020-03-25	United Kingdom
EPI_ISL_448982	Quadram Institute Bioscience	COVID-19 Genomics UK (COG-UK) Consortium	Alikhan	2020-04-09	United Kingdom
EPI_ISL_448985	Quadram Institute Bioscience	COVID-19 Genomics UK (COG-UK) Consortium	Alikhan	2020-04-18	United Kingdom
EPI_ISL_449002	Quadram Institute Bioscience	COVID-19 Genomics UK (COG-UK) Consortium	Alikhan	2020-04-19	United Kingdom
EPI_ISL_449003	Quadram Institute Bioscience	COVID-19 Genomics UK (COG-UK) Consortium	Alikhan	2020-04-18	United Kingdom
EPI_ISL_449019	Quadram Institute Bioscience	COVID-19 Genomics UK (COG-UK) Consortium	Alikhan	2020-04-20	United Kingdom
EPI_ISL_449025	Quadram Institute Bioscience	COVID-19 Genomics UK (COG-UK) Consortium	Alikhan	2020-04-20	United Kingdom
EPI_ISL_449030	Quadram Institute Bioscience	COVID-19 Genomics UK (COG-UK) Consortium	Alikhan	2020-04-19	United Kingdom
EPI_ISL_449046	Quadram Institute Bioscience	COVID-19 Genomics UK (COG-UK) Consortium	Alikhan	2020-05-04	United Kingdom
EPI_ISL_449048	Quadram Institute Bioscience	COVID-19 Genomics UK (COG-UK) Consortium	Alikhan	2020-05-04	United Kingdom
EPI_ISL_449054	Quadram Institute Bioscience	COVID-19 Genomics UK (COG-UK) Consortium	Alikhan	2020-05-04	United Kingdom
EPI_ISL_449062	Quadram Institute Bioscience	COVID-19 Genomics UK (COG-UK) Consortium	Alikhan	2020-05-04	United Kingdom
EPI_ISL_449065	Quadram Institute Bioscience	COVID-19 Genomics UK (COG-UK) Consortium	Alikhan	2020-05-04	United Kingdom
EPI_ISL_449124	Quadram Institute Bioscience	COVID-19 Genomics UK (COG-UK) Consortium	Alikhan	2020-04-08	United Kingdom
EPI_ISL_449128	Quadram Institute Bioscience	COVID-19 Genomics UK (COG-UK) Consortium	Alikhan	2020-04-08	United Kingdom
EPI_ISL_449135	Quadram Institute Bioscience	COVID-19 Genomics UK (COG-UK) Consortium	Alikhan	2020-04-13	United Kingdom
EPI_ISL_449145	Quadram Institute Bioscience	COVID-19 Genomics UK (COG-UK) Consortium	Alikhan	2020-04-08	United Kingdom
EPI_ISL_449149	Quadram Institute Bioscience	COVID-19 Genomics UK (COG-UK) Consortium	Alikhan	2020-04-16	United Kingdom
EPI_ISL_449156	Quadram Institute Bioscience	COVID-19 Genomics UK (COG-UK) Consortium	Alikhan	2020-04-17	United Kingdom
EPI_ISL_449164	Quadram Institute Bioscience	COVID-19 Genomics UK (COG-UK) Consortium	Alikhan	2020-04-18	United Kingdom
EPI_ISL_449167	Quadram Institute Bioscience	COVID-19 Genomics UK (COG-UK) Consortium	Alikhan	2020-04-17	United Kingdom
EPI_ISL_449192	West of Scotland Specialist Virology Centre	COVID-19 Genomics UK (COG-UK) Consortium	Robertson	2020-04-21	United Kingdom
EPI_ISL_449199	West of Scotland Specialist Virology Centre	COVID-19 Genomics UK (COG-UK) Consortium	Robertson	2020-04-27	United Kingdom
EPI_ISL_449218	West of Scotland Specialist Virology Centre	COVID-19 Genomics UK (COG-UK) Consortium	Robertson	2020-04-28	United Kingdom
EPI_ISL_449225	West of Scotland Specialist Virology Centre	COVID-19 Genomics UK (COG-UK) Consortium	Robertson	2020-04-15	United Kingdom
EPI_ISL_449257	West of Scotland Specialist Virology Centre	COVID-19 Genomics UK (COG-UK) Consortium	Robertson	2020-04-28	United Kingdom
EPI_ISL_449290	Virology Department	COVID-19 Genomics UK (COG-UK) Consortium	Williams	2020-04-23	United Kingdom
EPI_ISL_449302	Virology Department	COVID-19 Genomics UK (COG-UK) Consortium	Williams	2020-04-26	United Kingdom
EPI_ISL_449645	University College London	COVID-19 Genomics UK (COG-UK) Consortium	Roy	2020-04-04	United Kingdom
EPI_ISL_449657	University College London	COVID-19 Genomics UK (COG-UK) Consortium	Roy	2020-04-11	United Kingdom
EPI_ISL_449708	University College London	COVID-19 Genomics UK (COG-UK) Consortium	Roy	2020-04-16	United Kingdom
EPI_ISL_449713	University College London	COVID-19 Genomics UK (COG-UK) Consortium	Roy	2020-04-16	United Kingdom
EPI_ISL_449723	University College London	COVID-19 Genomics UK (COG-UK) Consortium	Roy	2020-04-17	United Kingdom
EPI_ISL_449819	Utah Public Health Laboratory	Utah Public Health Laboratory	Young	2020-04-07	USA
EPI_ISL_449962	Washington State Department of Health	Seattle Flu Study	Bedford	2020-04-15	USA
EPI_ISL_449970	Washington State Department of Health	Seattle Flu Study	Bedford	2020-04-16	USA
EPI_ISL_449998	Washington State Department of Health	Seattle Flu Study	Bedford	2020-04-16	USA
EPI_ISL_450053	MSHS Clinical Microbiology Laboratories	MSHS Pathogen Surveillance Program	van Bakel	2020-03-17	USA
EPI_ISL_450068	MSHS Clinical Microbiology Laboratories	MSHS Pathogen Surveillance Program	van Bakel	2020-03-19	USA
EPI_ISL_450080	MSHS Clinical Microbiology Laboratories	MSHS Pathogen Surveillance Program	van Bakel	2020-03-19	USA
EPI_ISL_450162	MSHS Clinical Microbiology Laboratories	MSHS Pathogen Surveillance Program	van Bakel	2020-03-20	USA
EPI_ISL_450177	Robert Garry lab	Andersen lab at Scripps Research	Gangavarapu	2020-04-07	USA
EPI_ISL_450245	WHO National Influenza Centre Russian Federation	WHO National Influenza Centre Russian Federation	Komissarov	2020-04-15	Russia
EPI_ISL_450246	WHO National Influenza Centre Russian Federation	WHO National Influenza Centre Russian Federation	Komissarov	2020-04-19	Russia
EPI_ISL_450259	WHO National Influenza Centre Russian Federation	WHO National Influenza Centre Russian Federation	Komissarov	2020-04-21	Russia
EPI_ISL_450295	Institute of Human Genetics	Institute of Human Genetics	Szymon Hryhorowicz	2020-04-11	Poland
EPI_ISL_450345	Bangladesh Institute of Tropical & Infectious Diseases	Basic and Applied Research on Jute Project	Ahmed	2020-05-10	Bangladesh
EPI_ISL_450350	St.Olavs hospital/NTNU	Institute of Genomics Core Facility	Ianevski	2020-03-28	Norway
EPI_ISL_450459	Stanford clinical virology lab	Chan-Zuckerberg Biohub	Hao	2020-03-25	USA
EPI_ISL_450485	unknown	Data Science	Submitter	2020-03-24	USA
EPI_ISL_450501	unknown	CAS Key Laboratory of Special Pathogens and Biosafety and Center for Emerging Infectious Diseases	Submitter	2020-01-26	China
EPI_ISL_450506	Clinical Laboratory	Clinical Laboratory	Data Submitter	2020-03-18	Brazil
EPI_ISL_450515	Rafik Hariri University Hospital	Rafik Hariri University Hospital	Feghali	2020-03-11	Lebanon
EPI_ISL_450518	E. Gulbja Laboratorija	Latvian Biomedical Research and Study Centre	Nikita Zrelovs	2020-04-18	Latvia
EPI_ISL_450523	Centr\u0101l\u0101 Laboratorija	Latvian Biomedical Research and Study Centre	Nikita Zrelovs	2020-04-28	Latvia
EPI_ISL_450529	Hematology Laboratory	Department of Virology	Smura	2020-03-31	Poland
EPI_ISL_450703	University of Wisconsin-Madison AIDS Vaccine Research Laboratories	University of Wisconsin-Madison AIDS Vaccine Research Laboratories	Baczenas	2020-04-15	USA
EPI_ISL_450705	University of Wisconsin-Madison AIDS Vaccine Research Laboratories	University of Wisconsin-Madison AIDS Vaccine Research Laboratories	Baczenas	2020-04-14	USA
EPI_ISL_450716	University of Wisconsin-Madison AIDS Vaccine Research Laboratories	University of Wisconsin-Madison AIDS Vaccine Research Laboratories	Baczenas	2020-04-17	USA
EPI_ISL_450722	University of Wisconsin-Madison AIDS Vaccine Research Laboratories	University of Wisconsin-Madison AIDS Vaccine Research Laboratories	Baczenas	2020-04-14	USA
EPI_ISL_450734	Hospital AZ Rivierenland	Institute of Tropical Medicine	Selhorst	2020-04-06	Belgium
EPI_ISL_450743	OUCRU/HTD	OUCRU/HTD	Tan	2020-03-24	Vietnam
EPI_ISL_450746	Laboratory of Molecular Biology	Laboratory of Recombinant Vaccines	Lukasz Rabalski	2020-05-08	Poland
EPI_ISL_450782	Government Medical College-Bhavnagar	Gujarat Biotechnology Research Centre	Joshi	2020-04-11	India
EPI_ISL_450783	Government Medical College-Bhavnagar	Gujarat Biotechnology Research Centre	Joshi	2020-04-11	India
EPI_ISL_450816	orestadsklinikens VC	The Public Health Agency of Sweden	Svartstr\u00f6m	2020-04-22	Sweden
EPI_ISL_450821	Jarpens HC	The Public Health Agency of Sweden	Svartstr\u00f6m	2020-04-23	Sweden
EPI_ISL_450824	Ulltuna Vardcentral	The Public Health Agency of Sweden	Svartstr\u00f6m	2020-04-26	Sweden
EPI_ISL_450827	Uppsala Narakut Aleris	The Public Health Agency of Sweden	Svartstr\u00f6m	2020-04-27	Sweden
EPI_ISL_450831	Wetterhalsan	The Public Health Agency of Sweden	Svartstr\u00f6m	2020-04-27	Sweden
EPI_ISL_451084	SA Pathology	SA Pathology	Leong	2020-03-22	Australia
EPI_ISL_451108	SA Pathology	SA Pathology	Leong	2020-03-30	Australia
EPI_ISL_451132	SA Pathology	SA Pathology	Leong	2020-03-17	Australia
EPI_ISL_451150	M.P Shah Government Medocal college Jamnagar	Gujarat Biotechnology Research Centre	Joshi	2020-05-06	India
EPI_ISL_451163	Government Medical College	Gujarat Biotechnology Research Centre	Joshi	2020-05-02	India
EPI_ISL_451183	Uganda Virus Research Institute	MRC/UVRI & LSHTM Uganda\u00a0Research Unit	Cotten	2020-03-25	Uganda
EPI_ISL_451198	Uganda Virus Research Institute	MRC/UVRI & LSHTM Uganda\u00a0Research Unit	Cotten	2020-04-27	Uganda
EPI_ISL_451201	Uganda Virus Research Institute	MRC/UVRI & LSHTM Uganda\u00a0Research Unit	Cotten	2020-04-30	Uganda
EPI_ISL_451211	LSUHS Emerging Viral Threat Laboratory	Microbial Genome Sequencing Center	Kamil	2020-05-07	USA
EPI_ISL_451232	LSUHS Emerging Viral Threat Laboratory	Microbial Genome Sequencing Center	Kamil	2020-05-04	USA
EPI_ISL_451242	LSUHS Emerging Viral Threat Laboratory	Microbial Genome Sequencing Center	Kamil	2020-05-08	USA
EPI_ISL_451265	LSUHS Emerging Viral Threat Laboratory	Microbial Genome Sequencing Center	Kamil	2020-05-06	USA
EPI_ISL_451313	West China Hospital of Sichuan University	State Key Laboratory of Biotherapy of Sichuan University	Tang	2020-01-26	China
EPI_ISL_451365	West China Hospital of Sichuan University	State Key Laboratory of Biotherapy of Sichuan University	Tang	2020-01-26	China
EPI_ISL_451369	West China Hospital of Sichuan University	State Key Laboratory of Biotherapy of Sichuan University	Tang	2020-02-08	China
EPI_ISL_451383	West China Hospital of Sichuan University	State Key Laboratory of Biotherapy of Sichuan University	Tang	2020-02-02	China
EPI_ISL_451394	West China Hospital of Sichuan University	State Key Laboratory of Biotherapy of Sichuan University	Tang	2020-02-03	China
EPI_ISL_451407	NYU Langone Health	Departments of Pathology and Medicine	Maurano	2020-03-26	USA
EPI_ISL_451412	NYU Langone Health	Departments of Pathology and Medicine	Maurano	2020-03-26	USA
EPI_ISL_451419	NYU Langone Health	Departments of Pathology and Medicine	Maurano	2020-03-26	USA
EPI_ISL_451421	NYU Langone Health	Departments of Pathology and Medicine	Maurano	2020-03-26	USA
EPI_ISL_451435	NYU Langone Health	Departments of Pathology and Medicine	Maurano	2020-03-20	USA
EPI_ISL_451437	NYU Langone Health	Departments of Pathology and Medicine	Maurano	2020-03-26	USA
EPI_ISL_451487	Pathology North - NSW Health Pathology	NSW Health Pathology - Institute of Clinical Pathology and Medical Research; Westmead Hospital; University of Sydney	Gall	2020-03-25	Australia
EPI_ISL_451531	Pathology Sydney South West - NSW Health Pathology	NSW Health Pathology - Institute of Clinical Pathology and Medical Research; Westmead Hospital; University of Sydney	Gall	2020-03-28	Australia
EPI_ISL_451539	Pathology West - NSW Health Pathology	NSW Health Pathology - Institute of Clinical Pathology and Medical Research; Westmead Hospital; University of Sydney	Gall	2020-04-05	Australia
EPI_ISL_451563	Pathology Sydney South West - NSW Health Pathology	NSW Health Pathology - Institute of Clinical Pathology and Medical Research; Westmead Hospital; University of Sydney	Gall	2020-03-25	Australia
EPI_ISL_451566	Pathology West - NSW Health Pathology	NSW Health Pathology - Institute of Clinical Pathology and Medical Research; Westmead Hospital; University of Sydney	Gall	2020-04-08	Australia
EPI_ISL_451583	Medlab Pathology	NSW Health Pathology - Institute of Clinical Pathology and Medical Research; Westmead Hospital; University of Sydney	Gall	2020-04-06	Australia
EPI_ISL_451596	ACT pathology	NSW Health Pathology - Institute of Clinical Pathology and Medical Research; Westmead Hospital; University of Sydney	Gall	2020-03-23	Australia
EPI_ISL_451603	Pathology Sydney South West - NSW Health Pathology	NSW Health Pathology - Institute of Clinical Pathology and Medical Research; Westmead Hospital; University of Sydney	Gall	2020-04-01	Australia
EPI_ISL_451651	Hematology Laboratory	Laboratory of Recombinant Vaccines	Rabalski	2020-04-27	Poland
EPI_ISL_451653	Hematology Laboratory	Laboratory of Recombinant Vaccines	Rabalski	2020-05-04	Poland
EPI_ISL_451669	Viollier AG	Department of Biosystems Science and Engineering	Nadeau	2020-03-12	Switzerland
EPI_ISL_451674	Viollier AG	Department of Biosystems Science and Engineering	Nadeau	2020-03-13	Switzerland
EPI_ISL_451675	Viollier AG	Department of Biosystems Science and Engineering	Nadeau	2020-03-13	Switzerland
EPI_ISL_451676	Viollier AG	Department of Biosystems Science and Engineering	Nadeau	2020-03-13	Switzerland
EPI_ISL_451677	Viollier AG	Department of Biosystems Science and Engineering	Nadeau	2020-03-13	Switzerland
EPI_ISL_451678	Viollier AG	Department of Biosystems Science and Engineering	Nadeau	2020-03-13	Switzerland
EPI_ISL_451682	Viollier AG	Department of Biosystems Science and Engineering	Nadeau	2020-03-13	Switzerland
EPI_ISL_451683	Viollier AG	Department of Biosystems Science and Engineering	Nadeau	2020-03-13	Switzerland
EPI_ISL_451684	Viollier AG	Department of Biosystems Science and Engineering	Nadeau	2020-03-13	Switzerland
EPI_ISL_451685	Viollier AG	Department of Biosystems Science and Engineering	Nadeau	2020-03-13	Switzerland
EPI_ISL_451691	Viollier AG	Department of Biosystems Science and Engineering	Nadeau	2020-03-13	Switzerland
EPI_ISL_451701	Viollier AG	Department of Biosystems Science and Engineering	Nadeau	2020-03-16	Switzerland
EPI_ISL_451702	Viollier AG	Department of Biosystems Science and Engineering	Nadeau	2020-03-16	Switzerland
EPI_ISL_451709	Viollier AG	Department of Biosystems Science and Engineering	Nadeau	2020-03-16	Switzerland
EPI_ISL_451711	Viollier AG	Department of Biosystems Science and Engineering	Nadeau	2020-03-16	Switzerland
EPI_ISL_451712	Viollier AG	Department of Biosystems Science and Engineering	Nadeau	2020-03-16	Switzerland
EPI_ISL_451722	Viollier AG	Department of Biosystems Science and Engineering	Nadeau	2020-03-15	Switzerland
EPI_ISL_451728	Viollier AG	Department of Biosystems Science and Engineering	Nadeau	2020-03-16	Switzerland
EPI_ISL_451730	Viollier AG	Department of Biosystems Science and Engineering	Nadeau	2020-03-16	Switzerland
EPI_ISL_451732	Viollier AG	Department of Biosystems Science and Engineering	Nadeau	2020-03-16	Switzerland
EPI_ISL_451738	Viollier AG	Department of Biosystems Science and Engineering	Nadeau	2020-03-16	Switzerland
EPI_ISL_451740	Viollier AG	Department of Biosystems Science and Engineering	Nadeau	2020-03-25	Switzerland
EPI_ISL_451749	Viollier AG	Department of Biosystems Science and Engineering	Nadeau	2020-03-25	Switzerland
EPI_ISL_451750	Viollier AG	Department of Biosystems Science and Engineering	Nadeau	2020-03-25	Switzerland
EPI_ISL_451760	Viollier AG	Department of Biosystems Science and Engineering	Nadeau	2020-03-26	Switzerland
EPI_ISL_451764	Viollier AG	Department of Biosystems Science and Engineering	Nadeau	2020-03-26	Switzerland
EPI_ISL_451766	Viollier AG	Department of Biosystems Science and Engineering	Nadeau	2020-03-26	Switzerland
EPI_ISL_451769	Viollier AG	Department of Biosystems Science and Engineering	Nadeau	2020-03-26	Switzerland
EPI_ISL_451770	Viollier AG	Department of Biosystems Science and Engineering	Nadeau	2020-03-26	Switzerland
EPI_ISL_451776	Viollier AG	Department of Biosystems Science and Engineering	Nadeau	2020-03-26	Switzerland
EPI_ISL_451780	Viollier AG	Department of Biosystems Science and Engineering	Nadeau	2020-03-25	Switzerland
EPI_ISL_451787	Viollier AG	Department of Biosystems Science and Engineering	Nadeau	2020-03-25	Switzerland
EPI_ISL_451791	Viollier AG	Department of Biosystems Science and Engineering	Nadeau	2020-03-25	Switzerland
EPI_ISL_451797	Viollier AG	Department of Biosystems Science and Engineering	Nadeau	2020-03-30	Switzerland
EPI_ISL_451798	Viollier AG	Department of Biosystems Science and Engineering	Nadeau	2020-03-30	Switzerland
EPI_ISL_451802	Viollier AG	Department of Biosystems Science and Engineering	Nadeau	2020-03-30	Switzerland
EPI_ISL_451803	Viollier AG	Department of Biosystems Science and Engineering	Nadeau	2020-03-30	Switzerland
EPI_ISL_451805	Viollier AG	Department of Biosystems Science and Engineering	Nadeau	2020-03-31	Switzerland
EPI_ISL_451806	Viollier AG	Department of Biosystems Science and Engineering	Nadeau	2020-03-31	Switzerland
EPI_ISL_451809	Viollier AG	Department of Biosystems Science and Engineering	Nadeau	2020-03-31	Switzerland
EPI_ISL_451821	Viollier AG	Department of Biosystems Science and Engineering	Nadeau	2020-03-31	Switzerland
EPI_ISL_451829	Viollier AG	Department of Biosystems Science and Engineering	Nadeau	2020-03-31	Switzerland
EPI_ISL_451833	Viollier AG	Department of Biosystems Science and Engineering	Nadeau	2020-03-31	Switzerland
EPI_ISL_451837	Viollier AG	Department of Biosystems Science and Engineering	Nadeau	2020-03-31	Switzerland
EPI_ISL_451843	Viollier AG	Department of Biosystems Science and Engineering	Nadeau	2020-03-31	Switzerland
EPI_ISL_451848	Viollier AG	Department of Biosystems Science and Engineering	Nadeau	2020-03-31	Switzerland
EPI_ISL_451853	Viollier AG	Department of Biosystems Science and Engineering	Nadeau	2020-03-31	Switzerland
EPI_ISL_451854	Viollier AG	Department of Biosystems Science and Engineering	Nadeau	2020-03-31	Switzerland
EPI_ISL_451875	Viollier AG	Department of Biosystems Science and Engineering	Nadeau	2020-04-07	Switzerland
EPI_ISL_451888	Viollier AG	Department of Biosystems Science and Engineering	Nadeau	2020-04-06	Switzerland
EPI_ISL_451941	Max von Pettenkofer Institute	Laboratory for Functional Genome Analysis	Graf	2020-03-23	Germany
EPI_ISL_451976	1. ViroGenetics - BSL3 Laboratory of Virology	1. ViroGenetics - BSL3 Laboratory of Virology	Pyrc	2020-04-07	Poland
EPI_ISL_451989	Department of Clinical Microbiology	Albertsen lab	Kirkegaard	2020-03-08	Denmark
EPI_ISL_451990	Department of Clinical Microbiology	Albertsen lab	Kirkegaard	2020-03-08	Denmark
EPI_ISL_452004	Department of Clinical Microbiology	Albertsen lab	Kirkegaard	2020-03-11	Denmark
EPI_ISL_452016	Department of Clinical Microbiology	Albertsen lab	Kirkegaard	2020-03-11	Denmark
EPI_ISL_452050	Department of Clinical Microbiology	Albertsen lab	Kirkegaard	2020-04-14	Denmark
EPI_ISL_452054	Department of Clinical Microbiology	Albertsen lab	Kirkegaard	2020-04-14	Denmark
EPI_ISL_452056	Department of Clinical Microbiology	Albertsen lab	Kirkegaard	2020-04-15	Denmark
EPI_ISL_452058	Department of Clinical Microbiology	Albertsen lab	Kirkegaard	2020-04-15	Denmark
EPI_ISL_452061	Department of Clinical Microbiology	Albertsen lab	Kirkegaard	2020-04-27	Denmark
EPI_ISL_452068	Department of Clinical Microbiology	Albertsen lab	Kirkegaard	2020-04-27	Denmark
EPI_ISL_452080	Department of Clinical Microbiology	Albertsen lab	Kirkegaard	2020-04-16	Denmark
EPI_ISL_452082	Department of Clinical Microbiology	Albertsen lab	Kirkegaard	2020-04-19	Denmark
EPI_ISL_452105	Texas DSHS Lab Services	Pathogen Discovery	Queen	2020-03-10	USA
EPI_ISL_452138	VI-US Virgin Islands Department of Health	Pathogen Discovery	Queen	2020-05-05	USA
EPI_ISL_452172	Utah Public Health Laboratory	Utah Public Health Laboratory	Young	2020-04-16	USA
EPI_ISL_452197	NIV Influenza	NIV Influenza	Potdar	2020-04-19	India
EPI_ISL_452198	NIV Influenza	NIV Influenza	Potdar	2020-04-20	India
EPI_ISL_452210	NIV Influenza	NIV Influenza	Potdar	2020-04-06	India
EPI_ISL_452212	NIV Influenza	NIV Influenza	Potdar	2020-04-15	India
EPI_ISL_452215	NIV Influenza	NIV Influenza	Potdar	2020-04-22	India
EPI_ISL_452217	NIV Influenza	NIV Influenza	Potdar	2020-04-26	India
EPI_ISL_452221	Goethe University Hospital Frankfurt	Institute for Medical Virology	Toptan Grabmair	2020-03-02	Germany
EPI_ISL_452234	Din Klinik	The Public Health Agency of Sweden	Svartstr\u00f6m	2020-04-01	Sweden
EPI_ISL_452238	Narhalsan Sjobo vardcentral	The Public Health Agency of Sweden	Svartstr\u00f6m	2020-04-27	Sweden
EPI_ISL_452272	Michigan Department of Health and Human Services	Michigan Department of Health and Human Services	Blankenship	2020-03-24	USA
EPI_ISL_452298	Michigan Department of Health and Human Services	Michigan Department of Health and Human Services	Blankenship	2020-03-17	USA
EPI_ISL_452342	Laboratory of Infectious Diseases Center of Beijing Ditan Hospital	Laboratory of Infectious Diseases Center of Beijing Ditan Hospital	Yang	2020-03-12	China
EPI_ISL_452348	Laboratory of Infectious Diseases Center of Beijing Ditan Hospital	Laboratory of Infectious Diseases Center of Beijing Ditan Hospital	Yang	2020-03-18	China
EPI_ISL_452349	Laboratory of Infectious Diseases Center of Beijing Ditan Hospital	Laboratory of Infectious Diseases Center of Beijing Ditan Hospital	Yang	2020-03-19	China
EPI_ISL_452352	Laboratory of Infectious Diseases Center of Beijing Ditan Hospital	Laboratory of Infectious Diseases Center of Beijing Ditan Hospital	Yang	2020-03-05	China
EPI_ISL_452539	Cl\u00ednica Universidad de Navarra. Servicio de Enfermedades Infecciosas y Microbiolog\u00eda cl\u00ednica	SeqCOVID-SPAIN consortium/IBV(CSIC)	Comas	2020-03-10	Spain
EPI_ISL_452721	Hospital Universitario Araba. Vitoria-Gasteiz,	SeqCOVID-SPAIN consortium/IBV(CSIC)	Comas	2020-03-09	Spain
EPI_ISL_452795	ICAR-National Institute of High Security Animal Diseases	ICAR-National Institute of High Security Animal Diseases	Raut	2020-05-09	India
EPI_ISL_452809	Virginia DCLS	Virginia DCLS	St. Jacques	2020-04-01	USA
EPI_ISL_452828	Virginia DCLS	Virginia DCLS	St. Jacques	2020-04-20	USA
EPI_ISL_452832	Virginia DCLS	Virginia DCLS	St. Jacques	2020-04-22	USA
EPI_ISL_452863	Department of Pathology	COVID-19 Genomics UK (COG-UK) Consortium	Meredith	2020-05-11	United Kingdom
EPI_ISL_452869	Department of Pathology	COVID-19 Genomics UK (COG-UK) Consortium	Meredith	2020-05-10	United Kingdom
EPI_ISL_452884	Department of Pathology	COVID-19 Genomics UK (COG-UK) Consortium	Meredith	2020-05-06	United Kingdom
EPI_ISL_452912	Department of Pathology	COVID-19 Genomics UK (COG-UK) Consortium	Meredith	2020-05-08	United Kingdom
EPI_ISL_452913	Department of Pathology	COVID-19 Genomics UK (COG-UK) Consortium	Meredith	2020-05-07	United Kingdom
EPI_ISL_452917	Department of Pathology	COVID-19 Genomics UK (COG-UK) Consortium	Meredith	2020-05-07	United Kingdom
EPI_ISL_452926	Department of Pathology	COVID-19 Genomics UK (COG-UK) Consortium	Meredith	2020-05-12	United Kingdom
EPI_ISL_452929	Department of Pathology	COVID-19 Genomics UK (COG-UK) Consortium	Meredith	2020-05-12	United Kingdom
EPI_ISL_452930	Department of Pathology	COVID-19 Genomics UK (COG-UK) Consortium	Meredith	2020-05-11	United Kingdom
EPI_ISL_452937	Department of Pathology	COVID-19 Genomics UK (COG-UK) Consortium	Meredith	2020-05-12	United Kingdom
EPI_ISL_452948	Department of Pathology	COVID-19 Genomics UK (COG-UK) Consortium	Meredith	2020-05-11	United Kingdom
EPI_ISL_452953	Department of Pathology	COVID-19 Genomics UK (COG-UK) Consortium	Meredith	2020-05-13	United Kingdom
EPI_ISL_452954	Department of Pathology	COVID-19 Genomics UK (COG-UK) Consortium	Meredith	2020-05-12	United Kingdom
EPI_ISL_452956	Department of Pathology	COVID-19 Genomics UK (COG-UK) Consortium	Meredith	2020-05-12	United Kingdom
EPI_ISL_452979	Department of Pathology	COVID-19 Genomics UK (COG-UK) Consortium	Meredith	2020-05-15	United Kingdom
EPI_ISL_452980	Department of Pathology	COVID-19 Genomics UK (COG-UK) Consortium	Meredith	2020-05-13	United Kingdom
EPI_ISL_453178	Virology Department	COVID-19 Genomics UK (COG-UK) Consortium	Williams	2020-05-15	United Kingdom
EPI_ISL_453477	Regional Virus Laboratory	COVID-19 Genomics UK (COG-UK) Consortium	Fairley	2020-03-23	United Kingdom
EPI_ISL_453507	Northumbria University / South Tees Hospitals NHS Foundation Trust / North Cumbria Integrated Care NHS Foundation Trust / North Tees and Hartlepool NHS Foundation Trust / Newcastle Hospitals NHS Foundation Trust	COVID-19 Genomics UK (COG-UK) Consortium	Bashton	2020-04-02	United Kingdom
EPI_ISL_453509	Northumbria University / South Tees Hospitals NHS Foundation Trust / North Cumbria Integrated Care NHS Foundation Trust / North Tees and Hartlepool NHS Foundation Trust / Newcastle Hospitals NHS Foundation Trust	COVID-19 Genomics UK (COG-UK) Consortium	Bashton	2020-04-02	United Kingdom
EPI_ISL_453571	Quadram Institute Bioscience	COVID-19 Genomics UK (COG-UK) Consortium	Alikhan	2020-04-24	United Kingdom
EPI_ISL_453573	Quadram Institute Bioscience	COVID-19 Genomics UK (COG-UK) Consortium	Alikhan	2020-04-25	United Kingdom
EPI_ISL_453574	Quadram Institute Bioscience	COVID-19 Genomics UK (COG-UK) Consortium	Alikhan	2020-04-24	United Kingdom
EPI_ISL_453586	Quadram Institute Bioscience	COVID-19 Genomics UK (COG-UK) Consortium	Alikhan	2020-04-27	United Kingdom
EPI_ISL_453587	Quadram Institute Bioscience	COVID-19 Genomics UK (COG-UK) Consortium	Alikhan	2020-04-27	United Kingdom
EPI_ISL_453591	Quadram Institute Bioscience	COVID-19 Genomics UK (COG-UK) Consortium	Alikhan	2020-04-27	United Kingdom
EPI_ISL_453599	Quadram Institute Bioscience	COVID-19 Genomics UK (COG-UK) Consortium	Alikhan	2020-04-22	United Kingdom
EPI_ISL_453625	Queens Medical Centre	COVID-19 Genomics UK (COG-UK) Consortium	Loose	2020-05-09	United Kingdom
EPI_ISL_453627	Queens Medical Centre	COVID-19 Genomics UK (COG-UK) Consortium	Loose	2020-05-03	United Kingdom
EPI_ISL_453659	Queens Medical Centre	COVID-19 Genomics UK (COG-UK) Consortium	Loose	2020-05-16	United Kingdom
EPI_ISL_453706	Virology Department	COVID-19 Genomics UK (COG-UK) Consortium	de Silva	2020-04-22	United Kingdom
EPI_ISL_453709	Virology Department	COVID-19 Genomics UK (COG-UK) Consortium	de Silva	2020-04-20	United Kingdom
EPI_ISL_453721	Virology Department	COVID-19 Genomics UK (COG-UK) Consortium	de Silva	2020-04-22	United Kingdom
EPI_ISL_453724	Virology Department	COVID-19 Genomics UK (COG-UK) Consortium	de Silva	2020-04-22	United Kingdom
EPI_ISL_453746	Virology Department	COVID-19 Genomics UK (COG-UK) Consortium	de Silva	2020-04-23	United Kingdom
EPI_ISL_453755	Virology Department	COVID-19 Genomics UK (COG-UK) Consortium	de Silva	2020-04-21	United Kingdom
EPI_ISL_453756	Virology Department	COVID-19 Genomics UK (COG-UK) Consortium	de Silva	2020-04-23	United Kingdom
EPI_ISL_453765	Virology Department	COVID-19 Genomics UK (COG-UK) Consortium	de Silva	2020-04-21	United Kingdom
EPI_ISL_453768	Virology Department	COVID-19 Genomics UK (COG-UK) Consortium	de Silva	2020-04-22	United Kingdom
EPI_ISL_453853	unknown	Instituto Nacional de Saude (INSA)	Borges	2020-03-26	Portugal
EPI_ISL_453873	unknown	Instituto Nacional de Saude (INSA)	Borges	2020-03-27	Portugal
EPI_ISL_453911	unknown	Instituto Nacional de Saude (INSA)	Borges	2020-03-29	Portugal
EPI_ISL_453931	unknown	Instituto Nacional de Saude (INSA)	Borges	2020-03-30	Portugal
EPI_ISL_453939	unknown	Instituto Nacional de Saude (INSA)	Borges	2020-03-31	Portugal
EPI_ISL_453944	unknown	Instituto Nacional de Saude (INSA)	Borges	2020-03-31	Portugal
EPI_ISL_454022	unknown	Instituto Nacional de Saude (INSA)	Borges	2020-03-14	Portugal
EPI_ISL_454026	unknown	Instituto Nacional de Saude (INSA)	Borges	2020-03-14	Portugal
EPI_ISL_454087	unknown	Instituto Nacional de Saude (INSA)	Borges	2020-03-19	Portugal
EPI_ISL_454101	unknown	Instituto Nacional de Saude (INSA)	Borges	2020-03-20	Portugal
EPI_ISL_454143	unknown	Instituto Nacional de Saude (INSA)	Borges	2020-03-25	Portugal
EPI_ISL_454167	unknown	Instituto Nacional de Saude (INSA)	Borges	2020-03-23	Portugal
EPI_ISL_454171	unknown	Instituto Nacional de Saude (INSA)	Borges	2020-03-27	Portugal
EPI_ISL_454250	unknown	Instituto Nacional de Saude (INSA)	Borges	2020-04-06	Portugal
EPI_ISL_454251	unknown	Instituto Nacional de Saude (INSA)	Borges	2020-04-06	Portugal
EPI_ISL_454257	unknown	Instituto Nacional de Saude (INSA)	Borges	2020-04-07	Portugal
EPI_ISL_454274	unknown	Instituto Nacional de Saude (INSA)	Borges	2020-04-07	Portugal
EPI_ISL_454292	unknown	Instituto Nacional de Saude (INSA)	Borges	2020-04-14	Portugal
EPI_ISL_454293	unknown	Instituto Nacional de Saude (INSA)	Borges	2020-04-14	Portugal
EPI_ISL_454345	unknown	Instituto Nacional de Saude (INSA)	Borges	2020-03-26	Portugal
EPI_ISL_454351	unknown	Instituto Nacional de Saude (INSA)	Borges	2020-04-06	Portugal
EPI_ISL_454372	UPMC Clinical Microbiology Laboratory	Microbial Genome Sequencing Center	Mustapha	2020-03-31	USA
EPI_ISL_454403	UPMC Clinical Microbiology Laboratory	Microbial Genome Sequencing Center	Mustapha	2020-04-07	USA
EPI_ISL_454410	UPMC Clinical Microbiology Laboratory	Microbial Genome Sequencing Center	Mustapha	2020-04-05	USA
EPI_ISL_454416	Department of Medical Microbiology	Department of Medical Microbiology	Data Submitter	2020-03-09	Netherlands
EPI_ISL_454443	Halmstad klinisk mikrobiologi	The Public Health Agency of Sweden	Svartstr\u00f6m	2020-03-10	Sweden
EPI_ISL_454465	Karolinska Universitetslaboratoriet	The Public Health Agency of Sweden	Svartstr\u00f6m	2020-03-06	Sweden
EPI_ISL_454479	Karolinska Universitetslaboratoriet	The Public Health Agency of Sweden	Svartstr\u00f6m	2020-03-09	Sweden
EPI_ISL_454499	RSE \National Center for Biotechnology\	RSE \National Center for Biotechnology\	Ruslan Kalendar	2020-04-16	Kazakhstan
EPI_ISL_454512	RSE \National Center for Biotechnology\	RSE \National Center for Biotechnology\	Ruslan Kalendar	2020-04-26	Kazakhstan
EPI_ISL_454528	NIV Influenza	NIV Influenza	Potdar	2020-03-17	India
EPI_ISL_454542	NIV Influenza	NIV Influenza	Potdar	2020-03-30	India
EPI_ISL_454563	NIV Influenza	NIV Influenza	Potdar	2020-04-10	India
EPI_ISL_454566	NIV Influenza	NIV Influenza	Potdar	2020-04-21	India
EPI_ISL_454567	NIV Influenza	NIV Influenza	Potdar	2020-04-22	India
EPI_ISL_454571	National Center of Expertise	National Center for Expertise	Askar Abdaliyev	2020-03-25	Kazakhstan
EPI_ISL_454609	Alameda County Public Health Lab	Chan-Zuckerberg Biohub	Hao	2020-03-24	USA
EPI_ISL_454611	Alameda County Public Health Lab	Chan-Zuckerberg Biohub	Hao	2020-04-16	USA
EPI_ISL_454613	Alameda County Public Health Lab	Chan-Zuckerberg Biohub	Hao	2020-04-16	USA
EPI_ISL_454626	UCSF Clinical Microbiology Laboratory	Chan-Zuckerberg Biohub	Hao	2020-04-30	USA
EPI_ISL_454628	UCSF Clinical Microbiology Laboratory	Chan-Zuckerberg Biohub	Hao	2020-04-30	USA
EPI_ISL_454632	UCSF Clinical Microbiology Laboratory	Chan-Zuckerberg Biohub	Hao	2020-04-29	USA
EPI_ISL_454639	Humboldt County Public Health Laboratory	Chan-Zuckerberg Biohub	Hao	2020-04-01	USA
EPI_ISL_454642	CT-Dr. Katherine A. Kelley State Public Health Lab	Pathogen Discovery	Queen	2020-04-07	USA
EPI_ISL_454658	County of Santa Clara Public Health Department	Chan-Zuckerberg Biohub	Hao	2020-04-11	USA
EPI_ISL_454680	County of Santa Clara Public Health Department	Chan-Zuckerberg Biohub	Hao	2020-05-12	USA
EPI_ISL_454685	County of Santa Clara Public Health Department	Chan-Zuckerberg Biohub	Hao	2020-05-12	USA
EPI_ISL_454752	Dutch COVID-19 response team	National Institute for Public Health and the Environment (RIVM)	Meijer	2020-02-28	Netherlands
EPI_ISL_454770	Dutch COVID-19 response team	National Institute for Public Health and the Environment (RIVM)	Meijer	2020-03-25	Netherlands
EPI_ISL_454780	Dutch COVID-19 response team	National Institute for Public Health and the Environment (RIVM)	Meijer	2020-04-04	Netherlands
EPI_ISL_454783	Dutch COVID-19 response team	National Institute for Public Health and the Environment (RIVM)	Meijer	2020-04-22	Netherlands
EPI_ISL_454786	Dutch COVID-19 response team	National Institute for Public Health and the Environment (RIVM)	Meijer	2020-03-11	Netherlands
EPI_ISL_454791	Dutch COVID-19 response team	National Institute for Public Health and the Environment (RIVM)	Meijer	2020-03-25	Netherlands
EPI_ISL_454810	Dirk Dittmer	Dirk Dittmer	Moorad	2020-04-00	USA
EPI_ISL_454812	Dirk Dittmer	Dirk Dittmer	Moorad	2020-04-00	USA
EPI_ISL_454830	SMS Medical College	CSIR Institute of Genomics and Integrative Biology	Vinod Scaria	2020-04-23	India
EPI_ISL_454831	SMS Medical College	CSIR Institute of Genomics and Integrative Biology	Vinod Scaria	2020-04-29	India
EPI_ISL_454858	Translational Health Science and Technology Institute -ESIC medical college and hospital	THSTI Bioassay laboratory	Medigeshi	2020-04-07	India
EPI_ISL_454865	Translational Health Science and Technology Institute -ESIC medical college and hospital	THSTI Bioassay laboratory	Medigeshi	2020-04-16	India
EPI_ISL_454866	Translational Health Science and Technology Institute -ESIC medical college and hospital	THSTI Bioassay laboratory	Medigeshi	2020-04-16	India
EPI_ISL_454908	Wuhan Chain Medical Labs (CMLabs)	State Key Laboratory of Biotherapy of Sichuan University	Tang	2020-03-02	China
EPI_ISL_454914	Wuhan Chain Medical Labs (CMLabs)	State Key Laboratory of Biotherapy of Sichuan University	Tang	2020-03-03	China
EPI_ISL_454924	Wuhan Chain Medical Labs (CMLabs)	State Key Laboratory of Biotherapy of Sichuan University	Tang	2020-02-28	China
EPI_ISL_454932	Wuhan Chain Medical Labs (CMLabs)	State Key Laboratory of Biotherapy of Sichuan University	Tang	2020-02-11	China
EPI_ISL_454958	Wuhan Chain Medical Labs (CMLabs)	State Key Laboratory of Biotherapy of Sichuan University	Tang	2020-03-19	China
EPI_ISL_454965	Wuhan Chain Medical Labs (CMLabs)	State Key Laboratory of Biotherapy of Sichuan University	Tang	2020-02-20	China
EPI_ISL_454989	Wuhan Chain Medical Labs (CMLabs)	State Key Laboratory of Biotherapy of Sichuan University	Tang	2020-03-02	China
EPI_ISL_455018	Government Medical College	Gujarat Biotechnology Research Centre	Joshi	2020-05-02	India
EPI_ISL_455092	South Eastern Area Laboratory Services	NSW Health Pathology - Institute of Clinical Pathology and Medical Research; Westmead Hospital; University of Sydney	Gall	2020-05-18	Australia
EPI_ISL_455102	Kungsors VC	The Public Health Agency of Sweden	Svartstr\u00f6m	2020-04-27	Sweden
EPI_ISL_455104	Ulltuna Vardcentral	The Public Health Agency of Sweden	Svartstr\u00f6m	2020-05-06	Sweden
EPI_ISL_455105	Wetterhalsan	The Public Health Agency of Sweden	Svartstr\u00f6m	2020-05-07	Sweden
EPI_ISL_455107	Narhalsan Mellerud	The Public Health Agency of Sweden	Svartstr\u00f6m	2020-05-12	Sweden
EPI_ISL_455157	Dutch COVID-19 response team	Erasmus Medical Center	Oude Munnink	2020-04-06	Netherlands
EPI_ISL_455173	Dutch COVID-19 response team	Erasmus Medical Center	Oude Munnink	2020-04-08	Netherlands
EPI_ISL_455236	Dutch COVID-19 response team	Erasmus Medical Center	Oude Munnink	2020-04-07	Netherlands
EPI_ISL_455275	Dutch COVID-19 response team	Erasmus Medical Center	Oude Munnink	2020-04-14	Netherlands
EPI_ISL_455306	Dutch COVID-19 response team	Erasmus Medical Center	Oude Munnink	2020-04-09	Netherlands
EPI_ISL_455311	REGIONAL VRDL,ICMR-RMRC BBSR	Immunogenomics group	Raghav	2020-05-07	India
EPI_ISL_455312	Microbiology Unit	SEA Microbiome Unit	Hajar Fauzan Ahmad	2020-04-09	Malaysia
EPI_ISL_455320	Hospital Virgen de las Nieves	Instituto de Salud Carlos III	Caballero	2020-03-05	Spain
EPI_ISL_455322	Hospital Virgen de las Nieves	Instituto de Salud Carlos III	Caballero	2020-03-05	Spain
EPI_ISL_455325	Hospital Universitario de Canarias	Instituto de Salud Carlos III	Caballero	2020-03-05	Spain
EPI_ISL_455336	Hospital San Pedro	Instituto de Salud Carlos III	Caballero	2020-02-29	Spain
EPI_ISL_455337	Hospital San Pedro	Instituto de Salud Carlos III	Caballero	2020-03-01	Spain
EPI_ISL_455350	Hospital Txagorritxu	Instituto de Salud Carlos III	Caballero	2020-02-29	Spain
EPI_ISL_455359	Emory Molecular Diagnostics Laboratory	Piantadosi Lab	Piantadosi	2020-04-23	USA
EPI_ISL_455371	Wuhan Chain Medical Labs (CMLabs)	State Key Laboratory of Biotherapy of Sichuan University	Tang	2020-03-02	China
EPI_ISL_455377	Wuhan Chain Medical Labs (CMLabs)	State Key Laboratory of Biotherapy of Sichuan University	Tang	2020-03-03	China
EPI_ISL_455378	Wuhan Chain Medical Labs (CMLabs)	State Key Laboratory of Biotherapy of Sichuan University	Tang	2020-03-13	China
EPI_ISL_455384	Wuhan Chain Medical Labs (CMLabs)	State Key Laboratory of Biotherapy of Sichuan University	Tang	2020-03-16	China
EPI_ISL_455391	Wuhan Chain Medical Labs (CMLabs)	State Key Laboratory of Biotherapy of Sichuan University	Tang	2020-02-04	China
EPI_ISL_455394	Wuhan Chain Medical Labs (CMLabs)	State Key Laboratory of Biotherapy of Sichuan University	Tang	2020-03-16	China
EPI_ISL_455399	Wuhan Chain Medical Labs (CMLabs)	State Key Laboratory of Biotherapy of Sichuan University	Tang	2020-03-02	China
EPI_ISL_455438	Instituto de Diagnostico y Referencia Epidemiologicos (INDRE)	Instituto de Diagnostico y Referencia Epidemiologicos (INDRE)	Edgar Mendieta	2020-03-14	Mexico
EPI_ISL_455439	Instituto de Diagnostico y Referencia Epidemiologicos (INDRE)	Instituto de Diagnostico y Referencia Epidemiologicos (INDRE)	Edgar Mendieta	2020-03-11	Mexico
EPI_ISL_455464	Jiangxi Province Center for Disease Control and Prevention	Jiangxi Province Center for Disease Control and Prevention	Xiong	2020-02-05	China
EPI_ISL_455465	Jiangxi Province Center for Disease Control and Prevention	Jiangxi Province Center for Disease Control and Prevention	Xiong	2020-02-10	China
EPI_ISL_455469	Laboratory for Respiratory Viruses	Cantacuzino Institute	Mihaela Lazar	2020-05-12	Romania
EPI_ISL_455470	Laboratory for Respiratory Viruses	Cantacuzino Institute	Mihaela Lazar	2020-05-14	Romania
EPI_ISL_455473	Laboratory for Respiratory Viruses	Cantacuzino Institute	Mihaela Lazar	2020-05-14	Romania
EPI_ISL_455568	Gundersen Molecular Diagnostics Laboratory	Kabara Cancer Research Institute	Kenny	2020-05-08	USA
EPI_ISL_455580	Gundersen Clinical Microbiology Laboratory	Kabara Cancer Research Institute	Kenny	2020-05-12	USA
EPI_ISL_455588	Trang Hospital	National Institute of Health. Department of medical Sciences	Siripaporn Phuygun	2020-03-23	Thailand
EPI_ISL_455623	Ochsner Health	Bioinfoexperts	Cross	2020-04-06	USA
EPI_ISL_455648	ICMR-National Institute of Cholera and Enteric Diseases	National Institute of Biomedical Genomics	Maitra	2020-04-20	India
EPI_ISL_455649	ICMR-National Institute of Cholera and Enteric Diseases	National Institute of Biomedical Genomics	Maitra	2020-04-20	India
EPI_ISL_455653	ICMR-National Institute of Cholera and Enteric Diseases	National Institute of Biomedical Genomics	Maitra	2020-04-21	India
EPI_ISL_455668	ICMR-National Institute of Cholera and Enteric Diseases	National Institute of Biomedical Genomics	Maitra	2020-05-05	India
EPI_ISL_455670	ICMR-National Institute of Cholera and Enteric Diseases	National Institute of Biomedical Genomics	Maitra	2020-05-03	India
EPI_ISL_455761	REGIONAL VRDL,ICMR-RMRC BBSR	Immunogenomics lab	Raghav	2020-05-07	India
EPI_ISL_455765	REGIONAL VRDL,ICMR-RMRC BBSR	Immunogenomics lab	Raghav	2020-05-07	India
EPI_ISL_455768	REGIONAL VRDL,ICMR-RMRC BBSR	Immunogenomics lab	Raghav	2020-05-07	India
EPI_ISL_455770	REGIONAL VRDL,ICMR-RMRC BBSR	Immunogenomics lab	Raghav	2020-05-07	India
EPI_ISL_455776	REGIONAL VRDL,ICMR-RMRC BBSR	Immunogenomics lab	Raghav	2020-04-04	India
EPI_ISL_455793	Institute for Medical Research	Malaysia Genome Institute\n	Mohd Noor Mat Isa	2020-02-29	Malaysia
EPI_ISL_455868	Karolinska Universitetslaboratoriet	The Public Health Agency of Sweden	Svartstr\u00f6m	2020-03-05	Sweden
EPI_ISL_455872	Karolinska Universitetslaboratoriet	The Public Health Agency of Sweden	Svartstr\u00f6m	2020-03-06	Sweden
EPI_ISL_455902	Halmstad klinisk mikrobiologi	The Public Health Agency of Sweden	Svartstr\u00f6m	2020-03-09	Sweden
EPI_ISL_455974	Department of Clinical Microbiology	GIGA Medical Genomics	Durkin	2020-05-11	Belgium
EPI_ISL_455977	Department of Clinical Microbiology	GIGA Medical Genomics	Durkin	2020-05-11	Belgium
EPI_ISL_456053	NYU Langone Health	Departments of Pathology and Medicine	Maurano	2020-03-25	USA
EPI_ISL_456088	LACEN RJ - Laborat\u00f3rio Central de Sa\u00fade P\u00fablica Noel Nutels	Laboratory of Respiratory Viruses and Measles	Silva	2020-04-06	Brazil
EPI_ISL_456097	Laboratory of Respiratory Viruses and Measles	Laboratory of Respiratory Viruses and Measles	Silva	2020-04-13	Brazil
EPI_ISL_456105	Laboratory of Respiratory Viruses and Measles	Laboratory of Respiratory Viruses and Measles	Silva	2020-04-16	Brazil
EPI_ISL_456109	NYU Langone Health	Departments of Pathology and Medicine	Maurano	2020-04-21	USA
EPI_ISL_456154	Instituto Nacional de Salud - Unidad de Secuenciaci\u00f3n y An\u00e1lisis Gen\u00f3mico	Instituto Nacional de Salud	D\u00edaz	2020-04-26	Colombia
EPI_ISL_456167	Southern Community Labs Dunedin	Institute of Environmental Science and Research (ESR)	de Ligt	2020-03-18	New Zealand
EPI_ISL_456168	Waikato Hospital	Institute of Environmental Science and Research (ESR)	de Ligt	2020-03-18	New Zealand
EPI_ISL_456174	LabPLUS	Institute of Environmental Science and Research (ESR)	de Ligt	2020-03-17	New Zealand
EPI_ISL_456178	LabPLUS	Institute of Environmental Science and Research (ESR)	de Ligt	2020-03-17	New Zealand
EPI_ISL_456190	Waikato Hospital	Institute of Environmental Science and Research (ESR)	de Ligt	2020-03-03	New Zealand
EPI_ISL_456205	LabPLUS	Institute of Environmental Science and Research (ESR)	de Ligt	2020-03-20	New Zealand
EPI_ISL_456213	Middlemore Hospital	Institute of Environmental Science and Research (ESR)	de Ligt	2020-03-20	New Zealand
EPI_ISL_456222	PathLab Bay of Plenty	Institute of Environmental Science and Research (ESR)	de Ligt	2020-03-24	New Zealand
EPI_ISL_456224	PathLab Bay of Plenty	Institute of Environmental Science and Research (ESR)	de Ligt	2020-03-24	New Zealand
EPI_ISL_456278	Southern Community Labs Dunedin	Institute of Environmental Science and Research (ESR)	de Ligt	2020-03-29	New Zealand
EPI_ISL_456281	Southern Community Labs Dunedin	Institute of Environmental Science and Research (ESR)	de Ligt	2020-03-28	New Zealand
EPI_ISL_456294	North Shore Hospital	Institute of Environmental Science and Research (ESR)	de Ligt	2020-04-02	New Zealand
EPI_ISL_456303	Southern Community Labs Dunedin	Institute of Environmental Science and Research (ESR)	de Ligt	2020-04-02	New Zealand
EPI_ISL_456315	Southern Community Labs Dunedin	Institute of Environmental Science and Research (ESR)	de Ligt	2020-04-04	New Zealand
EPI_ISL_456319	Wellington SCL	Institute of Environmental Science and Research (ESR)	de Ligt	2020-03-30	New Zealand
EPI_ISL_456327	Wellington SCL	Institute of Environmental Science and Research (ESR)	de Ligt	2020-04-01	New Zealand
EPI_ISL_456366	Canterbury Health Laboratories	Institute of Environmental Science and Research (ESR)	de Ligt	2020-04-10	New Zealand
EPI_ISL_456394	LabPLUS	Institute of Environmental Science and Research (ESR)	de Ligt	2020-04-25	New Zealand
EPI_ISL_456402	Wellington SCL	Institute of Environmental Science and Research (ESR)	de Ligt	2020-04-25	New Zealand
EPI_ISL_456463	Victorian Infectious Diseases Reference Laboratory (VIDRL)	Microbiological Diagnostic Unit Public Health Laboratory and Victorian Infectious Diseases Reference Laboratory	Schultz	2020-04-27	Australia
EPI_ISL_456675	University of Birmingham	COVID-19 Genomics UK (COG-UK) Consortium	Loman	2020-05-05	United Kingdom
EPI_ISL_456729	Department of Pathology	COVID-19 Genomics UK (COG-UK) Consortium	Meredith	2020-05-20	United Kingdom
EPI_ISL_456732	Department of Pathology	COVID-19 Genomics UK (COG-UK) Consortium	Meredith	2020-05-19	United Kingdom
EPI_ISL_456739	Department of Pathology	COVID-19 Genomics UK (COG-UK) Consortium	Meredith	2020-05-19	United Kingdom
EPI_ISL_456930	Virology Department	COVID-19 Genomics UK (COG-UK) Consortium	Williams	2020-04-20	United Kingdom
EPI_ISL_456944	Virology Department	COVID-19 Genomics UK (COG-UK) Consortium	Williams	2020-05-05	United Kingdom
EPI_ISL_456956	Virology Department	COVID-19 Genomics UK (COG-UK) Consortium	Williams	2020-03-30	United Kingdom
EPI_ISL_456961	Virology Department	COVID-19 Genomics UK (COG-UK) Consortium	Williams	2020-04-24	United Kingdom
EPI_ISL_456987	Virology Department	COVID-19 Genomics UK (COG-UK) Consortium	Williams	2020-05-20	United Kingdom
EPI_ISL_456989	Virology Department	COVID-19 Genomics UK (COG-UK) Consortium	Williams	2020-05-20	United Kingdom
EPI_ISL_456997	Virology Department	COVID-19 Genomics UK (COG-UK) Consortium	Williams	2020-05-19	United Kingdom
EPI_ISL_457005	Virology Department	COVID-19 Genomics UK (COG-UK) Consortium	Williams	2020-05-23	United Kingdom
EPI_ISL_457010	Virology Department	COVID-19 Genomics UK (COG-UK) Consortium	Williams	2020-03-29	United Kingdom
EPI_ISL_457040	University of Exeter	COVID-19 Genomics UK (COG-UK) Consortium	Temperton	2020-04-04	United Kingdom
EPI_ISL_457049	University of Exeter	COVID-19 Genomics UK (COG-UK) Consortium	Temperton	2020-04-08	United Kingdom
EPI_ISL_457064	University of Exeter	COVID-19 Genomics UK (COG-UK) Consortium	Temperton	2020-04-17	United Kingdom
EPI_ISL_457073	University of Exeter	COVID-19 Genomics UK (COG-UK) Consortium	Temperton	2020-04-13	United Kingdom
EPI_ISL_457123	University of Exeter	COVID-19 Genomics UK (COG-UK) Consortium	Temperton	2020-04-10	United Kingdom
EPI_ISL_457139	University of Exeter	COVID-19 Genomics UK (COG-UK) Consortium	Temperton	2020-03-31	United Kingdom
EPI_ISL_457150	University of Exeter	COVID-19 Genomics UK (COG-UK) Consortium	Temperton	2020-03-31	United Kingdom
EPI_ISL_457151	University of Exeter	COVID-19 Genomics UK (COG-UK) Consortium	Temperton	2020-03-28	United Kingdom
EPI_ISL_457164	University of Exeter	COVID-19 Genomics UK (COG-UK) Consortium	Temperton	2020-04-09	United Kingdom
EPI_ISL_457217	University of Exeter	COVID-19 Genomics UK (COG-UK) Consortium	Temperton	2020-04-12	United Kingdom
EPI_ISL_457245	University of Exeter	COVID-19 Genomics UK (COG-UK) Consortium	Temperton	2020-04-27	United Kingdom
EPI_ISL_457246	University of Exeter	COVID-19 Genomics UK (COG-UK) Consortium	Temperton	2020-05-04	United Kingdom
EPI_ISL_457247	University of Exeter	COVID-19 Genomics UK (COG-UK) Consortium	Temperton	2020-05-13	United Kingdom
EPI_ISL_457253	University of Exeter	COVID-19 Genomics UK (COG-UK) Consortium	Temperton	2020-05-03	United Kingdom
EPI_ISL_457275	University College London	COVID-19 Genomics UK (COG-UK) Consortium	Roy	2020-04-17	United Kingdom
EPI_ISL_457277	University College London	COVID-19 Genomics UK (COG-UK) Consortium	Roy	2020-04-17	United Kingdom
EPI_ISL_457283	University College London	COVID-19 Genomics UK (COG-UK) Consortium	Roy	2020-04-16	United Kingdom
EPI_ISL_457297	University College London	COVID-19 Genomics UK (COG-UK) Consortium	Roy	2020-04-17	United Kingdom
EPI_ISL_457298	University College London	COVID-19 Genomics UK (COG-UK) Consortium	Roy	2020-04-18	United Kingdom
EPI_ISL_457301	University College London	COVID-19 Genomics UK (COG-UK) Consortium	Roy	2020-04-17	United Kingdom
EPI_ISL_457303	Northumbria University / South Tees Hospitals NHS Foundation Trust / North Cumbria Integrated Care NHS Foundation Trust / North Tees and Hartlepool NHS Foundation Trust / Newcastle Hospitals NHS Foundation Trust	COVID-19 Genomics UK (COG-UK) Consortium	Bashton	2020-04-23	United Kingdom
EPI_ISL_457320	Northumbria University / South Tees Hospitals NHS Foundation Trust / North Cumbria Integrated Care NHS Foundation Trust / North Tees and Hartlepool NHS Foundation Trust / Newcastle Hospitals NHS Foundation Trust	COVID-19 Genomics UK (COG-UK) Consortium	Bashton	2020-05-09	United Kingdom
EPI_ISL_457332	Quadram Institute Bioscience	COVID-19 Genomics UK (COG-UK) Consortium	Alikhan	2020-05-09	United Kingdom
EPI_ISL_457334	Quadram Institute Bioscience	COVID-19 Genomics UK (COG-UK) Consortium	Alikhan	2020-05-12	United Kingdom
EPI_ISL_457347	Quadram Institute Bioscience	COVID-19 Genomics UK (COG-UK) Consortium	Alikhan	2020-05-12	United Kingdom
EPI_ISL_457375	Quadram Institute Bioscience	COVID-19 Genomics UK (COG-UK) Consortium	Alikhan	2020-04-29	United Kingdom
EPI_ISL_457394	Quadram Institute Bioscience	COVID-19 Genomics UK (COG-UK) Consortium	Alikhan	2020-04-30	United Kingdom
EPI_ISL_457401	Quadram Institute Bioscience	COVID-19 Genomics UK (COG-UK) Consortium	Alikhan	2020-04-29	United Kingdom
EPI_ISL_457418	Quadram Institute Bioscience	COVID-19 Genomics UK (COG-UK) Consortium	Alikhan	2020-05-02	United Kingdom
EPI_ISL_457423	Quadram Institute Bioscience	COVID-19 Genomics UK (COG-UK) Consortium	Alikhan	2020-05-01	United Kingdom
EPI_ISL_457436	Quadram Institute Bioscience	COVID-19 Genomics UK (COG-UK) Consortium	Alikhan	2020-05-01	United Kingdom
EPI_ISL_457458	Quadram Institute Bioscience	COVID-19 Genomics UK (COG-UK) Consortium	Alikhan	2020-05-08	United Kingdom
EPI_ISL_457459	Quadram Institute Bioscience	COVID-19 Genomics UK (COG-UK) Consortium	Alikhan	2020-05-07	United Kingdom
EPI_ISL_457487	Quadram Institute Bioscience	COVID-19 Genomics UK (COG-UK) Consortium	Alikhan	2020-05-06	United Kingdom
EPI_ISL_457497	Quadram Institute Bioscience	COVID-19 Genomics UK (COG-UK) Consortium	Alikhan	2020-05-05	United Kingdom
EPI_ISL_457524	Quadram Institute Bioscience	COVID-19 Genomics UK (COG-UK) Consortium	Alikhan	2020-05-11	United Kingdom
EPI_ISL_457527	Quadram Institute Bioscience	COVID-19 Genomics UK (COG-UK) Consortium	Alikhan	2020-05-17	United Kingdom
EPI_ISL_457535	Quadram Institute Bioscience	COVID-19 Genomics UK (COG-UK) Consortium	Alikhan	2020-05-10	United Kingdom
EPI_ISL_457547	Quadram Institute Bioscience	COVID-19 Genomics UK (COG-UK) Consortium	Alikhan	2020-05-10	United Kingdom
EPI_ISL_457570	Quadram Institute Bioscience	COVID-19 Genomics UK (COG-UK) Consortium	Alikhan	2020-05-17	United Kingdom
EPI_ISL_457581	Virology Department	COVID-19 Genomics UK (COG-UK) Consortium	de Silva	2020-05-02	United Kingdom
EPI_ISL_457592	Virology Department	COVID-19 Genomics UK (COG-UK) Consortium	de Silva	2020-05-01	United Kingdom
EPI_ISL_457604	Virology Department	COVID-19 Genomics UK (COG-UK) Consortium	de Silva	2020-04-14	United Kingdom
EPI_ISL_457640	Virology Department	COVID-19 Genomics UK (COG-UK) Consortium	de Silva	2020-05-02	United Kingdom
EPI_ISL_457643	Virology Department	COVID-19 Genomics UK (COG-UK) Consortium	de Silva	2020-04-02	United Kingdom
EPI_ISL_457647	Virology Department	COVID-19 Genomics UK (COG-UK) Consortium	de Silva	2020-05-03	United Kingdom
EPI_ISL_457657	Virology Department	COVID-19 Genomics UK (COG-UK) Consortium	de Silva	2020-05-02	United Kingdom
EPI_ISL_457675	Virology Department	COVID-19 Genomics UK (COG-UK) Consortium	de Silva	2020-03-30	United Kingdom
EPI_ISL_457676	Virology Department	COVID-19 Genomics UK (COG-UK) Consortium	de Silva	2020-04-14	United Kingdom
EPI_ISL_457698	The First Affiliated Hospital of Guangzhou Medical University	BGI-shenzhen & The First Affiliated Hospital of Guangzhou Medical University	Ji	2020-02-26	China
EPI_ISL_457704	Oman-NIC	Oman-NIC	Samira H. Al Mahruqi	2020-02-24	Oman
EPI_ISL_457719	SYNLAB Eesti OU\u0308	Charite Universitatsmedizin Berlin	Barbara Muehlemann	2020-03-00	Estonia
EPI_ISL_457740	SYNLAB Eesti OU\u0308	Charite Universitatsmedizin Berlin	Barbara Muehlemann	2020-03-00	Estonia
EPI_ISL_457787	Johns Hopkins Hospital Department of Pathology	Johns Hopkins Hospital Department of Pathology	Ramakrishnan	2020-03-30	USA
EPI_ISL_457798	Johns Hopkins Hospital Department of Pathology	Johns Hopkins Hospital Department of Pathology	Ramakrishnan	2020-03-20	USA
EPI_ISL_457808	Johns Hopkins Hospital Department of Pathology	Johns Hopkins Hospital Department of Pathology	Ramakrishnan	2020-03-11	USA
EPI_ISL_457810	Johns Hopkins Hospital Department of Pathology	Johns Hopkins Hospital Department of Pathology	Ramakrishnan	2020-03-28	USA
EPI_ISL_457812	Johns Hopkins Hospital Department of Pathology	Johns Hopkins Hospital Department of Pathology	Ramakrishnan	2020-03-18	USA
EPI_ISL_457813	Johns Hopkins Hospital Department of Pathology	Johns Hopkins Hospital Department of Pathology	Ramakrishnan	2020-03-19	USA
EPI_ISL_457938	Oman-NIC	Oman-NIC	Samira H. Al Mahruqi	2020-03-15	Oman
EPI_ISL_457998	Oman-NIC	Oman-NIC	Samira H. Al Mahruqi	2020-03-28	Oman
EPI_ISL_458003	Dirk Dittmer	Dirk Dittmer	Moorad	2020-04-00	USA
EPI_ISL_458035	King Institute of Preventive Medicine & Research	CSIR-Centre for Cellular and Molecular Biology	Banu	2020-04-29	India
EPI_ISL_458050	CSIR-Centre for Cellular and Molecular Biology	CSIR-Centre for Cellular and Molecular Biology	Banu	2020-05-11	India
EPI_ISL_458052	CSIR-Centre for Cellular and Molecular Biology	CSIR-Centre for Cellular and Molecular Biology	Banu	2020-05-12	India
EPI_ISL_458055	CSIR-Centre for Cellular and Molecular Biology	CSIR-Centre for Cellular and Molecular Biology	Banu	2020-05-13	India
EPI_ISL_458103	Gujarat Biotechnology Research Centre	Gujarat Biotechnology Research Centre	Joshi	2020-05-05	India
EPI_ISL_458113	Gujarat Biotechnology Research Centre	Gujarat Biotechnology Research Centre	Joshi	2020-05-18	India
EPI_ISL_458120	Oman National Influenza Centre	Department of\u00a0Microbiology\u00a0and Immunology-SQUH	AL Zadjali	2020-04-13	Oman
EPI_ISL_458131	Hospital Universitari Vall d'Hebron - Vall d'Hebron Institut de Recerca	Hospital Universitari Vall d'Hebron	Andres Anton	2020-04-09	Spain
EPI_ISL_458181	KU Leuven	KU Leuven	Maes	2020-03-27	Belgium
EPI_ISL_458186	KU Leuven	KU Leuven	Maes	2020-03-27	Belgium
EPI_ISL_458201	KU Leuven	KU Leuven	Maes	2020-03-29	Belgium
EPI_ISL_458209	KU Leuven	KU Leuven	Maes	2020-03-29	Belgium
EPI_ISL_458223	KU Leuven	KU Leuven	Maes	2020-03-30	Belgium
EPI_ISL_458227	KU Leuven	KU Leuven	Maes	2020-03-30	Belgium
EPI_ISL_458296	Dirk Dittmer	Dirk Dittmer	Moorad	2020-04-00	USA
EPI_ISL_458777	PHE South West Regional Laboratory	Wellcome Sanger Institute for the COVID-19 Genomics UK Consortium	Robert Davies	2020-04-13	United Kingdom
EPI_ISL_458863	PHE South West Regional Laboratory	Wellcome Sanger Institute for the COVID-19 Genomics UK Consortium	Robert Davies	2020-04-19	United Kingdom
EPI_ISL_458915	PHE South West Regional Laboratory	Wellcome Sanger Institute for the COVID-19 Genomics UK Consortium	Robert Davies	2020-04-09	United Kingdom
EPI_ISL_459141	NHSGGC West of Scotland Specialist Virology Centre / MRC-University of Glasgow Centre for Virus Research	Wellcome Sanger Institute for the COVID-19 Genomics UK Consortium	Robert Davies	2020-04-06	United Kingdom
EPI_ISL_459146	NHSGGC West of Scotland Specialist Virology Centre / MRC-University of Glasgow Centre for Virus Research	Wellcome Sanger Institute for the COVID-19 Genomics UK Consortium	Robert Davies	2020-04-07	United Kingdom
EPI_ISL_459863	Center for Genome Regulation (CRG)	Center for Mathematical Modeling and Center for Genome Regulation. Santiago	Palma V\u00e9jares	2020-03-12	Chile
EPI_ISL_459879	Kingston Health Sciences Center\n	Queen's Genomics Lab at Ongwanada (Q-GLO)\n	Calvin Sjaarda	2020-03-28	Canada
EPI_ISL_459891	Kingston Health Sciences Center\n	Queen's Genomics Lab at Ongwanada (Q-GLO)\n	Calvin Sjaarda	2020-03-30	Canada
EPI_ISL_459911	Devki Devi Foundation	CSIR-IGIB/Max	Pandey	2020-05-09	India
EPI_ISL_459913	Devki Devi Foundation	CSIR-IGIB/Max	Pandey	2020-05-03	India
EPI_ISL_459916	Devki Devi Foundation	CSIR-IGIB/Max	Pandey	2020-05-12	India
EPI_ISL_459922	Devki Devi Foundation	CSIR-IGIB/Max	Pandey	2020-05-10	India
EPI_ISL_459932	Devki Devi Foundation	CSIR-IGIB/Max	Pandey	2020-05-13	India
EPI_ISL_459933	Devki Devi Foundation	CSIR-IGIB/Max	Pandey	2020-05-05	India
EPI_ISL_459935	Devki Devi Foundation	CSIR-IGIB/Max	Pandey	2020-05-06	India
EPI_ISL_459955	Institute for Medical Research	Institute for Medical Research	Jeyanthi Suppiah	2020-03-18	Malaysia
EPI_ISL_460021	Michigan Department of Health and Human Services	Michigan Department of Health and Human Services	Blankenship	2020-03-31	USA
EPI_ISL_460052	Minnesota Department of Health	Minnesota Department of Health	Garfin	2020-03-21	USA
EPI_ISL_460064	Minnesota Department of Health	Minnesota Department of Health	Garfin	2020-03-16	USA
EPI_ISL_460066	Minnesota Department of Health	Minnesota Department of Health	Garfin	2020-03-16	USA
EPI_ISL_460123	Massachusetts General Hospital	Infectious Disease Program	Jacob Lemieux	2020-04-08	USA
EPI_ISL_460165	Massachusetts General Hospital	Infectious Disease Program	Jacob Lemieux	2020-04-04	USA
EPI_ISL_460305	Massachusetts General Hospital	Infectious Disease Program	Jacob Lemieux	2020-04-06	USA
EPI_ISL_460323	Massachusetts General Hospital	Infectious Disease Program	Jacob Lemieux	2020-04-08	USA
EPI_ISL_460335	Massachusetts General Hospital	Infectious Disease Program	Jacob Lemieux	2020-03-25	USA
EPI_ISL_460339	Massachusetts General Hospital	Infectious Disease Program	Jacob Lemieux	2020-03-26	USA
EPI_ISL_460412	Massachusetts General Hospital	Infectious Disease Program	Jacob Lemieux	2020-04-03	USA
EPI_ISL_460422	Massachusetts General Hospital	Infectious Disease Program	Jacob Lemieux	2020-04-06	USA
EPI_ISL_460431	Massachusetts General Hospital	Infectious Disease Program	Jacob Lemieux	2020-04-05	USA
EPI_ISL_460458	Massachusetts General Hospital	Infectious Disease Program	Jacob Lemieux	2020-03-18	USA
EPI_ISL_460462	Massachusetts General Hospital	Infectious Disease Program	Jacob Lemieux	2020-03-26	USA
EPI_ISL_460573	Michigan Department of Health and Human Services	Michigan Department of Health and Human Services	Blankenship	2020-05-07	USA
EPI_ISL_460584	Michigan Department of Health and Human Services	Michigan Department of Health and Human Services	Blankenship	2020-04-16	USA
EPI_ISL_460730	Dutch COVID-19 response team	Erasmus Medical Center	Oude Munnink	2020-04-10	Netherlands
EPI_ISL_460732	Dutch COVID-19 response team	Erasmus Medical Center	Oude Munnink	2020-04-11	Netherlands
EPI_ISL_460753	Dutch COVID-19 response team	Erasmus Medical Center	Oude Munnink	2020-04-05	Netherlands
EPI_ISL_460802	Dutch COVID-19 response team	Erasmus Medical Center	Oude Munnink	2020-04-09	Netherlands
EPI_ISL_460803	Dutch COVID-19 response team	Erasmus Medical Center	Oude Munnink	2020-04-13	Netherlands
EPI_ISL_460813	Dutch COVID-19 response team	Erasmus Medical Center	Oude Munnink	2020-04-14	Netherlands
EPI_ISL_460845	Dutch COVID-19 response team	Erasmus Medical Center	Oude Munnink	2020-04-18	Netherlands
EPI_ISL_460859	Dutch COVID-19 response team	Erasmus Medical Center	Oude Munnink	2020-05-04	Netherlands
EPI_ISL_460860	Dutch COVID-19 response team	Erasmus Medical Center	Oude Munnink	2020-05-03	Netherlands
EPI_ISL_460912	Dutch COVID-19 response team	Erasmus Medical Center	Oude Munnink	2020-05-22	Netherlands
EPI_ISL_460935	Dutch COVID-19 response team	Erasmus Medical Center	Oude Munnink	2020-04-29	Netherlands
EPI_ISL_460951	Dutch COVID-19 response team	Erasmus Medical Center	Oude Munnink	2020-05-08	Netherlands
EPI_ISL_460979	Dutch COVID-19 response team	Erasmus Medical Center	Oude Munnink	2020-05-19	Netherlands
EPI_ISL_461010	Dutch COVID-19 response team	Erasmus Medical Center	Oude Munnink	2020-04-25	Netherlands
EPI_ISL_461025	Dutch COVID-19 response team	Erasmus Medical Center	Oude Munnink	2020-04-23	Netherlands
EPI_ISL_461075	Dutch COVID-19 response team	Erasmus Medical Center	Oude Munnink	2020-05-03	Netherlands
EPI_ISL_461076	Dutch COVID-19 response team	Erasmus Medical Center	Oude Munnink	2020-03-31	Netherlands
EPI_ISL_461077	Dutch COVID-19 response team	Erasmus Medical Center	Oude Munnink	2020-03-31	Netherlands
EPI_ISL_461087	Dutch COVID-19 response team	Erasmus Medical Center	Oude Munnink	2020-05-08	Netherlands
EPI_ISL_461103	Dutch COVID-19 response team	Erasmus Medical Center	Oude Munnink	2020-03-10	Netherlands
EPI_ISL_461161	Dutch COVID-19 response team	Erasmus Medical Center	Oude Munnink	2020-03-28	Netherlands
EPI_ISL_461184	Dutch COVID-19 response team	Erasmus Medical Center	Oude Munnink	2020-04-27	Netherlands
EPI_ISL_461189	Dutch COVID-19 response team	Erasmus Medical Center	Oude Munnink	2020-04-28	Netherlands
EPI_ISL_461213	Dutch COVID-19 response team	Erasmus Medical Center	Oude Munnink	2020-05-06	Netherlands
EPI_ISL_461237	Dutch COVID-19 response team	Erasmus Medical Center	Oude Munnink	2020-04-28	Netherlands
EPI_ISL_461240	Dutch COVID-19 response team	Erasmus Medical Center	Oude Munnink	2020-04-30	Netherlands
EPI_ISL_461243	Dutch COVID-19 response team	Erasmus Medical Center	Oude Munnink	2020-04-14	Netherlands
EPI_ISL_461250	Dutch COVID-19 response team	Erasmus Medical Center	Oude Munnink	2020-03-31	Netherlands
EPI_ISL_461265	Dutch COVID-19 response team	Erasmus Medical Center	Oude Munnink	2020-04-03	Netherlands
EPI_ISL_461272	Dutch COVID-19 response team	Erasmus Medical Center	Oude Munnink	2020-04-25	Netherlands
EPI_ISL_461276	Dutch COVID-19 response team	Erasmus Medical Center	Oude Munnink	2020-04-29	Netherlands
EPI_ISL_461287	Dutch COVID-19 response team	Erasmus Medical Center	Oude Munnink	2020-03-18	Netherlands
EPI_ISL_461337	Dutch COVID-19 response team	Erasmus Medical Center	Oude Munnink	2020-04-01	Netherlands
EPI_ISL_461367	Dutch COVID-19 response team	Erasmus Medical Center	Oude Munnink	2020-05-11	Netherlands
EPI_ISL_461412	UW Virology Lab	UW Virology Lab	Roychoudhury	2020-04-03	USA
EPI_ISL_461426	UW Virology Lab	UW Virology Lab	Roychoudhury	2020-04-06	USA
EPI_ISL_461445	UW Virology Lab	UW Virology Lab	Roychoudhury	2020-03-31	USA
EPI_ISL_461484	B.J. Medical College and Civil hospital	Gujarat Biotechnology Research Centre	Joshi	2020-05-27	India
EPI_ISL_461485	B.J. Medical College and Civil hospital	Gujarat Biotechnology Research Centre	Joshi	2020-05-27	India
EPI_ISL_461488	B.J. Medical College and Civil hospital	Gujarat Biotechnology Research Centre	Joshi	2020-05-27	India
EPI_ISL_461491	B.J. Medical College and Civil hospital	Gujarat Biotechnology Research Centre	Joshi	2020-05-27	India
EPI_ISL_461495	B.J. Medical College and Civil hospital	Gujarat Biotechnology Research Centre	Joshi	2020-05-27	India
EPI_ISL_461500	B.J. Medical College and Civil hospital	Gujarat Biotechnology Research Centre	Joshi	2020-05-27	India
EPI_ISL_461579	Department of Pathology	COVID-19 Genomics UK (COG-UK) Consortium	Meredith	2020-05-26	United Kingdom
EPI_ISL_461600	West of Scotland Specialist Virology Centre	COVID-19 Genomics UK (COG-UK) Consortium	Robertson	2020-04-22	United Kingdom
EPI_ISL_461603	West of Scotland Specialist Virology Centre	COVID-19 Genomics UK (COG-UK) Consortium	Robertson	2020-04-23	United Kingdom
EPI_ISL_461605	West of Scotland Specialist Virology Centre	COVID-19 Genomics UK (COG-UK) Consortium	Robertson	2020-04-22	United Kingdom
EPI_ISL_461606	West of Scotland Specialist Virology Centre	COVID-19 Genomics UK (COG-UK) Consortium	Robertson	2020-04-22	United Kingdom
EPI_ISL_461618	West of Scotland Specialist Virology Centre	COVID-19 Genomics UK (COG-UK) Consortium	Robertson	2020-04-23	United Kingdom
EPI_ISL_461631	West of Scotland Specialist Virology Centre	COVID-19 Genomics UK (COG-UK) Consortium	Robertson	2020-04-24	United Kingdom
EPI_ISL_461705	West of Scotland Specialist Virology Centre	COVID-19 Genomics UK (COG-UK) Consortium	Robertson	2020-03-27	United Kingdom
EPI_ISL_461742	Virology Department	COVID-19 Genomics UK (COG-UK) Consortium	Williams	2020-04-25	United Kingdom
EPI_ISL_461771	University College London	COVID-19 Genomics UK (COG-UK) Consortium	Roy	2020-05-14	United Kingdom
EPI_ISL_461895	Queens Medical Centre	COVID-19 Genomics UK (COG-UK) Consortium	Loose	2020-05-18	United Kingdom
EPI_ISL_461902	Queens Medical Centre	COVID-19 Genomics UK (COG-UK) Consortium	Loose	2020-05-19	United Kingdom
EPI_ISL_461906	Queens Medical Centre	COVID-19 Genomics UK (COG-UK) Consortium	Loose	2020-05-20	United Kingdom
EPI_ISL_461924	Queens Medical Centre	COVID-19 Genomics UK (COG-UK) Consortium	Loose	2020-05-21	United Kingdom
EPI_ISL_461971	Centre for Enzyme Innovation	COVID-19 Genomics UK (COG-UK) Consortium	Robson	2020-05-09	United Kingdom
EPI_ISL_461991	Centre for Enzyme Innovation	COVID-19 Genomics UK (COG-UK) Consortium	Robson	2020-05-08	United Kingdom
EPI_ISL_462000	Virology Department	COVID-19 Genomics UK (COG-UK) Consortium	de Silva	2020-04-18	United Kingdom
EPI_ISL_462018	Virology Department	COVID-19 Genomics UK (COG-UK) Consortium	de Silva	2020-04-18	United Kingdom
EPI_ISL_462032	Virology Department	COVID-19 Genomics UK (COG-UK) Consortium	de Silva	2020-04-18	United Kingdom
EPI_ISL_462043	Virology Department	COVID-19 Genomics UK (COG-UK) Consortium	de Silva	2020-05-11	United Kingdom
EPI_ISL_462047	Virology Department	COVID-19 Genomics UK (COG-UK) Consortium	de Silva	2020-05-01	United Kingdom
EPI_ISL_462049	Virology Department	COVID-19 Genomics UK (COG-UK) Consortium	de Silva	2020-04-19	United Kingdom
EPI_ISL_462056	Virology Department	COVID-19 Genomics UK (COG-UK) Consortium	de Silva	2020-05-12	United Kingdom
EPI_ISL_462067	Virology Department	COVID-19 Genomics UK (COG-UK) Consortium	de Silva	2020-04-19	United Kingdom
EPI_ISL_462070	Virology Department	COVID-19 Genomics UK (COG-UK) Consortium	de Silva	2020-05-18	United Kingdom
EPI_ISL_462072	Virology Department	COVID-19 Genomics UK (COG-UK) Consortium	de Silva	2020-04-17	United Kingdom
EPI_ISL_462076	Virology Department	COVID-19 Genomics UK (COG-UK) Consortium	de Silva	2020-05-14	United Kingdom
EPI_ISL_462096	National Institute of Laboratory Medicine and Referral Center	Genomic Research Lab	Md. Salim Khan	2020-05-23	Bangladesh
EPI_ISL_462158	KU Leuven	KU Leuven	Maes	2020-03-30	Belgium
EPI_ISL_462164	KU Leuven	KU Leuven	Maes	2020-03-28	Belgium
EPI_ISL_462188	KU Leuven	KU Leuven	Maes	2020-03-25	Belgium
EPI_ISL_462189	KU Leuven	KU Leuven	Maes	2020-03-30	Belgium
EPI_ISL_462207	KU Leuven	KU Leuven	Maes	2020-03-27	Belgium
EPI_ISL_462265	KU Leuven	KU Leuven	Maes	2020-03-22	Belgium
EPI_ISL_462278	National Public Health Laboratory	National Public Health Laboratory	Mak	2020-03-19	Singapore
EPI_ISL_462293	National Public Health Laboratory	National Public Health Laboratory	Mak	2020-02-09	Singapore
EPI_ISL_462300	National Public Health Laboratory	National Public Health Laboratory	Mak	2020-03-21	Singapore
EPI_ISL_462302	National Public Health Laboratory	National Public Health Laboratory	Mak	2020-04-27	Singapore
EPI_ISL_462303	National Public Health Laboratory	National Public Health Laboratory	Mak	2020-04-28	Singapore
EPI_ISL_462326	National Public Health Laboratory	National Public Health Laboratory	Mak	2020-04-29	Singapore
EPI_ISL_462354	National Public Health Laboratory	National Public Health Laboratory	Mak	2020-04-07	Singapore
EPI_ISL_462419	National Public Health Laboratory	National Public Health Laboratory	Mak	2020-04-06	Singapore
EPI_ISL_462420	National Public Health Laboratory	National Public Health Laboratory	Mak	2020-03-21	Singapore
EPI_ISL_462431	National Public Health Laboratory	National Public Health Laboratory	Mak	2020-03-21	Singapore
EPI_ISL_462441	unknown	Ryota Kumagai Tokyo Metropolitan Institute of Public Health	Submitter	2020-04-00	Japan
EPI_ISL_462444	unknown	Ryota Kumagai Tokyo Metropolitan Institute of Public Health	Submitter	2020-04-00	Japan
EPI_ISL_462475	Clinical Center	Charite Universitatsmedizin Berlin	Muehlemann	2020-03-30	Bosnia and Herzegovina
EPI_ISL_462479	Hospital Clinic	Instituto de Salud Carlos III	Caballero	2020-03-02	Spain
EPI_ISL_462480	Institute of Human Genetics	Institute of Human Genetics	Szymon Hryhorowicz	2020-05-13	Poland
EPI_ISL_462828	BCCDC Public Health Laboratory	BCCDC Public Health Laboratory	Harrigan	2020-03-00	Canada
EPI_ISL_462854	Minnesota Department of Health	Minnesota Department of Health	Garfin	2020-04-30	USA
EPI_ISL_462895	Minnesota Department of Health	Minnesota Department of Health	Garfin	2020-05-14	USA
EPI_ISL_462991	Microbiology Division	Microbiology Division	Submitter	2020-05-11	USA
EPI_ISL_462996	Molecular Genetics	Molecular Genetics	Submitter	2020-05-30	Spain
EPI_ISL_463002	unknown	Clinical virology	Submitter	2020-03-28	Tunisia
EPI_ISL_463003	unknown	Clinical virology	Submitter	2020-03-30	Tunisia
EPI_ISL_463014	Institute of Life Sciences	Immunogenomics lab	Raghav	2020-05-09	India
EPI_ISL_463027	Institute of Life Sciences	Immunogenomics lab	Raghav	2020-05-09	India
EPI_ISL_463031	Institute of Life Sciences	Immunogenomics lab	Raghav	2020-05-10	India
EPI_ISL_463033	Institute of Life Sciences	Immunogenomics lab	Raghav	2020-05-10	India
EPI_ISL_463039	Institute of Life Sciences	Immunogenomics lab	Raghav	2020-05-11	India
EPI_ISL_463049	Institute of Life Sciences	Immunogenomics lab	Raghav	2020-05-12	India
EPI_ISL_463056	Institute of Life Sciences	Immunogenomics lab	Raghav	2020-05-12	India
EPI_ISL_463060	Institute of Life Sciences	Immunogenomics lab	Raghav	2020-05-13	India
EPI_ISL_463064	Institute of Life Sciences	Immunogenomics lab	Raghav	2020-05-16	India
EPI_ISL_463067	Institute of Life Sciences	Immunogenomics lab	Raghav	2020-05-14	India
EPI_ISL_463085	Institute of Life Sciences	Immunogenomics lab	Raghav	2020-05-16	India
EPI_ISL_463103	Virginia DCLS	Virginia DCLS	St. Jacques	2020-05-18	USA
EPI_ISL_463107	Virginia DCLS	Virginia DCLS	St. Jacques	2020-05-18	USA
EPI_ISL_463113	Virginia DCLS	Virginia DCLS	St. Jacques	2020-05-18	USA
EPI_ISL_463125	Virginia DCLS	Virginia DCLS	St. Jacques	2020-05-12	USA
EPI_ISL_463191	BCCDC Public Health Laboratory	BCCDC Public Health Laboratory	Harrigan	2020-03-00	Canada
EPI_ISL_463216	BCCDC Public Health Laboratory	BCCDC Public Health Laboratory	Harrigan	2020-03-00	Canada
EPI_ISL_463279	Ochsner Health	Bioinfoexperts	Cross	2020-04-04	USA
EPI_ISL_463284	Ochsner Health	Bioinfoexperts	Cross	2020-04-03	USA
EPI_ISL_463290	Ochsner Health	Bioinfoexperts	Cross	2020-04-07	USA
EPI_ISL_463291	Ochsner Health	Bioinfoexperts	Cross	2020-04-06	USA
EPI_ISL_463292	Ochsner Health	Bioinfoexperts	Cross	2020-04-07	USA
EPI_ISL_463299	Ochsner Health	Bioinfoexperts	Cross	2020-04-06	USA
EPI_ISL_463337	Washington State Department of Health	Seattle Flu Study	Bedford	2020-04-23	USA
EPI_ISL_463350	Washington State Department of Health	Seattle Flu Study	Bedford	2020-04-24	USA
EPI_ISL_463415	Washington State Department of Health	Seattle Flu Study	Bedford	2020-04-24	USA
EPI_ISL_463498	Washington State Department of Health	Seattle Flu Study	Bedford	2020-04-29	USA
EPI_ISL_463508	Washington State Department of Health	Seattle Flu Study	Bedford	2020-04-30	USA
EPI_ISL_463513	Washington State Department of Health	Seattle Flu Study	Bedford	2020-05-01	USA
EPI_ISL_463522	Washington State Department of Health	Seattle Flu Study	Bedford	2020-05-01	USA
EPI_ISL_463539	Washington State Department of Health	Seattle Flu Study	Bedford	2020-05-03	USA
EPI_ISL_463573	Washington State Department of Health	Seattle Flu Study	Bedford	2020-04-29	USA
EPI_ISL_463621	Washington State Department of Health	Seattle Flu Study	Bedford	2020-05-04	USA
EPI_ISL_463629	Washington State Department of Health	Seattle Flu Study	Bedford	2020-05-04	USA
EPI_ISL_463640	Washington State Department of Health	Seattle Flu Study	Bedford	2020-05-05	USA
EPI_ISL_463666	Washington State Department of Health	Seattle Flu Study	Bedford	2020-05-05	USA
EPI_ISL_463692	Washington State Department of Health	Seattle Flu Study	Bedford	2020-05-07	USA
EPI_ISL_463740	Mohammed Bin Rashid University of Medicine and Health Sciences	Al Jalila Genomics Center	Sathishkumar Ramaswamy	2020-03-30	United Arab Emirates
EPI_ISL_463748	Department of Molecular Virology	Department of Molecular Virology	Richter	2020-04-27	Cyprus
EPI_ISL_463894	Shaoxing Center for Disease Control and Prevention	Department of Pathology and Laboratory Medicine	Yang	2020-01-30	China
EPI_ISL_463895	Shaoxing Center for Disease Control and Prevention	Department of Pathology and Laboratory Medicine	Yang	2020-01-30	China
EPI_ISL_463897	Shaoxing Center for Disease Control and Prevention	Department of Pathology and Laboratory Medicine	Yang	2020-01-31	China
EPI_ISL_463906	Laboratoire de microbiologie	Smith Laboratory	Smith	2020-04-06	Canada
EPI_ISL_463922	Laboratoire de microbiologie	Smith Laboratory	Smith	2020-04-09	Canada
EPI_ISL_463927	Laboratoire de microbiologie	Smith Laboratory	Smith	2020-04-02	Canada
EPI_ISL_463962	Laboratoire de microbiologie	Smith Laboratory	Smith	2020-04-07	Canada
EPI_ISL_463963	Laboratoire de microbiologie	Smith Laboratory	Smith	2020-04-13	Canada
EPI_ISL_463984	Toronto Invasive Bacterial Diseases Network	McMaster University	McArthur	2020-03-17	Canada
EPI_ISL_464008	Unity Health Toronto	Ontario Institute for Cancer Research	de Borja	2020-04-28	Canada
EPI_ISL_464013	Unity Health Toronto	Ontario Institute for Cancer Research	de Borja	2020-04-05	Canada
EPI_ISL_464083	KU Leuven	KU Leuven	Maes	2020-04-05	Belgium
EPI_ISL_464087	KU Leuven	KU Leuven	Maes	2020-04-08	Belgium
EPI_ISL_464092	Laboratory Medicine	Department of Laboratory Medicine	Liu Yi Chun	2020-03-17	Taiwan
EPI_ISL_464178	Respiratory Virus Unit	Respiratory Virus Unit	Platt	2020-02-18	United Kingdom
EPI_ISL_464193	Respiratory Virus Unit	Respiratory Virus Unit	Platt	2020-02-27	United Kingdom
EPI_ISL_464199	Respiratory Virus Unit	Respiratory Virus Unit	Platt	2020-02-28	United Kingdom
EPI_ISL_464224	Respiratory Virus Unit	Respiratory Virus Unit	Platt	2020-02-28	United Kingdom
EPI_ISL_464227	Respiratory Virus Unit	Respiratory Virus Unit	Platt	2020-03-01	United Kingdom
EPI_ISL_464294	Respiratory Virus Unit	Respiratory Virus Unit	Platt	2020-03-03	United Kingdom
EPI_ISL_464296	Respiratory Virus Unit	Respiratory Virus Unit	Platt	2020-03-03	United Kingdom
EPI_ISL_464344	Respiratory Virus Unit	Respiratory Virus Unit	Platt	2020-03-04	United Kingdom
EPI_ISL_464347	Respiratory Virus Unit	Respiratory Virus Unit	Platt	2020-03-02	United Kingdom
EPI_ISL_464357	Respiratory Virus Unit	Respiratory Virus Unit	Platt	2020-03-04	United Kingdom
EPI_ISL_464365	Respiratory Virus Unit	Respiratory Virus Unit	Platt	2020-03-03	United Kingdom
EPI_ISL_464417	Respiratory Virus Unit	Respiratory Virus Unit	Platt	2020-03-05	United Kingdom
EPI_ISL_464427	Respiratory Virus Unit	Respiratory Virus Unit	Platt	2020-03-05	United Kingdom
EPI_ISL_464432	Respiratory Virus Unit	Respiratory Virus Unit	Platt	2020-03-05	United Kingdom
EPI_ISL_464438	Respiratory Virus Unit	Respiratory Virus Unit	Platt	2020-03-06	United Kingdom
EPI_ISL_464444	Respiratory Virus Unit	Respiratory Virus Unit	Platt	2020-03-06	United Kingdom
EPI_ISL_464447	Respiratory Virus Unit	Respiratory Virus Unit	Platt	2020-03-05	United Kingdom
EPI_ISL_464745	Respiratory Virus Unit	Respiratory Virus Unit	Platt	2020-03-10	United Kingdom
EPI_ISL_464783	Respiratory Virus Unit	Respiratory Virus Unit	Platt	2020-03-10	United Kingdom
EPI_ISL_464790	Respiratory Virus Unit	Respiratory Virus Unit	Platt	2020-03-11	United Kingdom
EPI_ISL_464806	Respiratory Virus Unit	Respiratory Virus Unit	Platt	2020-03-09	United Kingdom
EPI_ISL_464849	Respiratory Virus Unit	Respiratory Virus Unit	Platt	2020-03-11	United Kingdom
EPI_ISL_464879	Respiratory Virus Unit	Respiratory Virus Unit	Platt	2020-03-12	United Kingdom
EPI_ISL_464978	Respiratory Virus Unit	Respiratory Virus Unit	Platt	2020-03-12	United Kingdom
EPI_ISL_465038	Respiratory Virus Unit	Respiratory Virus Unit	Platt	2020-03-14	United Kingdom
EPI_ISL_465046	Respiratory Virus Unit	Respiratory Virus Unit	Platt	2020-03-12	United Kingdom
EPI_ISL_465065	Respiratory Virus Unit	Respiratory Virus Unit	Platt	2020-03-12	United Kingdom
EPI_ISL_465075	Respiratory Virus Unit	Respiratory Virus Unit	Platt	2020-03-14	United Kingdom
EPI_ISL_465084	Respiratory Virus Unit	Respiratory Virus Unit	Platt	2020-03-11	United Kingdom
EPI_ISL_465163	National Institute of Laboratory Medicine and Referral Center	Genomic Research Lab	Md. Salim Khan	2020-05-07	Bangladesh
EPI_ISL_465170	Respiratory Virus Unit	Respiratory Virus Unit	Platt	2020-04-17	United Kingdom
EPI_ISL_465173	Respiratory Virus Unit	Respiratory Virus Unit	Platt	2020-04-17	United Kingdom
EPI_ISL_465184	Respiratory Virus Unit	Respiratory Virus Unit	Platt	2020-04-17	United Kingdom
EPI_ISL_465196	Respiratory Virus Unit	Respiratory Virus Unit	Platt	2020-04-16	United Kingdom
EPI_ISL_465208	Respiratory Virus Unit	Respiratory Virus Unit	Platt	2020-04-18	United Kingdom
EPI_ISL_465225	Respiratory Virus Unit	Respiratory Virus Unit	Platt	2020-04-15	United Kingdom
EPI_ISL_465253	Respiratory Virus Unit	Respiratory Virus Unit	Platt	2020-04-18	United Kingdom
EPI_ISL_465270	Respiratory Virus Unit	Respiratory Virus Unit	Platt	2020-04-19	United Kingdom
EPI_ISL_465273	Respiratory Virus Unit	Respiratory Virus Unit	Platt	2020-04-17	United Kingdom
EPI_ISL_465274	Respiratory Virus Unit	Respiratory Virus Unit	Platt	2020-04-13	United Kingdom
EPI_ISL_465302	Respiratory Virus Unit	Respiratory Virus Unit	Platt	2020-04-20	United Kingdom
EPI_ISL_465313	Respiratory Virus Unit	Respiratory Virus Unit	Platt	2020-04-19	United Kingdom
EPI_ISL_465315	Respiratory Virus Unit	Respiratory Virus Unit	Platt	2020-04-20	United Kingdom
EPI_ISL_465343	Respiratory Virus Unit	Respiratory Virus Unit	Platt	2020-04-13	United Kingdom
EPI_ISL_465347	Respiratory Virus Unit	Respiratory Virus Unit	Platt	2020-04-14	United Kingdom
EPI_ISL_465350	Respiratory Virus Unit	Respiratory Virus Unit	Platt	2020-04-21	United Kingdom
EPI_ISL_465417	Respiratory Virus Unit	Respiratory Virus Unit	Platt	2020-04-22	United Kingdom
EPI_ISL_465508	Respiratory Virus Unit	Respiratory Virus Unit	Platt	2020-04-30	United Kingdom
EPI_ISL_465510	Respiratory Virus Unit	Respiratory Virus Unit	Platt	2020-05-01	United Kingdom
EPI_ISL_465552	Respiratory Virus Unit	Respiratory Virus Unit	Platt	2020-05-02	United Kingdom
EPI_ISL_465574	Respiratory Virus Unit	Respiratory Virus Unit	Platt	2020-05-01	United Kingdom
EPI_ISL_465597	Respiratory Virus Unit	Respiratory Virus Unit	Platt	2020-05-04	United Kingdom
EPI_ISL_465605	Respiratory Virus Unit	Respiratory Virus Unit	Platt	2020-05-04	United Kingdom
EPI_ISL_465615	Respiratory Virus Unit	Respiratory Virus Unit	Platt	2020-05-05	United Kingdom
EPI_ISL_465688	Centre hospitalier Anna-Laberge	Laboratoire de sant\u00e9 publique du Qu\u00e9bec	Moreira	2020-03-27	Canada
EPI_ISL_465699	H\u00f4pital Charles-LeMoyne	Laboratoire de sant\u00e9 publique du Qu\u00e9bec	Moreira	2020-03-27	Canada
EPI_ISL_465702	H\u00f4pital Pierre-Boucher	Laboratoire de sant\u00e9 publique du Qu\u00e9bec	Moreira	2020-03-27	Canada
EPI_ISL_465704	Respiratory Virus Unit	Respiratory Virus Unit	Platt	2020-04-28	United Kingdom
EPI_ISL_465710	Respiratory Virus Unit	Respiratory Virus Unit	Platt	2020-04-29	United Kingdom
EPI_ISL_465717	Respiratory Virus Unit	Respiratory Virus Unit	Platt	2020-04-30	United Kingdom
EPI_ISL_465718	Respiratory Virus Unit	Respiratory Virus Unit	Platt	2020-04-30	United Kingdom
EPI_ISL_465856	Respiratory Virus Unit	Respiratory Virus Unit	Platt	2020-03-28	United Kingdom
EPI_ISL_465865	Respiratory Virus Unit	Respiratory Virus Unit	Platt	2020-03-29	United Kingdom
EPI_ISL_465874	Respiratory Virus Unit	Respiratory Virus Unit	Platt	2020-03-29	United Kingdom
EPI_ISL_465876	Respiratory Virus Unit	Respiratory Virus Unit	Platt	2020-03-29	United Kingdom
EPI_ISL_465937	Respiratory Virus Unit	Respiratory Virus Unit	Platt	2020-03-29	United Kingdom
EPI_ISL_465941	Respiratory Virus Unit	Respiratory Virus Unit	Platt	2020-03-30	United Kingdom
EPI_ISL_465977	Respiratory Virus Unit	Respiratory Virus Unit	Platt	2020-03-30	United Kingdom
EPI_ISL_465987	Respiratory Virus Unit	Respiratory Virus Unit	Platt	2020-03-29	United Kingdom
EPI_ISL_465991	Respiratory Virus Unit	Respiratory Virus Unit	Platt	2020-03-29	United Kingdom
EPI_ISL_465993	Respiratory Virus Unit	Respiratory Virus Unit	Platt	2020-03-28	United Kingdom
EPI_ISL_465995	Respiratory Virus Unit	Respiratory Virus Unit	Platt	2020-03-27	United Kingdom
EPI_ISL_466030	Respiratory Virus Unit	Respiratory Virus Unit	Platt	2020-03-31	United Kingdom
EPI_ISL_466041	Respiratory Virus Unit	Respiratory Virus Unit	Platt	2020-04-01	United Kingdom
EPI_ISL_466065	Respiratory Virus Unit	Respiratory Virus Unit	Platt	2020-04-01	United Kingdom
EPI_ISL_466071	Respiratory Virus Unit	Respiratory Virus Unit	Platt	2020-04-02	United Kingdom
EPI_ISL_466077	Respiratory Virus Unit	Respiratory Virus Unit	Platt	2020-04-02	United Kingdom
EPI_ISL_466089	Respiratory Virus Unit	Respiratory Virus Unit	Platt	2020-04-03	United Kingdom
EPI_ISL_466090	Respiratory Virus Unit	Respiratory Virus Unit	Platt	2020-04-03	United Kingdom
EPI_ISL_466122	Respiratory Virus Unit	Respiratory Virus Unit	Platt	2020-03-31	United Kingdom
EPI_ISL_466142	Respiratory Virus Unit	Respiratory Virus Unit	Platt	2020-03-30	United Kingdom
EPI_ISL_466146	Respiratory Virus Unit	Respiratory Virus Unit	Platt	2020-03-31	United Kingdom
EPI_ISL_466157	Respiratory Virus Unit	Respiratory Virus Unit	Platt	2020-04-03	United Kingdom
EPI_ISL_466162	Respiratory Virus Unit	Respiratory Virus Unit	Platt	2020-04-03	United Kingdom
EPI_ISL_466195	Respiratory Virus Unit	Respiratory Virus Unit	Platt	2020-04-02	United Kingdom
EPI_ISL_466199	Respiratory Virus Unit	Respiratory Virus Unit	Platt	2020-04-03	United Kingdom
EPI_ISL_466205	Respiratory Virus Unit	Respiratory Virus Unit	Platt	2020-04-02	United Kingdom
EPI_ISL_466206	Respiratory Virus Unit	Respiratory Virus Unit	Platt	2020-04-04	United Kingdom
EPI_ISL_466246	Respiratory Virus Unit	Respiratory Virus Unit	Platt	2020-04-06	United Kingdom
EPI_ISL_466267	Respiratory Virus Unit	Respiratory Virus Unit	Platt	2020-04-07	United Kingdom
EPI_ISL_466328	Respiratory Virus Unit	Respiratory Virus Unit	Platt	2020-04-07	United Kingdom
EPI_ISL_466338	Respiratory Virus Unit	Respiratory Virus Unit	Platt	2020-04-07	United Kingdom
EPI_ISL_466356	Respiratory Virus Unit	Respiratory Virus Unit	Platt	2020-04-09	United Kingdom
EPI_ISL_466367	Respiratory Virus Unit	Respiratory Virus Unit	Platt	2020-04-09	United Kingdom
EPI_ISL_466389	Respiratory Virus Unit	Respiratory Virus Unit	Platt	2020-04-13	United Kingdom
EPI_ISL_466391	Respiratory Virus Unit	Respiratory Virus Unit	Platt	2020-04-13	United Kingdom
EPI_ISL_466399	Respiratory Virus Unit	Respiratory Virus Unit	Platt	2020-04-13	United Kingdom
EPI_ISL_466472	Respiratory Virus Unit	Respiratory Virus Unit	Platt	2020-04-12	United Kingdom
EPI_ISL_466493	Respiratory Virus Unit	Respiratory Virus Unit	Platt	2020-04-15	United Kingdom
EPI_ISL_466563	Respiratory Virus Unit	Respiratory Virus Unit	Platt	2020-04-16	United Kingdom
EPI_ISL_466588	Respiratory Virus Unit	Respiratory Virus Unit	Platt	2020-04-15	United Kingdom
EPI_ISL_466612	Respiratory Virus Unit	Respiratory Virus Unit	Platt	2020-04-16	United Kingdom
EPI_ISL_466619	Respiratory Virus Unit	Respiratory Virus Unit	Platt	2020-04-13	United Kingdom
EPI_ISL_466639	National Institute of Laboratory Medicine and Referral Center	Genomic Research Lab	Khan	2020-05-26	Bangladesh
EPI_ISL_466669	Nebraska Public Health Laboratory	UNMC COVID-19 Response Team	Pratt	2020-05-04	USA
EPI_ISL_466707	BCCDC Public Health Laboratory	BCCDC Public Health Laboratory	Harrigan	2020-04-00	Canada
EPI_ISL_466716	BCCDC Public Health Laboratory	BCCDC Public Health Laboratory	Harrigan	2020-04-00	Canada
EPI_ISL_466742	BCCDC Public Health Laboratory	BCCDC Public Health Laboratory	Harrigan	2020-04-00	Canada
EPI_ISL_466895	Max von Pettenkofer Institute	Laboratory for Functional Genome Analysis	Graf	2020-04-23	Germany
EPI_ISL_466907	Max von Pettenkofer Institute	Laboratory for Functional Genome Analysis	Graf	2020-05-04	Germany
EPI_ISL_466910	Max von Pettenkofer Institute	Laboratory for Functional Genome Analysis	Graf	2020-05-17	Germany
EPI_ISL_466936	Viollier AG	Department of Biosystems Science and Engineering	Nadeau	2020-03-06	Switzerland
EPI_ISL_466937	Viollier AG	Department of Biosystems Science and Engineering	Nadeau	2020-03-06	Switzerland
EPI_ISL_466943	Viollier AG	Department of Biosystems Science and Engineering	Nadeau	2020-03-09	Switzerland
EPI_ISL_466949	Viollier AG	Department of Biosystems Science and Engineering	Nadeau	2020-03-10	Switzerland
EPI_ISL_466950	Viollier AG	Department of Biosystems Science and Engineering	Nadeau	2020-03-09	Switzerland
EPI_ISL_466951	Viollier AG	Department of Biosystems Science and Engineering	Nadeau	2020-03-10	Switzerland
EPI_ISL_466959	Viollier AG	Department of Biosystems Science and Engineering	Nadeau	2020-03-11	Switzerland
EPI_ISL_466960	Viollier AG	Department of Biosystems Science and Engineering	Nadeau	2020-03-11	Switzerland
EPI_ISL_466961	Viollier AG	Department of Biosystems Science and Engineering	Nadeau	2020-03-11	Switzerland
EPI_ISL_466970	Viollier AG	Department of Biosystems Science and Engineering	Nadeau	2020-03-11	Switzerland
EPI_ISL_466979	Viollier AG	Department of Biosystems Science and Engineering	Nadeau	2020-03-12	Switzerland
EPI_ISL_466980	Viollier AG	Department of Biosystems Science and Engineering	Nadeau	2020-03-12	Switzerland
EPI_ISL_467002	Viollier AG	Department of Biosystems Science and Engineering	Nadeau	2020-05-06	Switzerland
EPI_ISL_467108	Hospital Universitario Araba. Vitoria-Gasteiz	SeqCOVID-SPAIN consortium/IBV(CSIC)	Comas	2020-03-17	Spain
EPI_ISL_467123	Hospital Universitario Araba. Vitoria-Gasteiz	SeqCOVID-SPAIN consortium/IBV(CSIC)	Comas	2020-03-17	Spain
EPI_ISL_467170	Hospital Universitario Araba. Vitoria-Gasteiz	SeqCOVID-SPAIN consortium/IBV(CSIC)	Comas	2020-03-17	Spain
EPI_ISL_467195	Hospital General Universitario Gregorio Mara\u00f1\u00f3n	SeqCOVID-SPAIN consortium/IBV(CSIC)	Comas	2020-05-10	Spain
EPI_ISL_467229	Hospital General Universitario Gregorio Mara\u00f1\u00f3n	SeqCOVID-SPAIN consortium/IBV(CSIC)	Comas	2020-04-02	Spain
EPI_ISL_467235	Hospital General Universitario Gregorio Mara\u00f1\u00f3n	SeqCOVID-SPAIN consortium/IBV(CSIC)	Comas	2020-04-02	Spain
EPI_ISL_467247	Hospital General Universitario Gregorio Mara\u00f1\u00f3n	SeqCOVID-SPAIN consortium/IBV(CSIC)	Comas	2020-04-01	Spain
EPI_ISL_467327	BCCDC Public Health Laboratory	BCCDC Public Health Laboratory	Harrigan	2020-04-00	Canada
EPI_ISL_467329	BCCDC Public Health Laboratory	BCCDC Public Health Laboratory	Harrigan	2020-04-00	Canada
EPI_ISL_467335	BCCDC Public Health Laboratory	BCCDC Public Health Laboratory	Harrigan	2020-04-00	Canada
EPI_ISL_467346	Laboratory of Respiratory Viruses and Measles	Laboratory of Respiratory Viruses and Measles	Silva	2020-04-02	Brazil
EPI_ISL_467355	Laboratory of Respiratory Viruses and Measles	Laboratory of Respiratory Viruses and Measles	Silva	2020-04-24	Brazil
EPI_ISL_467356	Laboratory of Respiratory Viruses and Measles	Laboratory of Respiratory Viruses and Measles	Silva	2020-04-24	Brazil
EPI_ISL_467374	Dinkes Samarinda	Eijkman Institute for Molecular Biology	Soebandrio	2020-03-18	Indonesia
EPI_ISL_467430	Zoonotic and Exotic infection Diseases Division	Zoontic and Exotic infection Diseases Division	Jinliang Wang	2020-03-13	China
EPI_ISL_467507	NHLS-IALCH	KRISP	de Oliveira	2020-05-25	South Africa
EPI_ISL_467644	New Mexico Department of Health Scientific Laboratory Division	Center for Global Health	Domman	2020-04-02	USA
EPI_ISL_467781	National Influenza Centre Romania	Charite Universitatsmedizin Berlin	Barbara Muehlemann	2020-04-28	Romania
EPI_ISL_467792	Virginia DCLS	Virginia DCLS	St. Jacques	2020-04-19	USA
EPI_ISL_467820	Quest Diagnostics	Quest Diagnostics	Kagan	2020-03-16	USA
EPI_ISL_467825	Quest Diagnostics	Quest Diagnostics	Kagan	2020-03-15	USA
EPI_ISL_467842	Quest Diagnostics	Quest Diagnostics	Kagan	2020-03-16	USA
EPI_ISL_467867	Quest Diagnostics	Quest Diagnostics	Kagan	2020-03-13	USA
EPI_ISL_467871	Quest Diagnostics	Quest Diagnostics	Kagan	2020-03-15	USA
EPI_ISL_467878	Quest Diagnostics	Quest Diagnostics	Kagan	2020-03-13	USA
EPI_ISL_467975	San Diego County Public Health Laboratory	Andersen lab at Scripps Research	Gangavarapu	2020-03-30	USA
EPI_ISL_467979	San Diego County Public Health Laboratory	Andersen lab at Scripps Research	Gangavarapu	2020-03-30	USA
EPI_ISL_468030	SA Pathology	SA Pathology	Leong	2020-03-25	Australia
EPI_ISL_468047	Egyptian National Cancer Institute (ENCI)	Egyptian National Cancer Institute (ENCI)	Abdel Rahman N Zekri	2020-05-02	Egypt
EPI_ISL_468053	Egyptian National Cancer Institute (ENCI)	Egyptian National Cancer Institute (ENCI)	Abdel Rahman N Zekri	2020-05-02	Egypt
EPI_ISL_468055	Egyptian National Cancer Institute (ENCI)	Egyptian National Cancer Institute (ENCI)	Abdel Rahman N Zekri	2020-05-02	Egypt
EPI_ISL_468060	Egyptian National Cancer Institute (ENCI)	Egyptian National Cancer Institute (ENCI)	Abdel Rahman N Zekri	2020-05-02	Egypt
EPI_ISL_468072	Child Health Research Foundation	Child Health Research Foundation	Senjuti Saha	2020-04-17	Bangladesh
EPI_ISL_468078	Child Health Research Foundation	Child Health Research Foundation	Senjuti Saha	2020-05-03	Bangladesh
EPI_ISL_468154	[Romania	[Romania	Paraschiv	2020-04-17	Romania
EPI_ISL_468222	Viollier AG	Department of Biosystems Science and Engineering	Nadeau	2020-04-18	Switzerland
EPI_ISL_468223	Viollier AG	Department of Biosystems Science and Engineering	Nadeau	2020-04-18	Switzerland
EPI_ISL_468243	Viollier AG	Department of Biosystems Science and Engineering	Nadeau	2020-04-25	Switzerland
EPI_ISL_468247	Viollier AG	Department of Biosystems Science and Engineering	Nadeau	2020-04-26	Switzerland
EPI_ISL_468257	Viollier AG	Department of Biosystems Science and Engineering	Nadeau	2020-04-27	Switzerland
EPI_ISL_468284	Viollier AG	Department of Biosystems Science and Engineering	Nadeau	2020-04-30	Switzerland
EPI_ISL_468286	Viollier AG	Department of Biosystems Science and Engineering	Nadeau	2020-04-30	Switzerland
EPI_ISL_468303	Viollier AG	Department of Biosystems Science and Engineering	Nadeau	2020-05-04	Switzerland
EPI_ISL_468307	Centro de Vigilancia a Saude de Diadema\n	Instituto Adolfo Lutz	Claudio Tavares Sacchi	2020-04-08	Brazil
EPI_ISL_468316	UPA Vila Assis\n	Instituto Adolfo Lutz	Claudio Tavares Sacchi	2020-04-14	Brazil
EPI_ISL_468319	Vigilancia Epidemiologica de S\u00e3o Bernardo do Campo\n	Instituto Adolfo Lutz	Claudio Tavares Sacchi	2020-04-14	Brazil
EPI_ISL_468349	County of Santa Clara Public Health Department	Chan-Zuckerberg Biohub	Hao	2020-05-05	USA
EPI_ISL_468353	County of Santa Clara Public Health Department	Chan-Zuckerberg Biohub	Hao	2020-05-16	USA
EPI_ISL_468360	Alameda County Public Health Lab	Chan-Zuckerberg Biohub	Hao	2020-04-08	USA
EPI_ISL_468397	County of San Luis Obispo Public Health Laboratory	Chan-Zuckerberg Biohub	Hao	2020-03-20	USA
EPI_ISL_468401	County of San Luis Obispo Public Health Laboratory	Chan-Zuckerberg Biohub	Hao	2020-03-24	USA
EPI_ISL_468404	County of San Luis Obispo Public Health Laboratory	Chan-Zuckerberg Biohub	Hao	2020-03-25	USA
EPI_ISL_468414	County of San Luis Obispo Public Health Laboratory	Chan-Zuckerberg Biohub	Hao	2020-04-03	USA
EPI_ISL_468420	County of San Luis Obispo Public Health Laboratory	Chan-Zuckerberg Biohub	Hao	2020-04-19	USA
EPI_ISL_468436	County of San Luis Obispo Public Health Laboratory	Chan-Zuckerberg Biohub	Hao	2020-05-06	USA
EPI_ISL_468447	Humboldt County Public Health Laboratory	Chan-Zuckerberg Biohub	Hao	2020-03-27	USA
EPI_ISL_468471	Ventura County Public Health Lab	Chan-Zuckerberg Biohub	Hao	2020-05-06	USA
EPI_ISL_468475	Ventura County Public Health Lab	Chan-Zuckerberg Biohub	Hao	2020-05-02	USA
EPI_ISL_468485	Ventura County Public Health Lab	Chan-Zuckerberg Biohub	Hao	2020-04-22	USA
EPI_ISL_468497	Ventura County Public Health Lab	Chan-Zuckerberg Biohub	Hao	2020-03-30	USA
EPI_ISL_468503	Ventura County Public Health Lab	Chan-Zuckerberg Biohub	Hao	2020-04-07	USA
EPI_ISL_468508	San Joaquin County Public Health Lab	Chan-Zuckerberg Biohub	Hao	2020-03-14	USA
EPI_ISL_468545	San Joaquin County Public Health Lab	Chan-Zuckerberg Biohub	Hao	2020-04-16	USA
EPI_ISL_468567	Quest Diagnostics	Quest Diagnostics	Kagan	2020-03-13	USA
EPI_ISL_468593	Orange County Public Health Lab	Chan-Zuckerberg Biohub	McGeever	2020-04-17	USA
EPI_ISL_468618	Contra Costa Public Health Lab	Chan-Zuckerberg Biohub	McGeever	2020-03-30	USA
EPI_ISL_468631	Contra Costa Public Health Lab	Chan-Zuckerberg Biohub	McGeever	2020-04-02	USA
EPI_ISL_468652	Contra Costa Public Health Lab	Chan-Zuckerberg Biohub	McGeever	2020-04-07	USA
EPI_ISL_468658	BCCDC Public Health Laboratory	BCCDC Public Health Laboratory	Harrigan	2020-04-00	Canada
EPI_ISL_468677	BCCDC Public Health Laboratory	BCCDC Public Health Laboratory	Harrigan	2020-04-00	Canada
EPI_ISL_468709	Ochsner Health	Bioinfoexperts	Cross	2020-04-07	USA
EPI_ISL_468728	Lab voor klinische biologie	Onderzoeksgroep Virologie	Lambrechts	2020-03-25	Belgium
EPI_ISL_468741	Lab voor klinische biologie	Onderzoeksgroep Virologie	Lambrechts	2020-03-13	Belgium
EPI_ISL_468748	Facultad de Medicina UC	Center for Mathematical Modeling and Center for Genome Regulation. Santiago	Palma V\u00e9jares	2020-04-30	Chile
EPI_ISL_468779	Servicio de Microbiolog\u00eda	SeqCOVID-SPAIN consortium/IBV(CSIC)	Comas	2020-03-24	Spain
EPI_ISL_468860	Servicio de Microbiolog\u00eda. Hospital Universitario Donostia. OSI Donostialdea. \u00c1rea de Enfermedades Infecciosas	SeqCOVID-SPAIN consortium/IBV(CSIC)	Comas	2020-04-12	Spain
EPI_ISL_468892	Servicio de Microbiolog\u00eda. Hospital Universitario Donostia. OSI Donostialdea. \u00c1rea de Enfermedades Infecciosas	SeqCOVID-SPAIN consortium/IBV(CSIC)	Comas	2020-04-11	Spain
EPI_ISL_468940	Servicio de Microbiolog\u00eda. Hospital Universitario Donostia. OSI Donostialdea. \u00c1rea de Enfermedades Infecciosas	SeqCOVID-SPAIN consortium/IBV(CSIC)	Comas	2020-04-12	Spain
EPI_ISL_468975	Servicio de Microbiolog\u00eda	SeqCOVID-SPAIN consortium/IBV(CSIC)	Comas	2020-03-19	Spain
EPI_ISL_469015	Servicio de Microbiolog\u00eda	SeqCOVID-SPAIN consortium/IBV(CSIC)	Comas	2020-04-14	Spain
EPI_ISL_469051	LNR National Reference Laboratory	Medical Biotechnology Laboratory	Souad Kartti	2020-04-03	Morocco
EPI_ISL_469060	Narhalsan Sjobo vardcentral	The Public Health Agency of Sweden	Svartstr\u00f6m	2020-05-15	Sweden
EPI_ISL_469067	Kungsholmsdoktorn	The Public Health Agency of Sweden	Svartstr\u00f6m	2020-05-19	Sweden
EPI_ISL_469070	Surbrunns VC	The Public Health Agency of Sweden	Svartstr\u00f6m	2020-05-26	Sweden
EPI_ISL_469079	Karolinska Universitetslaboratoriet	The Public Health Agency of Sweden	Svartstr\u00f6m	2020-03-05	Sweden
EPI_ISL_469113	National Public Health Laboratory	National Public Health Laboratory	Mak	2020-04-06	Singapore
EPI_ISL_469147	National Public Health Laboratory	National Public Health Laboratory	Mak	2020-05-21	Singapore
EPI_ISL_469222	BCCDC Public Health Laboratory	BCCDC Public Health Laboratory	Harrigan	2020-04-00	Canada
EPI_ISL_469274	National Public Health Laboratory	National Public Health Laboratory	Tze Minn Mak	2020-04-06	Singapore
EPI_ISL_469287	Keio University Hospital	Keio University Hospital	Kosaki	2020-05-01	Japan
EPI_ISL_469298	National Institute of Laboratory Medicine and Referral Center	Genomic Research Lab	Md. Salim Khan	2020-05-23	Bangladesh
EPI_ISL_469312	NU-OMICS DNA Sequencing research facility	Wellcome Sanger Institute for the COVID-19 Genomics UK Consortium	Robert Davies	2020-05-19	United Kingdom
EPI_ISL_469346	PHE South West Regional Laboratory	Wellcome Sanger Institute for the COVID-19 Genomics UK Consortium	Robert Davies	2020-05-08	United Kingdom
EPI_ISL_469358	PHE South West Regional Laboratory	Wellcome Sanger Institute for the COVID-19 Genomics UK Consortium	Robert Davies	2020-05-15	United Kingdom
EPI_ISL_469375	PHE South West Regional Laboratory	Wellcome Sanger Institute for the COVID-19 Genomics UK Consortium	Robert Davies	2020-05-14	United Kingdom
EPI_ISL_469397	PHE South West Regional Laboratory	Wellcome Sanger Institute for the COVID-19 Genomics UK Consortium	Robert Davies	2020-05-09	United Kingdom
EPI_ISL_469412	PHE South West Regional Laboratory	Wellcome Sanger Institute for the COVID-19 Genomics UK Consortium	Robert Davies	2020-05-11	United Kingdom
EPI_ISL_469421	PHE South West Regional Laboratory	Wellcome Sanger Institute for the COVID-19 Genomics UK Consortium	Robert Davies	2020-05-11	United Kingdom
EPI_ISL_469435	PHE South West Regional Laboratory	Wellcome Sanger Institute for the COVID-19 Genomics UK Consortium	Robert Davies	2020-05-18	United Kingdom
EPI_ISL_469444	PHE South West Regional Laboratory	Wellcome Sanger Institute for the COVID-19 Genomics UK Consortium	Robert Davies	2020-05-16	United Kingdom
EPI_ISL_469459	PHE South West Regional Laboratory	Wellcome Sanger Institute for the COVID-19 Genomics UK Consortium	Robert Davies	2020-05-11	United Kingdom
EPI_ISL_469489	PHE South West Regional Laboratory	Wellcome Sanger Institute for the COVID-19 Genomics UK Consortium	Robert Davies	2020-05-03	United Kingdom
EPI_ISL_469502	PHE South West Regional Laboratory	Wellcome Sanger Institute for the COVID-19 Genomics UK Consortium	Robert Davies	2020-05-13	United Kingdom
EPI_ISL_469518	PHE South West Regional Laboratory	Wellcome Sanger Institute for the COVID-19 Genomics UK Consortium	Robert Davies	2020-05-13	United Kingdom
EPI_ISL_469532	PHE South West Regional Laboratory	Wellcome Sanger Institute for the COVID-19 Genomics UK Consortium	Robert Davies	2020-04-23	United Kingdom
EPI_ISL_469543	PHE South West Regional Laboratory	Wellcome Sanger Institute for the COVID-19 Genomics UK Consortium	Robert Davies	2020-04-23	United Kingdom
EPI_ISL_469549	PHE South West Regional Laboratory	Wellcome Sanger Institute for the COVID-19 Genomics UK Consortium	Robert Davies	2020-04-23	United Kingdom
EPI_ISL_469557	PHE South West Regional Laboratory	Wellcome Sanger Institute for the COVID-19 Genomics UK Consortium	Robert Davies	2020-04-16	United Kingdom
EPI_ISL_469566	PHE South West Regional Laboratory	Wellcome Sanger Institute for the COVID-19 Genomics UK Consortium	Robert Davies	2020-04-16	United Kingdom
EPI_ISL_469661	PHE South West Regional Laboratory	Wellcome Sanger Institute for the COVID-19 Genomics UK Consortium	Robert Davies	2020-04-17	United Kingdom
EPI_ISL_469694	PHE South West Regional Laboratory	Wellcome Sanger Institute for the COVID-19 Genomics UK Consortium	Robert Davies	2020-04-16	United Kingdom
EPI_ISL_469725	PHE South West Regional Laboratory	Wellcome Sanger Institute for the COVID-19 Genomics UK Consortium	Robert Davies	2020-04-23	United Kingdom
EPI_ISL_469728	PHE South West Regional Laboratory	Wellcome Sanger Institute for the COVID-19 Genomics UK Consortium	Robert Davies	2020-04-18	United Kingdom
EPI_ISL_469750	PHE South West Regional Laboratory	Wellcome Sanger Institute for the COVID-19 Genomics UK Consortium	Robert Davies	2020-04-22	United Kingdom
EPI_ISL_469793	PHE South West Regional Laboratory	Wellcome Sanger Institute for the COVID-19 Genomics UK Consortium	Robert Davies	2020-04-01	United Kingdom
EPI_ISL_469804	PHE South West Regional Laboratory	Wellcome Sanger Institute for the COVID-19 Genomics UK Consortium	Robert Davies	2020-04-23	United Kingdom
EPI_ISL_469858	Regional Virus Laboratory	Wellcome Sanger Institute for the COVID-19 Genomics UK Consortium	Robert Davies	2020-04-23	United Kingdom
EPI_ISL_469874	Regional Virus Laboratory	Wellcome Sanger Institute for the COVID-19 Genomics UK Consortium	Robert Davies	2020-04-29	United Kingdom
EPI_ISL_469887	Regional Virus Laboratory	Wellcome Sanger Institute for the COVID-19 Genomics UK Consortium	Robert Davies	2020-04-29	United Kingdom
EPI_ISL_469950	NHSGGC West of Scotland Specialist Virology Centre / MRC-University of Glasgow Centre for Virus Research	Wellcome Sanger Institute for the COVID-19 Genomics UK Consortium	Robert Davies	2020-03-31	United Kingdom
EPI_ISL_469957	NHSGGC West of Scotland Specialist Virology Centre / MRC-University of Glasgow Centre for Virus Research	Wellcome Sanger Institute for the COVID-19 Genomics UK Consortium	Robert Davies	2020-03-30	United Kingdom
EPI_ISL_470181	Department of Pathology	Wellcome Sanger Institute for the COVID-19 Genomics UK Consortium	Robert Davies	2020-04-20	United Kingdom
EPI_ISL_470256	Department of Pathology	Wellcome Sanger Institute for the COVID-19 Genomics UK Consortium	Robert Davies	2020-04-19	United Kingdom
EPI_ISL_470311	Department of Pathology	Wellcome Sanger Institute for the COVID-19 Genomics UK Consortium	Robert Davies	2020-04-17	United Kingdom
EPI_ISL_470551	Utah Public Health Laboratory	Utah Public Health Laboratory	Young	2020-04-22	USA
EPI_ISL_470839	PathWest Laboratory Medicine WA	PathWest Laboratory Medicine WA	Sikazwe	2020-04-28	Australia
EPI_ISL_470865	PathWest Laboratory Medicine WA	PathWest Laboratory Medicine WA	Sikazwe	2020-03-25	Australia
EPI_ISL_470903	Influenza etiology and epidemiology laboratory	Pathogenic Microorganisms Variability Laboratory	Alexey M Shchetinin	2020-04-10	Russia
EPI_ISL_470904	Influenza etiology and epidemiology laboratory	Pathogenic Microorganisms Variability Laboratory	Alexey M Shchetinin	2020-04-10	Russia
EPI_ISL_471199	Wisconsin State Laboratory of Hygiene Communicable Disease Division	Wisconsin State Laboratory of Hygiene Communicable Disease Division	Florek	2020-03-28	USA
EPI_ISL_471219	Wisconsin State Laboratory of Hygiene Communicable Disease Division	Wisconsin State Laboratory of Hygiene Communicable Disease Division	Florek	2020-03-26	USA
EPI_ISL_471249	Wisconsin State Laboratory of Hygiene Communicable Disease Division	Wisconsin State Laboratory of Hygiene Communicable Disease Division	Florek	2020-03-16	USA
EPI_ISL_471252	Wisconsin State Laboratory of Hygiene Communicable Disease Division	Wisconsin State Laboratory of Hygiene Communicable Disease Division	Florek	2020-03-17	USA
EPI_ISL_471256	Wisconsin State Laboratory of Hygiene Communicable Disease Division	Wisconsin State Laboratory of Hygiene Communicable Disease Division	Florek	2020-03-23	USA
EPI_ISL_471258	Wisconsin State Laboratory of Hygiene Communicable Disease Division	Wisconsin State Laboratory of Hygiene Communicable Disease Division	Florek	2020-03-26	USA
EPI_ISL_471414	Viral Respiratory Lab	Pathogen Sequencing Lab	Lusamaki	2020-04-28	Democratic Republic of the Congo
EPI_ISL_471429	Department of Clinical Microbiology	GIGA Medical Genomics	Durkin	2020-05-20	Belgium
EPI_ISL_471448	Division of Viral Diseases	Division of Viral Diseases	Kim	2020-02-19	South Korea
EPI_ISL_471456	Centre de Virologie des Maladies Tropicales	Functional Genomic Platform/Service Analyses Biologique/UATRS/ Centre National Pour la Recherche Scientifique Et Technique (CNRST)	EL FAHIME	2020-03-31	Morocco
EPI_ISL_471458	Centre de Virologie des Maladies Tropicales	Functional Genomic Platform/Service Analyses Biologique/UATRS/ Centre National Pour la Recherche Scientifique Et Technique (CNRST)	EL FAHIME	2020-04-19	Morocco
EPI_ISL_471460	Centre de Virologie des Maladies Tropicales	Functional Genomic Platform/Service Analyses Biologique/UATRS/ Centre National Pour la Recherche Scientifique Et Technique (CNRST)	EL FAHIME	2020-04-19	Morocco
EPI_ISL_471539	Hospital Universitario da USP Sao Paulo\n	Instituto Adolfo Lutz	Claudio Tavares Sacchi	2020-03-19	Brazil
EPI_ISL_471540	The National Institute of Public Health	State Veterinary Institute Prague and The National Institute of Public Health	Alexander Nagy	2020-03-10	Czech Republic
EPI_ISL_471581	Hosp. Municipal Prof. Dr. Al\u00edpio Corr\u00eaa Netto\n	Instituto Adolfo Lutz	Claudio Tavares Sacchi	2020-04-29	Brazil
EPI_ISL_471590	CSIR-Centre for Cellular and Molecular Biology	CSIR-Centre for Cellular and Molecular Biology	Banu	2020-05-25	India
EPI_ISL_471596	CSIR-Centre for Cellular and Molecular Biology	CSIR-Centre for Cellular and Molecular Biology	Banu	2020-05-25	India
EPI_ISL_471628	CSIR-Centre for Cellular and Molecular Biology	CSIR-Centre for Cellular and Molecular Biology	Banu	2020-05-30	India
EPI_ISL_471641	CSIR-Centre for Cellular and Molecular Biology	CSIR-Centre for Cellular and Molecular Biology	Banu	2020-04-20	India
EPI_ISL_471740	Michigan Department of Health and Human Services	Michigan Department of Health and Human Services	Blankenship	2020-04-14	USA
EPI_ISL_471793	Michigan Department of Health and Human Services	Michigan Department of Health and Human Services	Blankenship	2020-04-22	USA
EPI_ISL_471823	Michigan Department of Health and Human Services	Michigan Department of Health and Human Services	Blankenship	2020-05-19	USA
EPI_ISL_471833	Michigan Department of Health and Human Services	Michigan Department of Health and Human Services	Blankenship	2020-05-20	USA
[truncated: 2,208 more rows]
