# Supplementary material for: Growth, Antigenicity, and Immunogenicity of SARS-CoV-2 Spike Variants Revealed by a Live rVSV-SARS-CoV-2 Virus
Source: Front Med (Lausanne). 2022 Jan 7;8:793437. doi: 10.3389/fmed.2021.793437 (PMC8777026; doi:10.3389/fmed.2021.793437)
Supplement: Supplementary file 4 [file Table_3.XLSX]

## Sheet: fig_206842
Accession ID	Originating Laboratory	Submitting Laboratory	Author	Collection Time	Collection Location
EPI_ISL_402119	National Institute for Viral Disease Control and Prevention	National Institute for Viral Disease Control and Prevention	Tan	2019-12-30	China
EPI_ISL_402120	National Institute for Viral Disease Control and Prevention	National Institute for Viral Disease Control and Prevention	Tan	2020-01-01	China
EPI_ISL_402121	National Institute for Viral Disease Control and Prevention	National Institute for Viral Disease Control and Prevention	Tan	2019-12-30	China
EPI_ISL_402123	Institute of Pathogen Biology	Institute of Pathogen Biology	Ren	2019-12-24	China
EPI_ISL_402124	Wuhan Jinyintan Hospital	Wuhan Institute of Virology	Shi	2019-12-30	China
EPI_ISL_402125	National Institute for Communicable Disease Control and Prevention (ICDC) Chinese Center for Disease Control and Prevention (China CDC)	National Institute for Communicable Disease Control and Prevention (ICDC) Chinese Center for Disease Control and Prevention (China CDC)	Data Submitter	2019-12-31	China
EPI_ISL_402127	Wuhan Jinyintan Hospital	Wuhan Institute of Virology	Shi	2019-12-30	China
EPI_ISL_402128	Wuhan Jinyintan Hospital	Wuhan Institute of Virology	Shi	2019-12-30	China
EPI_ISL_402129	Wuhan Jinyintan Hospital	Wuhan Institute of Virology	Shi	2019-12-30	China
EPI_ISL_402130	Wuhan Jinyintan Hospital	Wuhan Institute of Virology	Shi	2019-12-30	China
EPI_ISL_402132	Wuhan Jinyintan Hospital	Hubei Provincial Center for Disease Control and Prevention	Fang	2019-12-30	China
EPI_ISL_403928	Institute of Pathogen Biology	Institute of Pathogen Biology	Ren	2020-01-01	China
EPI_ISL_403929	Institute of Pathogen Biology	Institute of Pathogen Biology	Ren	2019-12-30	China
EPI_ISL_403930	Institute of Pathogen Biology	Institute of Pathogen Biology	Ren	2019-12-30	China
EPI_ISL_403931	Institute of Pathogen Biology	Institute of Pathogen Biology	Ren	2019-12-30	China
EPI_ISL_403932	Guangdong Provincial Center for Diseases Control and Prevention; Guangdong Provincial Public Health	Department of Microbiology	Lu	2020-01-14	China
EPI_ISL_403933	Guangdong Provincial Center for Diseases Control and Prevention; Guangdong Provincial Public Health	Department of Microbiology	Lu	2020-01-15	China
EPI_ISL_403934	Guangdong Provincial Center for Diseases Control and Prevention; Guangdong Provincial Public Health	Department of Microbiology	Lu	2020-01-15	China
EPI_ISL_403935	Guangdong Provincial Center for Diseases Control and Prevention; Guangdong Provincial Public Health	Department of Microbiology	Lu	2020-01-15	China
EPI_ISL_403936	Guangdong Provincial Center for Diseases Control and Prevention; Guangdong Provincial Public Health	Department of Microbiology	Lu	2020-01-17	China
EPI_ISL_403937	Guangdong Provincial Center for Diseases Control and Prevention; Guangdong Provincial Public Health	Department of Microbiology	Lu	2020-01-18	China
EPI_ISL_403962	Bamrasnaradura Hospital	1. Department of Medical Sciences	Okada	2020-01-08	Thailand
EPI_ISL_403963	Bamrasnaradura Hospital	1. Department of Medical Sciences	Okada	2020-01-13	Thailand
EPI_ISL_404227	Zhejiang Provincial Center for Disease Control and Prevention	Department of Microbiology	Chen	2020-01-16	China
EPI_ISL_404228	Zhejiang Provincial Center for Disease Control and Prevention	Department of Microbiology	Chen	2020-01-17	China
EPI_ISL_404253	IL Department of Public Health Chicago Laboratory	Pathogen Discovery	Queen	2020-01-21	USA
EPI_ISL_404895	Providence Regional Medical Center	Division of Viral Diseases	Lindstrom	2020-01-19	USA
EPI_ISL_405839	The University of Hong Kong - Shenzhen Hospital	Li Ka Shing Faculty of Medicine	Chan	2020-01-11	China
EPI_ISL_406030	The University of Hong Kong - Shenzhen Hospital	Li Ka Shing Faculty of Medicine	Chan	2020-01-10	China
EPI_ISL_406031	Centers for Disease Control	Centers for Disease Control	Yang	2020-01-23	Taiwan
EPI_ISL_406034	California Department of Public Health	Pathogen Discovery	Queen	2020-01-23	USA
EPI_ISL_406036	California Department of Public Health	Pathogen Discovery	Queen	2020-01-22	USA
EPI_ISL_406223	Arizona Department of Health Services	Pathogen Discovery	Queen	2020-01-22	USA
EPI_ISL_406531	Guangdong Provincial Center for Diseases Contorl and Prevention; Guangdong Provinical Public Health	Guangdong Provincial Center for Disease Control and Prevention	Lu	2020-01-22	China
EPI_ISL_406533	Guangdong Provincial Center for Diseases Contorl and Prevention; Guangdong Provinical Public Health	Guangdong Provincial Center for Diseases Control and Prevention	Lu	2020-01-22	China
EPI_ISL_406534	Guangdong Provincial Center for Diseases Control and Prevention; Guangdong Provincial Public Health	Guangdong Provincial Center for Diseases Control and Prevention	Lu	2020-01-22	China
EPI_ISL_406535	Guangdong Provincial Center for Diseases Control and Prevention; Guangdong Provincial Public Health	Guangdong Provincial Center for Diseases Control and Prevention	Lu	2020-01-22	China
EPI_ISL_406536	Guangdong Provincial Center for Diseases Control and Prevention; Guangdong Provincial Public Health	Guangdong Provincial Center for Diseases Control and Prevention	Lu	2020-01-22	China
EPI_ISL_406538	Guangdong Provincial Center for Diseases Control and Prevention;Guangdong Provincial Institute of Public Health	Guangdong Provincial Center for Diseases Control and Prevention	Lu	2020-01-23	China
EPI_ISL_406592	Shenzhen Third People's Hospital	Shenzhen Key Laboratory of Pathogen and Immunity	Chenguang	2020-01-13	China
EPI_ISL_406593	Shenzhen Key Laboratory of Pathogen and Immunity	Shenzhen Key Laboratory of Pathogen and Immunity	Chenguang	2020-01-13	China
EPI_ISL_406596	Department of Infectious and Tropical Diseases	National Reference Center for Viruses of Respiratory Infections	Enouf	2020-01-23	France
EPI_ISL_406597	Department of Infectious and Tropical Diseases	National Reference Center for Viruses of Respiratory Infections	Enouf	2020-01-23	France
EPI_ISL_406716	State Key Laboratory of Virology	State Key Laboratory of Virology	Submitter	2020-01-02	China
EPI_ISL_406717	State Key Laboratory of Virology	State Key Laboratory of Virology	Submitter	2020-01-02	China
EPI_ISL_406798	General Hospital of Central Theater Command of People's Liberation Army of China	BGI & Institute of Microbiology	Hunter	2019-12-26	China
EPI_ISL_406800	General Hospital of Central Theater Command of People's Liberation Army of China	BGI & Institute of Microbiology	Hunter	2020-01-01	China
EPI_ISL_406801	General Hospital of Central Theater Command of People's Liberation Army of China	BGI & Institute of Microbiology	Hunter	2020-01-05	China
EPI_ISL_406862	Charit\u00e9 Universit\u00e4tsmedizin Berlin	Charit\u00e9 Universit\u00e4tsmedizin Berlin	Muehlemann	2020-01-28	Germany
EPI_ISL_406970	Hangzhou Center for Disease and Control Microbiology Lab	Hangzhou Center for Disease and Control Microbiology Lab	Renton	2020-01-20	China
EPI_ISL_406973	Singapore General Hospital	National Public Health Laboratory	Mak	2020-01-23	Singapore
EPI_ISL_407071	Respiratory Virus Unit	Respiratory Virus Unit	Zambon	2020-01-29	United Kingdom
EPI_ISL_407073	Respiratory Virus Unit	Respiratory Virus Unit	Zambon	2020-01-29	United Kingdom
EPI_ISL_407193	Korea Centers for Disease Control & Prevention (KCDC) Center for Laboratory Control of Infectious Diseases Division of Viral Diseases	Korea Centers for Disease Control & Prevention (KCDC) Center for Laboratory Control of Infectious Diseases Division of Viral Diseases	Chung	2020-01-25	South Korea
EPI_ISL_407214	Washington State Department of Health	Pathogen Discovery	Queen	2020-01-25	USA
EPI_ISL_407215	Washington State Department of Health	Pathogen Discovery	Queen	2020-01-25	USA
EPI_ISL_407313	Hangzhou Center for Disease Control and Prevention	Hangzhou Center for Disease Control and Prevention	Li	2020-01-19	China
EPI_ISL_407893	Centre for Infectious Diseases and Microbiology Laboratory Services	NSW Health Pathology - Institute of Clinical Pathology and Medical Research; Westmead Hospital; University of Sydney	Eden	2020-01-24	Australia
EPI_ISL_407894	Pathology Queensland	Public Health Virology Laboratory	Warrilow	2020-01-28	Australia
EPI_ISL_407896	Pathology Queensland	Public Health Virology Laboratory	Warrilow	2020-01-30	Australia
EPI_ISL_407976	KU Leuven	KU Leuven	Maes	2020-02-03	Belgium
EPI_ISL_407987	Singapore General Hospital	Programme in Emerging Infectious Diseases	Smith	2020-01-25	Singapore
EPI_ISL_407988	National Centre for Infectious Diseases	Programme in Emerging Infectious Diseases	Smith	2020-02-01	Singapore
EPI_ISL_408008	California Department of Health	Pathogen Discovery	Queen	2020-01-29	USA
EPI_ISL_408009	California Department of Health	Pathogen Discovery	Queen	2020-01-29	USA
EPI_ISL_408010	California Department of Health	Pathogen Discovery	Queen	2020-01-29	USA
EPI_ISL_408430	Department of Infectious and Tropical Diseases	National Reference Center for Viruses of Respiratory Infections	Enouf	2020-01-29	France
EPI_ISL_408431	Sorbonne Universit\u00e9	National Reference Center for Viruses of Respiratory Infections	Enouf	2020-01-29	France
EPI_ISL_408478	Yongchuan District Center for Disease Control and Prevention	Chongqing Municipal Center for Disease Control and Prevention	Ye	2020-01-21	China
EPI_ISL_408479	Zhongxian Center for Disease Control and Prevention	Chongqing Municipal Center for Disease Control and Prevention	Ye	2020-01-23	China
EPI_ISL_408480	National Institute for Viral Disease Control and Prevention	National Institute for Viral Disease Control & Prevention	Tan	2020-01-17	China
EPI_ISL_408481	National Institute for Viral Disease Control and Prevention	National Institute for Viral Disease Control & Prevention	Tan	2020-01-18	China
EPI_ISL_408482	National Institute for Viral Disease Control and Prevention	National Institute for Viral Disease Control & Prevention	Tan	2020-01-19	China
EPI_ISL_408484	National Institute for Viral Disease Control and Prevention	National Institute for Viral Disease Control & Prevention	Tan	2020-01-15	China
EPI_ISL_408485	National Institute for Viral Disease Control and Prevention	National Institute for Viral Disease Control & Prevention	Tan	2020-01-18	China
EPI_ISL_408486	National Institute for Viral Disease Control and Prevention	National Institute for Viral Disease Control & Prevention	Tan	2020-01-11	China
EPI_ISL_408489	Department of Laboratory Medicine	Microbial Genomics Core Lab	Lin	2020-01-31	Taiwan
EPI_ISL_408665	Dept. of Virology III	Pathogen Genomics Center	Sekizuka	2020-01-29	Japan
EPI_ISL_408666	Dept. of Virology III	Pathogen Genomics Center	Sekizuka	2020-01-31	Japan
EPI_ISL_408667	Dept. of Virology III	Pathogen Genomics Center	Sekizuka	2020-01-31	Japan
EPI_ISL_408668	National Influenza Center - National Institute of Hygiene and Epidemiology (NIHE)	National Influenza Center - National Institute of Hygiene and Epidemiology (NIHE)	Ung	2020-01-24	Vietnam
EPI_ISL_408669	Dept. of Virology III	Pathogen Genomics Center	Sekizuka	2020-01-29	Japan
EPI_ISL_408670	Wisconsin Department of Health Services	Pathogen Discovery	Queen	2020-01-31	USA
EPI_ISL_408977	Serology	NSW Health Pathology - Institute of Clinical Pathology and Medical Research; Centre for Infectious Diseases and Microbiology Laboratory Services; Westmead Hospital; University of Sydney	Eden	2020-01-25	Australia
EPI_ISL_409067	Massachusetts Department of Public Health	Pathogen Discovery	Queen	2020-01-29	USA
EPI_ISL_410044	California Department of Public Health	Pathogen Discovery	Queen	2020-01-27	USA
EPI_ISL_410045	IL Department of Public Health Chicago Laboratory	Pathogen Discovery	Queen	2020-01-28	USA
EPI_ISL_410218	Department of Laboratory Medicine	Microbial Genomics Core Lab	Lin	2020-02-05	Taiwan
EPI_ISL_410301	National Influenza Centre	The University of Hong Kong	Chu	2020-01-13	Nepal
EPI_ISL_410486	CNR Virus des Infections Respiratoires - France SUD	CNR Virus des Infections Respiratoires - France SUD	Josset	2020-02-08	France
EPI_ISL_410531	Dept. of Pathology	Pathogen Genomics Center	Sekizuka	2020-01-25	Japan
EPI_ISL_410532	Dept. of Pathology	Pathogen Genomics Center	Sekizuka	2020-01-23	Japan
EPI_ISL_410535	National Centre for Infectious Diseases	Programme in Emerging Infectious Diseases	Smith	2020-02-03	Singapore
EPI_ISL_410536	Singapore General Hospital	Programme in Emerging Infectious Diseases	Smith	2020-02-06	Singapore
EPI_ISL_410537	Singapore General Hospital	Programme in Emerging Infectious Diseases	Smith	2020-02-09	Singapore
EPI_ISL_410545	INMI Lazzaro Spallanzani IRCCS	Laboratory of Virology	Gruber	2020-01-29	Italy
EPI_ISL_410546	INMI Lazzaro Spallanzani IRCCS	Laboratory of Virology	Gruber	2020-01-31	Italy
EPI_ISL_410713	National Public Health Laboratory	National Public Health Laboratory	Mak	2020-01-27	Singapore
EPI_ISL_410714	National Public Health Laboratory	National Public Health Laboratory	Mak	2020-02-03	Singapore
EPI_ISL_410715	National Public Health Laboratory	National Public Health Laboratory	Mak	2020-02-04	Singapore
EPI_ISL_410716	National Public Health Laboratory	National Centre for Infectious Diseases	Mak	2020-02-04	Singapore
EPI_ISL_410717	Pathology Queensland	Public Health Virology Laboratory	Warrilow	2020-02-05	Australia
EPI_ISL_410718	Pathology Queensland	Public Health Virology Laboratory	Warrilow	2020-02-05	Australia
EPI_ISL_410719	National Public Health Laboratory	National Public Health Laboratory	Mak	2020-02-02	Singapore
EPI_ISL_410720	Department of Infectious and Tropical Diseases	National Reference Center for Viruses of Respiratory Infections	Enouf	2020-01-23	France
EPI_ISL_410984	Department of Infectious and Tropical Diseases	National Reference Center for Viruses of Respiratory Infections	Enouf	2020-01-29	France
EPI_ISL_411060	Fujian Center for Disease Control and Prevention	Fujian Center for Disease Control and Prevention	Jianfeng	2020-01-21	China
EPI_ISL_411066	Fujian Center for Disease Control and Prevention	Fujian Center for Disease Control and Prevention	Jianfeng	2020-01-22	China
EPI_ISL_411218	Department of Infectious and Tropical Diseases	Laboratoire Virpath	Fouret	2020-02-02	France
EPI_ISL_411219	Department of Infectious and Tropical Diseases	Laboratoire Virpath	Fouret	2020-01-28	France
EPI_ISL_411220	Department of Infectious and Tropical Diseases	Laboratoire Virpath	Fouret	2020-01-28	France
EPI_ISL_411902	Virology Unit	Virology Unit	Karlsson	2020-01-27	Cambodia
EPI_ISL_411915	Laboratory Medicine	Department of Laboratory Medicine	Yi Chun	2020-01-25	Taiwan
EPI_ISL_411926	Taiwan Centers for Disease Control	Taiwan Centers for Disease Control	Yang	2020-01-24	Taiwan
EPI_ISL_411927	Taiwan Centers for Disease Control	Taiwan Centers for Disease Control	Yang	2020-01-28	Taiwan
EPI_ISL_411950	NHC Key laboratory of Enteric Pathogenic Microbiology	Jiangsu Provincial Center for Disease Control & Prevention	Cui	2020-01-23	China
EPI_ISL_411951	Unit for Laboratory Development and Technology Transfer	Unit for Laboratory Development and Technology Transfer	Submitter	2020-02-07	Sweden
EPI_ISL_411952	NHC Key laboratory of Enteric Pathogenic Microbiology	Jiangsu Provincial Center for Disease Control & Prevention	Cui	2020-01-24	China
EPI_ISL_411953	NHC Key laboratory of Enteric Pathogenic Microbiology	Jiangsu Provincial Center for Disease Control & Prevention	Cui	2020-01-24	China
EPI_ISL_411954	California Department of Public Health	Pathogen Discovery	Queen	2020-02-06	USA
EPI_ISL_411955	California Department of Public Health	Pathogen Discovery	Queen	2020-02-10	USA
EPI_ISL_411956	Texas Department of State Health Services	Pathogen Discovery	Queen	2020-02-11	USA
EPI_ISL_412026	Second Hospital of Anhui Medical University	Second Hospital of Anhui Medical University	Wang	2020-02-23	China
EPI_ISL_412028	Hong Kong Department of Health	School of Public Health	Chu	2020-01-22	Hong Kong
EPI_ISL_412029	Hong Kong Department of Health	The University of Hong Kong	Chu	2020-01-30	Hong Kong
EPI_ISL_412030	Hong Kong Department of Health	School of Public Health	Chu	2020-02-01	Hong Kong
EPI_ISL_412386	Beijing Ditan Hospital	National Institute for Communicable Disease Control and Prevention	Lu	2020-02-05	China
EPI_ISL_412459	Jingzhou Center for Disease Control and Prevention	Hubei Provincial Center for Disease Control and Prevention	Fang	2020-01-08	China
EPI_ISL_412862	California Department of Public Health	Pathogen Discovery	Queen	2020-02-23	USA
EPI_ISL_412869	Division of Viral Diseases	Division of Viral Diseases	Kim	2020-01-30	South Korea
EPI_ISL_412870	Division of Viral Diseases	Division of Viral Diseases	Kim	2020-01-30	South Korea
EPI_ISL_412871	Division of Viral Diseases	Division of Viral Diseases	Kim	2020-01-31	South Korea
EPI_ISL_412872	Division of Viral Diseases	Division of Viral Diseases	Kim	2020-02-01	South Korea
EPI_ISL_412873	Division of Viral Diseases	Division of Viral Diseases	Kim	2020-02-06	South Korea
EPI_ISL_412898	Wuhan Jinyintan Hospital	Hubei Provincial Center for Disease Control and Prevention	Fang	2019-12-30	China
EPI_ISL_412899	Wuhan Jinyintan Hospital	Hubei Provincial Center for Disease Control and Prevention	Fang	2019-12-30	China
EPI_ISL_412912	State Health Office Baden-W\u00fcrttemberg	Charite\u0301 Universita\u0308tsmedizin Berlin	Muehlemann	2020-02-25	Germany
EPI_ISL_412964	Hospital Israelita Albert Einstein	Instituto Adolfo Lutz Interdisciplinary Procedures Center Strategic Laboratory	Sacchi	2020-02-25	Brazil
EPI_ISL_412966	Technology Centre	Technology Centre	Submitter	2020-02-05	China
EPI_ISL_412968	Takayuki Hishiki Kanagawa Prefectural Institute of Public Health	Takayuki Hishiki Kanagawa Prefectural Institute of Public Health	Submitter	2020-02-10	Japan
EPI_ISL_412970	Washington State Department of Health	Seattle Flu Study	Bedford	2020-02-24	USA
EPI_ISL_412972	Instituto Nacional de Enfermedades Respiratorias	Instituto de Diagnostico y Referencia Epidemiologicos (INDRE)	Ernesto Ramirez-Gonzalez	2020-02-27	Mexico
EPI_ISL_412973	Department of Infectious Diseases	Virology Laboratory	Lista	2020-02-20	Italy
EPI_ISL_412974	Department of Infectious Diseases	Virology Laboratory	Florigio Lista	2020-01-29	Italy
EPI_ISL_412975	Centre for Infectious Diseases and Microbiology Laboratory Services	NSW Health Pathology - Institute of Clinical Pathology and Medical Research; Westmead Hospital; University of Sydney	Eden	2020-02-28	Australia
EPI_ISL_412978	The Central Hospital Of Wuhan	Hubei Provincial Center for Disease Control and Prevention	Fang	2020-01-17	China
EPI_ISL_412979	Union Hospital of Tongji Medical College	Hubei Provincial Center for Disease Control and Prevention	Fang	2020-01-18	China
EPI_ISL_412980	Union Hospital of Tongji Medical College	Hubei Provincial Center for Disease Control and Prevention	Fang	2020-01-18	China
EPI_ISL_412981	CR&WISCO GENERAL HOSPITAL	Hubei Provincial Center for Disease Control and Prevention	Fang	2020-01-18	China
EPI_ISL_412982	Wuhan Lung Hospital	Hubei Provincial Center for Disease Control and Prevention	Fang	2020-02-07	China
EPI_ISL_412983	Tianmen Center for Disease Control and Prevention	Hubei Provincial Center for Disease Control and Prevention	Fang	2020-02-08	China
EPI_ISL_413015	Public Health Ontario Laboratory	National Microbiology Laboratory	Majer	2020-01-23	Canada
EPI_ISL_413016	Hospital Israelita Albert Einstein	Instituto Adolfo Lutz	Sacchi	2020-02-28	Brazil
EPI_ISL_413017	Department of Microbiology	Department of Microbiology	Park	2020-02-06	South Korea
EPI_ISL_413018	Department of Microbiology	Department of Microbiology	Park	2020-02-06	South Korea
EPI_ISL_413019	Department of Internal Medicine	Institute of Medical Virology	Huber	2020-02-26	Switzerland
EPI_ISL_413020	Department of Internal Medicine	Institute of Medical Virology	Huber	2020-02-27	Switzerland
EPI_ISL_413021	Klinik Hirslanden Zurich	Institute of Medical Virology	Huber	2020-02-29	Switzerland
EPI_ISL_413022	Division of Infectious Diseases	Institute of Medical Virology	Huber	2020-02-29	Switzerland
EPI_ISL_413023	Division of Infectious Diseases	Institute of Medical Virology	Huber	2020-02-29	Switzerland
EPI_ISL_413024	Division of Infectious Diseases	Institute of Medical Virology	Huber	2020-02-29	Switzerland
EPI_ISL_413025	Harborview Medical Center	UW Virology Lab	Roychoudhury	2020-02-27	USA
EPI_ISL_413213	Centre for Infectious Diseases and Microbiology Laboratory Services	NSW Health Pathology - Institute of Clinical Pathology and Medical Research; Westmead Hospital; University of Sydney	Eden	2020-02-29	Australia
EPI_ISL_413214	Centre for Infectious Diseases and Microbiology Laboratory Services	NSW Health Pathology - Institute of Clinical Pathology and Medical Research; Westmead Hospital; University of Sydney	Eden	2020-02-29	Australia
EPI_ISL_413455	Washington State Public Health Lab	University of Washington Virology Lab	Roychoudhury	2020-02-28	USA
EPI_ISL_413456	Seattle Flu Study	Seattle Flu Study	Bedford	2020-02-21	USA
EPI_ISL_413457	Washington State Public Health Lab	UW Virology Lab	Roychoudhury	2020-02-29	USA
EPI_ISL_413458	Washington State Public Health Lab	UW Virology Lab	Roychoudhury	2020-03-01	USA
EPI_ISL_413459	Department of Pathology	Pathogen Genomics Center	Sekizuka	2020-02-20	Japan
EPI_ISL_413486	Valley Medical Center	University of Washington Virology Lab	Roychoudhury	2020-03-01	USA
EPI_ISL_413489	Laboratorio di Microbiologia e Virologia	Laboratorio di Microbiologia e Virologia	Clementi	2020-03-03	Italy
EPI_ISL_413490	Auckland Hospital	Institute of Environmental Science and Research (ESR)	de Ligt	2020-02-27	New Zealand
EPI_ISL_413513	Division of Infectious Diseases	Department of Microbiology	Park	2020-02-27	South Korea
EPI_ISL_413514	Department of Microbiology	Department of Microbiology	Park	2020-02-27	South Korea
EPI_ISL_413515	Division of Infectious Diseases	Department of Microbiology	Park	2020-02-27	South Korea
EPI_ISL_413516	Department of Microbiology	Department of Microbiology	Park	2020-02-27	South Korea
EPI_ISL_413518	Infectious Disease Control Center	Infectious Disease Control Center	Submitter	2020-01-26	China
EPI_ISL_413519	Infectious Disease Control Center	Infectious Disease Control Center	Submitter	2020-01-28	China
EPI_ISL_413520	Infectious Disease Control Center	Infectious Disease Control Center	Submitter	2020-01-28	China
EPI_ISL_413521	Infectious Disease Control Center	Infectious Disease Control Center	Submitter	2020-01-28	China
EPI_ISL_413522	Indian Council of Medical Research - National Institute of Virology	National Influenza Center	Potdar	2020-01-27	India
EPI_ISL_413523	Indian Council of Medical Research-National Institute of Virology	National Influenza Center	Potdar	2020-01-31	India
EPI_ISL_413555	Wales Specialist Virology Centre	Public Health Wales Microbiology Cardiff	Moore	2020-02-27	United Kingdom
EPI_ISL_413558	California Department of Public Health	Chiu Laboratory	Chiu	2020-02-27	USA
EPI_ISL_413559	California Department of Public Health	Chiu Laboratory	Chiu	2020-02-27	USA
EPI_ISL_413560	Seattle Flu Study	Seattle Flu Study	Bedford	2020-02-28	USA
EPI_ISL_413563	UW Virology Lab	UW Virology Lab	Roychoudhury	2020-03-03	USA
EPI_ISL_413566	MHC Gooi & Vechtstreek	Erasmus Medical Center	Oude Munnink	2020-03-02	Netherlands
EPI_ISL_413572	MHC Kennemerland	Erasmus Medical Center	Oude Munnink	2020-03-01	Netherlands
EPI_ISL_413573	Dienst Gezondheid & Jeugd Zuid-Holland Zuid	Erasmus Medical Center	Oude Munnink	2020-03-02	Netherlands
EPI_ISL_413577	MHC Gooi & Vechtstreek	Erasmus Medical Center	Oude Munnink	2020-03-02	Netherlands
EPI_ISL_413579	MHC Haaglanden	Erasmus Medical Center	Oude Munnink	2020-03-03	Netherlands
EPI_ISL_413580	MHC Hart voor Brabant	Erasmus Medical Center	Oude Munnink	2020-03-02	Netherlands
EPI_ISL_413582	ErasmusMC	Erasmus Medical Center	Oude Munnink	2020-03-01	Netherlands
EPI_ISL_413583	MHC Rotterdam-Rijnmond	Erasmus Medical Center	Oude Munnink	2020-03-02	Netherlands
EPI_ISL_413584	unknown	Erasmus Medical Center	Oude Munnink	2020-03-03	Netherlands
EPI_ISL_413587	Foundation Elisabeth-Tweesteden Ziekenhuis	Erasmus Medical Center	Oude Munnink	2020-03-03	Netherlands
EPI_ISL_413589	MHC Utrecht	Erasmus Medical Center	Oude Munnink	2020-03-01	Netherlands
EPI_ISL_413590	MHC Utrecht	Erasmus Medical Center	Oude Munnink	2020-03-02	Netherlands
EPI_ISL_413591	MHC Flevoland	Erasmus Medical Center	Oude Munnink	2020-03-02	Netherlands
EPI_ISL_413592	Department of Laboratory Medicine	Microbial Genomics Core Lab	Lin	2020-03-02	Taiwan
EPI_ISL_413593	Laboratoire National de Sant\u00e9	Erasmus Medical Center	Oude Munnink	2020-02-29	Luxembourg
EPI_ISL_413594	Centre for Infectious Diseases and Microbiology Laboratory Services	NSW Health Pathology - Institute of Clinical Pathology and Medical Research; Westmead Hospital; University of Sydney	Rockett	2020-02-28	Australia
EPI_ISL_413595	Centre for Infectious Diseases and Microbiology Laboratory Services	NSW Health Pathology - Institute of Clinical Pathology and Medical Research; Westmead Hospital; University of Sydney	Rockett	2020-02-28	Australia
EPI_ISL_413596	Centre for Infectious Diseases and Microbiology - Public Health	NSW Health Pathology - Institute of Clinical Pathology and Medical Research; Westmead Hospital; University of Sydney	Rockett	2020-02-28	Australia
EPI_ISL_413597	Centre for Infectious Diseases and Microbiology- Public Health	NSW Health Pathology - Institute of Clinical Pathology and Medical Research; Westmead Hospital; University of Sydney	Rockett	2020-03-02	Australia
EPI_ISL_413598	Centre for Infectious Diseases and Microbiology - Public Health	NSW Health Pathology - Institute of Clinical Pathology and Medical Research; Westmead Hospital; University of Sydney	Rockett	2020-03-04	Australia
EPI_ISL_413599	Centre for Infectious Diseases and Microbiology - Public Health	NSW Health Pathology - Institute of Clinical Pathology and Medical Research; Westmead Hospital; University of Sydney	Rockett	2020-03-04	Australia
EPI_ISL_413600	Centre for Infectious Diseases and Microbiology - Public Health	NSW Health Pathology - Institute of Clinical Pathology and Medical Research; Westmead Hospital; University of Sydney	Rockett	2020-03-03	Australia
EPI_ISL_413602	Department of Virology and Immunology	Department of Virology	Smura	2020-03-03	Finland
EPI_ISL_413603	Department of Virology and Immunology	Department of Virology	Smura	2020-03-03	Finland
EPI_ISL_413604	Department of Virology and Immunology	Department of Virology	Smura	2020-03-03	Finland
EPI_ISL_413606	unknown	Pathogen Discovery	Queen	2020-02-17	USA
EPI_ISL_413607	unknown	Pathogen Discovery	Queen	2020-02-18	USA
EPI_ISL_413608	unknown	Pathogen Discovery	Queen	2020-02-18	USA
EPI_ISL_413609	unknown	Pathogen Discovery	Queen	2020-02-21	USA
EPI_ISL_413610	unknown	Pathogen Discovery	Queen	2020-02-21	USA
EPI_ISL_413611	unknown	Pathogen Discovery	Queen	2020-02-21	USA
EPI_ISL_413612	unknown	Pathogen Discovery	Queen	2020-02-17	USA
EPI_ISL_413613	unknown	Pathogen Discovery	Queen	2020-02-17	USA
EPI_ISL_413614	unknown	Pathogen Discovery	Queen	2020-02-17	USA
EPI_ISL_413615	unknown	Pathogen Discovery	Queen	2020-02-17	USA
EPI_ISL_413616	unknown	Pathogen Discovery	Queen	2020-02-17	USA
EPI_ISL_413617	unknown	Pathogen Discovery	Queen	2020-02-20	USA
EPI_ISL_413618	unknown	Pathogen Discovery	Queen	2020-02-20	USA
EPI_ISL_413619	unknown	Pathogen Discovery	Queen	2020-02-25	USA
EPI_ISL_413620	unknown	Pathogen Discovery	Queen	2020-02-18	USA
EPI_ISL_413621	unknown	Pathogen Discovery	Queen	2020-02-18	USA
EPI_ISL_413622	unknown	Pathogen Discovery	Queen	2020-02-24	USA
EPI_ISL_413623	unknown	Pathogen Discovery	Queen	2020-02-24	USA
EPI_ISL_413647	Centro Hospital do Porto	Instituto Nacional de Saude (INSA)	Pechirra	2020-03-01	Portugal
EPI_ISL_413648	Centro Hospitalar e Universit\u00e1rio de Sao Joao	Instituto Nacional de Saude (INSA)	Pechirra	2020-03-01	Portugal
EPI_ISL_413650	UW Virology Lab	UW Virology Lab	Roychoudhury	2020-03-05	USA
EPI_ISL_413651	UW Virology Lab	UW Virology Lab	Roychoudhury	2020-03-05	USA
EPI_ISL_413653	UW Virology Lab	UW Virology Lab	Roychoudhury	2020-03-05	USA
EPI_ISL_413853	Guangdong Provincial Institution of Public Health	Guangdong Provincial Institution of Public Health	Lu	2020-01-30	China
EPI_ISL_413854	Guangdong Provincial Institution of Public Health	Guangdong Provincial Institution of Public Health	Lu	2020-01-30	China
EPI_ISL_413857	Guangdong Provincial Institution of Public Health	Guangdong Provincial Institution of Public Health	Lu	2020-01-31	China
EPI_ISL_413858	Guangdong Provincial Institution of Public Health	Guangdong Provincial Institution of Public Health	Lu	2020-01-30	China
EPI_ISL_413860	Guangdong Provincial Institution of Public Health	Guangdong Provincial Institution of Public Health	Lu	2020-01-30	China
EPI_ISL_413861	Guangdong Provincial Institution of Public Health	Guangdong Provincial Institution of Public Health	Lu	2020-02-01	China
EPI_ISL_413863	Guangdong Provincial Institution of Public Health	Guangdong Provincial Institution of Public Health	Lu	2020-02-01	China
EPI_ISL_413864	Guangdong Provincial Institution of Public Health	Guangdong Provincial Institution of Public Health	Lu	2020-02-09	China
EPI_ISL_413925	California Department of Public Health	Chiu Laboratory	Chiu	2020-03-05	USA
EPI_ISL_413928	California Department of Public Health	Chiu Laboratory	Chiu	2020-03-05	USA
EPI_ISL_413996	Laboratoire de Virologie	Swiss National Reference Centre for Influenza	Gon\u00e7alves Cabecinhas	2020-02-24	Switzerland
EPI_ISL_413997	Laboratoire de Virologie	Swiss National Reference Centre for Influenza	Gon\u00e7alves Cabecinhas	2020-02-26	Switzerland
EPI_ISL_413999	Laboratoire de Virologie	Swiss National Reference Centre for Influenza	Gon\u00e7alves Cabecinhas	2020-02-27	Switzerland
EPI_ISL_414007	Respiratory Virus Unit	Respiratory Virus Unit	Platt	2020-02-28	United Kingdom
EPI_ISL_414008	Respiratory Virus Unit	Respiratory Virus Unit	Platt	2020-02-27	United Kingdom
EPI_ISL_414009	Respiratory Virus Unit	Respiratory Virus Unit	Platt	2020-02-25	United Kingdom
EPI_ISL_414011	Respiratory Virus Unit	Respiratory Virus Unit	Platt	2020-02-26	United Kingdom
EPI_ISL_414012	Respiratory Virus Unit	Respiratory Virus Unit	Platt	2020-02-27	United Kingdom
EPI_ISL_414014	Hospital Israelita Albert Einstein	Instituto Adolfo Lutz	Sacchi	2020-03-02	Brazil
EPI_ISL_414015	Hospital S\u00e3o Joaquim Beneficencia Portuguesa	Instituto Adolfo Lutz	Sacchi	2020-02-29	Brazil
EPI_ISL_414016	Hospital S\u00e3o Joaquim Beneficencia Portuguesa	Instituto Adolfo Lutz	Sacchi	2020-02-29	Brazil
EPI_ISL_414017	Hospital S\u00e3o Joaquim Beneficencia Portuguesa	Instituto Adolfo Lutz	Sacchi	2020-03-04	Brazil
EPI_ISL_414019	Laboratoire de Virologie	Swiss National Reference Centre for Influenza	Gon\u00e7alves Cabecinhas	2020-02-27	Switzerland
EPI_ISL_414020	Laboratoire de Virologie	Swiss National Reference Centre for Influenza	Gon\u00e7alves Cabecinhas	2020-02-27	Switzerland
EPI_ISL_414021	Laboratoire de Virologie	Swiss National Reference Centre for Influenza	Gon\u00e7alves Cabecinhas	2020-02-27	Switzerland
EPI_ISL_414022	Laboratoire de Virologie	Swiss National Reference Centre for Influenza	Gon\u00e7alves Cabecinhas	2020-02-27	Switzerland
EPI_ISL_414023	Laboratoire de Virologie	Swiss National Reference Centre for Influenza	Gon\u00e7alves Cabecinhas	2020-03-01	Switzerland
EPI_ISL_414027	West of Scotland Specialist Virology Centre	MRC-University of Glasgow Centre for Virus Research	Robertson	2020-03-04	United Kingdom
EPI_ISL_414045	LACEN RJ - Laborat\u00f3rio Central de Sa\u00fade P\u00fablica Noel Nutels	Instituto Oswaldo Cruz FIOCRUZ - Laboratory of Respiratory Viruses and Measles (LVRS)	Silva	2020-03-04	Brazil
EPI_ISL_414363	UW Virology Lab	UW Virology Lab	Roychoudhury	2020-03-04	USA
EPI_ISL_414366	UW Virology Lab	UW Virology Lab	Roychoudhury	2020-03-05	USA
EPI_ISL_414368	UW Virology Lab	UW Virology Lab	Roychoudhury	2020-03-05	USA
EPI_ISL_414378	National Centre for Infectious Diseases	Programme in Emerging Infectious Diseases	Smith	2020-02-17	Singapore
EPI_ISL_414379	National Centre for Infectious Diseases	Programme in Emerging Infectious Diseases	Smith	2020-02-18	Singapore
EPI_ISL_414380	National Centre for Infectious Diseases	Programme in Emerging Infectious Diseases	Smith	2020-02-13	Singapore
EPI_ISL_414414	Pathology Queensland	Public Health Virology Laboratory	Warrilow	2020-02-29	Australia
EPI_ISL_414423	Dutch COVID-19 response team	Erasmus Medical Center	Oude Munnink	2020-03-02	Netherlands
EPI_ISL_414428	Dutch COVID-19 response team	Erasmus Medical Center	Oude Munnink	2020-03-02	Netherlands
EPI_ISL_414429	Dutch COVID-19 response team	Erasmus Medical Center	Oude Munnink	2020-03-02	Netherlands
EPI_ISL_414433	Dutch COVID-19 response team	Erasmus Medical Center	Oude Munnink	2020-03-03	Netherlands
EPI_ISL_414435	Dutch COVID-19 response team	Erasmus Medical Center	Oude Munnink	2020-03-03	Netherlands
EPI_ISL_414439	Dutch COVID-19 response team	Erasmus Medical Center	Oude Munnink	2020-03-02	Netherlands
EPI_ISL_414443	Dutch COVID-19 response team	Erasmus Medical Center	Oude Munnink	2020-03-03	Netherlands
EPI_ISL_414445	Dutch COVID-19 response team	Erasmus Medical Center	Oude Munnink	2020-03-03	Netherlands
EPI_ISL_414446	Dutch COVID-19 response team	Erasmus Medical Center	Oude Munnink	2020-03-03	Netherlands
EPI_ISL_414451	Dutch COVID-19 response team	Erasmus Medical Center	Oude Munnink	2020-03-06	Netherlands
EPI_ISL_414452	Dutch COVID-19 response team	Erasmus Medical Center	Oude Munnink	2020-03-06	Netherlands
EPI_ISL_414457	Dutch COVID-19 response team	Erasmus Medical Center	Oude Munnink	2020-03-06	Netherlands
EPI_ISL_414467	Dutch COVID-19 response team	Erasmus Medical Center	Oude Munnink	2020-03-05	Netherlands
EPI_ISL_414468	Dutch COVID-19 response team	Erasmus Medical Center	Oude Munnink	2020-03-06	Netherlands
EPI_ISL_414470	Dutch COVID-19 response team	Erasmus Medical Center	Oude Munnink	2020-03-06	Netherlands
EPI_ISL_414476	MSHS Clinical Microbiology Laboratories	MSHS Pathogen Surveillance Program	van Bakel	2020-02-29	USA
EPI_ISL_414479	unknown	Pathogen Discovery	Queen	2020-02-18	USA
EPI_ISL_414480	unknown	Pathogen Discovery	Queen	2020-02-21	USA
EPI_ISL_414481	unknown	Pathogen Discovery	Queen	2020-02-21	USA
EPI_ISL_414482	unknown	Pathogen Discovery	Queen	2020-02-18	USA
EPI_ISL_414483	unknown	Pathogen Discovery	Queen	2020-02-17	USA
EPI_ISL_414484	unknown	Pathogen Discovery	Queen	2020-02-17	USA
EPI_ISL_414485	unknown	Pathogen Discovery	Queen	2020-02-24	USA
EPI_ISL_414487	UCD National Virus Reference Laboratory	UCD National Virus Reference Laboratory	Gonzalez	2020-03-04	Ireland
EPI_ISL_414497	Center of Medical Microbiology	Center of Medical Microbiology	Wienemann	2020-02-25	Germany
EPI_ISL_414499	Center of Medical Microbiology	Center of Medical Microbiology	Wienemann	2020-02-26	Germany
EPI_ISL_414500	Virology Department	Department of Infection	de Silva	2020-03-04	United Kingdom
EPI_ISL_414505	Center of Medical Microbiology	Center of Medical Microbiology	Wienemann	2020-02-27	Germany
EPI_ISL_414509	Center of Medical Microbiology	Center of Medical Microbiology	Wienemann	2020-02-28	Germany
EPI_ISL_414510	Key Laboratory of Medical Molecular Virology (MOE/NHC/CAMS)	Key Laboratory of Medical Molecular Virology (MOE/NHC/CAMS)	Submitter	2020-02-02	China
EPI_ISL_414517	Hong Kong Department of Health	School of Public Health	Chu	2020-02-25	Hong Kong
EPI_ISL_414519	Hong Kong Department of Health	School of Public Health	Chu	2020-02-24	Hong Kong
EPI_ISL_414520	Bundeswehr Institute of Microbiology	Bundeswehr Institute of Microbiology	Antwerpen	2020-03-02	Germany
EPI_ISL_414521	Bundeswehr Institute of Microbiology	Bundeswehr Institute of Microbiology	Antwerpen	2020-03-02	Germany
EPI_ISL_414522	Respiratory Virus Unit	Respiratory Virus Unit	Platt	2020-02-28	United Kingdom
EPI_ISL_414523	Respiratory Virus Unit	Respiratory Virus Unit	Platt	2020-02-27	United Kingdom
EPI_ISL_414527	Hong Kong Department of Health	School of Public Health	Chu	2020-02-09	Hong Kong
EPI_ISL_414528	Hong Kong Department of Health	School of Public Health	Chu	2020-02-10	Hong Kong
EPI_ISL_414536	Dutch COVID-19 response team	Erasmus Medical Center	Oude Munnink	2020-03-08	Netherlands
EPI_ISL_414537	Dutch COVID-19 response team	Erasmus Medical Center	Oude Munnink	2020-03-08	Netherlands
EPI_ISL_414539	Dutch COVID-19 response team	Erasmus Medical Center	Oude Munnink	2020-03-08	Netherlands
EPI_ISL_414544	Dutch COVID-19 response team	Erasmus Medical Center	Oude Munnink	2020-03-09	Netherlands
EPI_ISL_414545	Dutch COVID-19 response team	Erasmus Medical Center	Oude Munnink	2020-03-03	Netherlands
EPI_ISL_414549	Dutch COVID-19 response team	Erasmus Medical Center	Oude Munnink	2020-03-03	Netherlands
EPI_ISL_414551	Dutch COVID-19 response team	Erasmus Medical Center	Oude Munnink	2020-03-07	Netherlands
EPI_ISL_414552	Dutch COVID-19 response team	Erasmus Medical Center	Oude Munnink	2020-03-07	Netherlands
EPI_ISL_414554	Dutch COVID-19 response team	Erasmus Medical Center	Oude Munnink	2020-03-08	Netherlands
EPI_ISL_414555	Dutch COVID-19 response team	Erasmus Medical Center	Oude Munnink	2020-03-08	Netherlands
EPI_ISL_414557	Dutch COVID-19 response team	Erasmus Medical Center	Oude Munnink	2020-03-08	Netherlands
EPI_ISL_414558	Dutch COVID-19 response team	Erasmus Medical Center	Oude Munnink	2020-03-06	Netherlands
EPI_ISL_414559	Dutch COVID-19 response team	Erasmus Medical Center	Oude Munnink	2020-03-07	Netherlands
EPI_ISL_414561	Dutch COVID-19 response team	Erasmus Medical Center	Oude Munnink	2020-03-05	Netherlands
EPI_ISL_414562	Dutch COVID-19 response team	Erasmus Medical Center	Oude Munnink	2020-03-03	Netherlands
EPI_ISL_414563	Dutch COVID-19 response team	Erasmus Medical Center	Oude Munnink	2020-03-03	Netherlands
EPI_ISL_414564	Dutch COVID-19 response team	Erasmus Medical Center	Oude Munnink	2020-03-08	Netherlands
EPI_ISL_414569	Hong Kong Department of Health	School of Public Health	Chu	2020-02-12	Hong Kong
EPI_ISL_414571	Hong Kong Department of Health	School of Public Health	Chu	2020-02-22	Hong Kong
EPI_ISL_414577	Hospital de Talca	Instituto de Salud Publica de Chile	Fernandez	2020-03-02	Chile
EPI_ISL_414578	Hospital de Talca	Instituto de Salud Publica de Chile	Fernandez	2020-03-04	Chile
EPI_ISL_414579	Clinica Alemana de Santiago	Instituto de Salud Publica de Chile	Fernandez	2020-03-03	Chile
EPI_ISL_414580	Clinica Santa Maria	Instituto de Salud Publica de Chile	Fernandez	2020-03-05	Chile
EPI_ISL_414586	UCD National Virus Reference Laboratory	UCD National Virus Reference Laboratory	Gonzalez	2020-03-03	Ireland
EPI_ISL_414589	Minnesota Department of Health	Minnesota Department of Health	Wang	2020-03-07	USA
EPI_ISL_414590	Minnesota Department of Health	Minnesota Department of Health	Wang	2020-03-09	USA
EPI_ISL_414591	UW Virology Lab	UW Virology Lab	Roychoudhury	2020-03-06	USA
EPI_ISL_414592	UW Virology Lab	UW Virology Lab	Roychoudhury	2020-03-06	USA
EPI_ISL_414593	UW Virology Lab	UW Virology Lab	Roychoudhury	2020-03-05	USA
EPI_ISL_414594	UW Virology Lab	UW Virology Lab	Roychoudhury	2020-03-05	USA
EPI_ISL_414595	UW Virology Lab	UW Virology Lab	Roychoudhury	2020-03-05	USA
EPI_ISL_414597	UW Virology Lab	UW Virology Lab	Roychoudhury	2020-03-04	USA
EPI_ISL_414598	Servicio Microbiologia	Sequencing and Bioinformatics Service and Molecular Epidemiology Research Group. FISABIO-Public Health.	Gonzalez-Candelas	2020-03-05	Spain
EPI_ISL_414600	Laboratoire de Virologie Institut de Virologie - INSERM U 1109 H\u00f4pitaux Universitaires de Strasbourg	National Reference Center for Viruses of Respiratory Infections	Enouf	2020-02-26	France
EPI_ISL_414618	UW Virology Lab	UW Virology Lab	Roychoudhury	2020-03-08	USA
EPI_ISL_414619	UW Virology Lab	UW Virology Lab	Roychoudhury	2020-03-07	USA
EPI_ISL_414620	UW Virology Lab	UW Virology Lab	Roychoudhury	2020-03-08	USA
EPI_ISL_414621	UW Virology Lab	UW Virology Lab	Roychoudhury	2020-03-07	USA
EPI_ISL_414623	Laboratoire de Virologie Institut de Virologie - INSERM U 1109 H\u00f4pitaux Universitaires de Strasbourg	National Reference Center for Viruses of Respiratory Infections	Enouf	2020-02-25	France
EPI_ISL_414624	Centre Hositalier Universitaire de Rouen Laboratoire de Virologie	National Reference Center for Viruses of Respiratory Infections	Enouf	2020-02-26	France
EPI_ISL_414625	Centre Hospitalier R\u00e9gional Universitaire de Nantes Laboratoire de Virologie	National Reference Center for Viruses of Respiratory Infections	Enouf	2020-02-26	France
EPI_ISL_414626	unknown	National Reference Center for Viruses of Respiratory Infections	Enouf	2020-02-29	France
EPI_ISL_414627	Centre Hospitalier Compi\u00e8gne Laboratoire de Biologie	National Reference Center for Viruses of Respiratory Infections	Enouf	2020-03-02	France
EPI_ISL_414629	Centre Hospitalier Compi\u00e8gne Laboratoire de Biologie	National Reference Center for Viruses of Respiratory Infections	Enouf	2020-03-03	France
EPI_ISL_414630	Centre Hospitalier Compi\u00e8gne Laboratoire de Biologie	National Reference Center for Viruses of Respiratory Infections	Enouf	2020-03-03	France
EPI_ISL_414631	H\u00f4pital Robert Debr\u00e9 Laboratoire de Virologie	National Reference Center for Viruses of Respiratory Infections	Enouf	2020-03-04	France
EPI_ISL_414632	H\u00f4pital Robert Debr\u00e9 Laboratoire de Virologie	National Reference Center for Viruses of Respiratory Infections	Enouf	2020-03-04	France
EPI_ISL_414633	Centre Hospitalier Ren\u00e9 Dubois Laboratoire de Microbiologie - B\u00e2t A	National Reference Center for Viruses of Respiratory Infections	Enouf	2020-03-04	France
EPI_ISL_414634	Centre Hospitalier Compi\u00e8gne Laboratoire de Biologie	National Reference Center for Viruses of Respiratory Infections	Enouf	2020-03-04	France
EPI_ISL_414635	Centre Hospitalier Compi\u00e8gne Laboratoire de Biologie	National Reference Center for Viruses of Respiratory Infections	Enouf	2020-03-04	France
EPI_ISL_414636	Centre Hospitalier Compi\u00e8gne Laboratoire de Biologie	National Reference Center for Viruses of Respiratory Infections	Enouf	2020-03-04	France
EPI_ISL_414637	Centre Hospitalier Compi\u00e8gne Laboratoire de Biologie	National Reference Center for Viruses of Respiratory Infections	Enouf	2020-03-04	France
EPI_ISL_414638	Centre Hospitalier Compi\u00e8gne Laboratoire de Biologie	National Reference Center for Viruses of Respiratory Infections	Enouf	2020-03-04	France
EPI_ISL_414641	Department of Virology and Immunology	Department of Virology	Smura	2020-03-05	Finland
EPI_ISL_414642	Department of Virology and Immunology	Department of Virology	Smura	2020-03-08	Finland
EPI_ISL_414643	Department of Virology and Immunology	Department of Virology	Smura	2020-03-07	Finland
EPI_ISL_414646	Department of Virology and Immunology	Department of Virology	Smura	2020-03-04	Finland
EPI_ISL_414648	Andersen Lab	Andersen Lab	Gangavarapu	2020-03-11	USA
EPI_ISL_414663	State Key Laboratory of Respiratory Disease	The First Affiliated Hospital of Guangzhou Medical University & BGI-Shenzhen	Cai	2020-02-25	China
EPI_ISL_414686	State Key Laboratory of Respiratory Disease	The First Affiliated Hospital of Guangzhou Medical University & BGI-Shenzhen	Ji	2020-02-27	China
EPI_ISL_414687	State Key Laboratory of Respiratory Disease	the First Affiliated Hospital of Guangzhou Medical University & BGI-Shenzhen	Ji	2020-02-25	China
EPI_ISL_414689	State Key Laboratory of Respiratory Disease	The First Affiliated Hospital of Guangzhou Medical University & BGI-Shenzhen	Ji	2020-02-25	China
EPI_ISL_414690	State Key Laboratory of Respiratory Disease	The First Affiliated Hospital of Guangzhou Medical University & BGI-Shenzhen	Ji	2020-02-25	China
EPI_ISL_414691	State Key Laboratory of Respiratory Disease	The First Affiliated Hospital of Guangzhou Medical University & BGI-Shenzhen	Ji	2020-02-25	China
EPI_ISL_414692	State Key Laboratory of Respiratory Disease	The First Affiliated Hospital of Guangzhou Medical University & BGI-Shenzhen	Ji	2020-02-25	China
EPI_ISL_414936	Shandong Provincial Center for Disease Control and Prevention	Beijing Institute of Microbiology and Epidemiology	Ma	2020-01-23	China
EPI_ISL_414937	Shandong Provincial Center for Disease Control and Prevention	Beijing Institute of Microbiology and Epidemiology	Ma	2020-01-26	China
EPI_ISL_414938	Shandong Provincial Center for Disease Control and Prevention	Beijing Institute of Microbiology and Epidemiology	Ma	2020-01-24	China
EPI_ISL_414940	Shandong Provincial Center for Disease Control and Prevention	Beijing Institute of Microbiology and Epidemiology	Ma	2020-01-25	China
EPI_ISL_414941	Shandong Provincial Center for Disease Control and Prevention	Beijing Institute of Microbiology and Epidemiology	Ma	2020-01-30	China
EPI_ISL_415105	Laborat\u00f3rio Central de Sa\u00fade P\u00fablica Professor Gon\u00e7alo Moniz \u2013 LACEN/BA	Instituto Oswaldo Cruz FIOCRUZ - Laboratory of Respiratory Viruses and Measles (LVRS)	Silva	2020-03-04	Brazil
EPI_ISL_415128	LACEN/ES - Laborat\u00f3rio Central de Sa\u00fade P\u00fablica do Esp\u00edrito Santo	Instituto Oswaldo Cruz FIOCRUZ - Laboratory of Respiratory Viruses and Measles (LVRS)	Silva	2020-02-29	Brazil
EPI_ISL_415151	MSHS Clinical Microbiology Laboratories	MSHS Pathogen Surveillance Program	van Bakel	2020-03-04	USA
EPI_ISL_415153	KU Leuven	KU Leuven	Maes	2020-03-03	Belgium
EPI_ISL_415154	KU Leuven	KU Leuven	Maes	2020-03-01	Belgium
EPI_ISL_415155	KU Leuven	KU Leuven	Maes	2020-03-01	Belgium
EPI_ISL_415156	KU Leuven	KU Leuven	Maes	2020-03-01	Belgium
EPI_ISL_415157	KU Leuven	KU Leuven	Maes	2020-03-01	Belgium
EPI_ISL_415158	KU Leuven	KU Leuven	Maes	2020-03-01	Belgium
EPI_ISL_415159	KU Leuven	KU Leuven	Maes	2020-02-29	Belgium
EPI_ISL_415454	University Hospitals of Geneva Laboratory of Virology	University Hospitals of Geneva Laboratory of Virology	Cordey	2020-02-28	Switzerland
EPI_ISL_415455	University Hospitals of Geneva Laboratory of Virology	University Hospitals of Geneva Laboratory of Virology	Cordey	2020-02-28	Switzerland
EPI_ISL_415456	University Hospitals of Geneva Laboratory of Virology	University Hospitals of Geneva Laboratory of Virology	Cordey	2020-02-29	Switzerland
EPI_ISL_415457	University Hospitals of Geneva Laboratory of Virology	University Hospitals of Geneva Laboratory of Virology	Cordey	2020-02-29	Switzerland
EPI_ISL_415458	University Hospitals of Geneva Laboratory of Virology	University Hospitals of Geneva Laboratory of Virology	Cordey	2020-03-01	Switzerland
EPI_ISL_415459	University Hospitals of Geneva Laboratory of Virology	University Hospitals of Geneva Laboratory of Virology	Cordey	2020-02-29	Switzerland
EPI_ISL_415460	Dutch COVID-19 response team	Erasmus Medical Center	Oude Munnink	2020-03-09	Netherlands
EPI_ISL_415461	Dutch COVID-19 response team	Erasmus Medical Center	Oude Munnink	2020-03-10	Netherlands
EPI_ISL_415462	Dutch COVID-19 response team	Erasmus Medical Center	Oude Munnink	2020-03-09	Netherlands
EPI_ISL_415463	Dutch COVID-19 response team	Erasmus Medical Center	Oude Munnink	2020-03-09	Netherlands
EPI_ISL_415465	Dutch COVID-19 response team	Erasmus Medical Center	Oude Munnink	2020-03-10	Netherlands
EPI_ISL_415466	Dutch COVID-19 response team	Erasmus Medical Center	Oude Munnink	2020-03-09	Netherlands
EPI_ISL_415467	Dutch COVID-19 response team	Erasmus Medical Center	Oude Munnink	2020-03-10	Netherlands
EPI_ISL_415468	Dutch COVID-19 response team	Erasmus Medical Center	Oude Munnink	2020-03-10	Netherlands
EPI_ISL_415469	Dutch COVID-19 response team	Erasmus Medical Center	Oude Munnink	2020-03-10	Netherlands
EPI_ISL_415471	Dutch COVID-19 response team	Erasmus Medical Center	Oude Munnink	2020-03-11	Netherlands
EPI_ISL_415472	Dutch COVID-19 response team	Erasmus Medical Center	Oude Munnink	2020-03-11	Netherlands
EPI_ISL_415473	Dutch COVID-19 response team	Erasmus Medical Center	Oude Munnink	2020-03-09	Netherlands
EPI_ISL_415474	Dutch COVID-19 response team	Erasmus Medical Center	Oude Munnink	2020-03-09	Netherlands
EPI_ISL_415475	Dutch COVID-19 response team	Erasmus Medical Center	Oude Munnink	2020-03-12	Netherlands
EPI_ISL_415476	Dutch COVID-19 response team	Erasmus Medical Center	Oude Munnink	2020-03-10	Netherlands
EPI_ISL_415478	Dutch COVID-19 response team	Erasmus Medical Center	Oude Munnink	2020-03-08	Netherlands
EPI_ISL_415479	Dutch COVID-19 response team	Erasmus Medical Center	Oude Munnink	2020-03-08	Netherlands
EPI_ISL_415480	Dutch COVID-19 response team	Erasmus Medical Center	Oude Munnink	2020-03-09	Netherlands
EPI_ISL_415481	Dutch COVID-19 response team	Erasmus Medical Center	Oude Munnink	2020-03-08	Netherlands
EPI_ISL_415482	Dutch COVID-19 response team	Erasmus Medical Center	Oude Munnink	2020-03-09	Netherlands
EPI_ISL_415483	Dutch COVID-19 response team	Erasmus Medical Center	Oude Munnink	2020-03-09	Netherlands
EPI_ISL_415485	Dutch COVID-19 response team	Erasmus Medical Center	Oude Munnink	2020-03-12	Netherlands
EPI_ISL_415486	Dutch COVID-19 response team	Erasmus Medical Center	Oude Munnink	2020-03-13	Netherlands
EPI_ISL_415487	Dutch COVID-19 response team	Erasmus Medical Center	Oude Munnink	2020-03-13	Netherlands
EPI_ISL_415488	Dutch COVID-19 response team	Erasmus Medical Center	Oude Munnink	2020-03-13	Netherlands
EPI_ISL_415489	Dutch COVID-19 response team	Erasmus Medical Center	Oude Munnink	2020-03-13	Netherlands
EPI_ISL_415491	Dutch COVID-19 response team	Erasmus Medical Center	Oude Munnink	2020-03-07	Netherlands
EPI_ISL_415492	Dutch COVID-19 response team	Erasmus Medical Center	Oude Munnink	2020-03-10	Netherlands
EPI_ISL_415495	Dutch COVID-19 response team	Erasmus Medical Center	Oude Munnink	2020-03-10	Netherlands
EPI_ISL_415496	Dutch COVID-19 response team	Erasmus Medical Center	Oude Munnink	2020-03-09	Netherlands
EPI_ISL_415497	Dutch COVID-19 response team	Erasmus Medical Center	Oude Munnink	2020-03-09	Netherlands
EPI_ISL_415498	Dutch COVID-19 response team	Erasmus Medical Center	Oude Munnink	2020-03-09	Netherlands
EPI_ISL_415500	Dutch COVID-19 response team	Erasmus Medical Center	Oude Munnink	2020-03-10	Netherlands
EPI_ISL_415501	Dutch COVID-19 response team	Erasmus Medical Center	Oude Munnink	2020-03-11	Netherlands
EPI_ISL_415502	Dutch COVID-19 response team	Erasmus Medical Center	Oude Munnink	2020-03-09	Netherlands
EPI_ISL_415503	Dutch COVID-19 response team	Erasmus Medical Center	Oude Munnink	2020-03-11	Netherlands
EPI_ISL_415505	Dutch COVID-19 response team	Erasmus Medical Center	Oude Munnink	2020-03-11	Netherlands
EPI_ISL_415506	Dutch COVID-19 response team	Erasmus Medical Center	Oude Munnink	2020-03-11	Netherlands
EPI_ISL_415508	Dutch COVID-19 response team	Erasmus Medical Center	Oude Munnink	2020-03-09	Netherlands
EPI_ISL_415510	Dutch COVID-19 response team	Erasmus Medical Center	Oude Munnink	2020-03-09	Netherlands
EPI_ISL_415511	Dutch COVID-19 response team	Erasmus Medical Center	Oude Munnink	2020-03-09	Netherlands
EPI_ISL_415512	Dutch COVID-19 response team	Erasmus Medical Center	Oude Munnink	2020-03-09	Netherlands
EPI_ISL_415514	Dutch COVID-19 response team	Erasmus Medical Center	Oude Munnink	2020-03-11	Netherlands
EPI_ISL_415515	Dutch COVID-19 response team	Erasmus Medical Center	Oude Munnink	2020-03-11	Netherlands
EPI_ISL_415524	Dutch COVID-19 response team	Erasmus Medical Center	Oude Munnink	2020-03-12	Netherlands
EPI_ISL_415525	Dutch COVID-19 response team	Erasmus Medical Center	Oude Munnink	2020-03-12	Netherlands
EPI_ISL_415526	Dutch COVID-19 response team	Erasmus Medical Center	Oude Munnink	2020-03-10	Netherlands
EPI_ISL_415527	Dutch COVID-19 response team	Erasmus Medical Center	Oude Munnink	2020-03-12	Netherlands
EPI_ISL_415529	Dutch COVID-19 response team	Erasmus Medical Center	Oude Munnink	2020-03-09	Netherlands
EPI_ISL_415530	Dutch COVID-19 response team	Erasmus Medical Center	Oude Munnink	2020-03-09	Netherlands
EPI_ISL_415531	Dutch COVID-19 response team	Erasmus Medical Center	Oude Munnink	2020-03-09	Netherlands
EPI_ISL_415532	Dutch COVID-19 response team	Erasmus Medical Center	Oude Munnink	2020-03-09	Netherlands
EPI_ISL_415533	Dutch COVID-19 response team	Erasmus Medical Center	Oude Munnink	2020-03-09	Netherlands
EPI_ISL_415534	Dutch COVID-19 response team	Erasmus Medical Center	Oude Munnink	2020-03-11	Netherlands
EPI_ISL_415535	Dutch COVID-19 response team	Erasmus Medical Center	Oude Munnink	2020-03-12	Netherlands
EPI_ISL_415539	Utah Public Health Laboratory	Utah Public Health Laboratory	Young	2020-03-13	USA
EPI_ISL_415541	Utah Public Health Laboratory	Utah Public Health Laboratory	Young	2020-03-13	USA
EPI_ISL_415542	Utah Public Health Laboratory	Utah Public Health Laboratory	Young	2020-03-13	USA
EPI_ISL_415543	Utah Public Health Laboratory	Utah Public Health Laboratory	Young	2020-03-13	USA
EPI_ISL_415544	Utah Public Health Laboratory	Utah Public Health Laboratory	Young	2020-03-13	USA
EPI_ISL_415581	BCCDC Public Health Laboratory	BCCDC Public Health Laboratory	Harrigan	2020-03-01	Canada
EPI_ISL_415583	BCCDC Public Health Laboratory	BCCDC Public Health Laboratory	Harrigan	2020-03-03	Canada
EPI_ISL_415584	BCCDC Public Health Laboratory	BCCDC Public Health Laboratory	Harrigan	2020-03-02	Canada
EPI_ISL_415591	UW Virology Lab	UW Virology Lab	Roychoudhury	2020-03-10	USA
EPI_ISL_415592	UW Virology Lab	UW Virology Lab	Roychoudhury	2020-03-09	USA
EPI_ISL_415594	UW Virology Lab	UW Virology Lab	Roychoudhury	2020-03-10	USA
EPI_ISL_415595	UW Virology Lab	UW Virology Lab	Roychoudhury	2020-03-09	USA
EPI_ISL_415596	UW Virology Lab	UW Virology Lab	Roychoudhury	2020-03-09	USA
EPI_ISL_415597	UW Virology Lab	UW Virology Lab	Roychoudhury	2020-03-10	USA
EPI_ISL_415598	UW Virology Lab	UW Virology Lab	Roychoudhury	2020-03-10	USA
EPI_ISL_415601	UW Virology Lab	UW Virology Lab	Roychoudhury	2020-03-10	USA
EPI_ISL_415602	UW Virology Lab	UW Virology Lab	Roychoudhury	2020-03-10	USA
EPI_ISL_415603	UW Virology Lab	UW Virology Lab	Roychoudhury	2020-03-10	USA
EPI_ISL_415604	UW Virology Lab	UW Virology Lab	Roychoudhury	2020-03-10	USA
EPI_ISL_415605	UW Virology Lab	UW Virology Lab	Roychoudhury	2020-03-05	USA
EPI_ISL_415608	UW Virology Lab	UW Virology Lab	Roychoudhury	2020-03-08	USA
EPI_ISL_415609	UW Virology Lab	UW Virology Lab	Roychoudhury	2020-03-08	USA
EPI_ISL_415611	UW Virology Lab	UW Virology Lab	Roychoudhury	2020-03-09	USA
EPI_ISL_415612	UW Virology Lab	UW Virology Lab	Roychoudhury	2020-03-09	USA
EPI_ISL_415615	UW Virology Lab	UW Virology Lab	Roychoudhury	2020-03-08	USA
EPI_ISL_415616	UW Virology Lab	UW Virology Lab	Roychoudhury	2020-03-08	USA
EPI_ISL_415619	UW Virology Lab	UW Virology Lab	Roychoudhury	2020-03-09	USA
EPI_ISL_415620	UW Virology Lab	UW Virology Lab	Roychoudhury	2020-03-09	USA
EPI_ISL_415621	UW Virology Lab	UW Virology Lab	Roychoudhury	2020-03-09	USA
EPI_ISL_415622	UW Virology Lab	UW Virology Lab	Roychoudhury	2020-03-09	USA
EPI_ISL_415624	UW Virology Lab	UW Virology Lab	Roychoudhury	2020-03-09	USA
EPI_ISL_415626	UW Virology Lab	UW Virology Lab	Roychoudhury	2020-03-10	USA
EPI_ISL_415627	UW Virology Lab	UW Virology Lab	Roychoudhury	2020-03-09	USA
EPI_ISL_415629	Virology Department	Virology Department	Williams	2020-03-04	United Kingdom
EPI_ISL_415630	West of Scotland Specialist Virology Centre	MRC-University of Glasgow Centre for Virus Research	Robertson	2020-03-09	United Kingdom
EPI_ISL_415631	West of Scotland Specialist Virology Centre	MRC-University of Glasgow Centre for Virus Research	Robertson	2020-03-10	United Kingdom
EPI_ISL_415640	Virology Department	Virology Department	Williams	2020-03-08	United Kingdom
EPI_ISL_415641	R. G. Lugar Center for Public Health Research	R. G. Lugar Center for Public Health Research	Murtskhvaladze	2020-02-27	Georgia
EPI_ISL_415642	R. G. Lugar Center for Public Health Research	R. G. Lugar Center for Public Health Research	Murtskhvaladze	2020-03-10	Georgia
EPI_ISL_415643	R. G. Lugar Center for Public Health Research	R. G. Lugar Center for Public Health Research	Murtskhvaladze	2020-03-10	Georgia
EPI_ISL_415648	Department of Virus and Microbiological Special diagnostics	ViFU	Rasmussen	2020-03-03	Denmark
EPI_ISL_415649	unknown	National Reference Center for Viruses of Respiratory Infections	Enouf	2020-03-05	France
EPI_ISL_415650	H\u00f4pital Instruction des Arm\u00e9es - BEGIN	National Reference Center for Viruses of Respiratory Infections	Enouf	2020-03-02	France
EPI_ISL_415651	unknown	National Reference Center for Viruses of Respiratory Infections	Enouf	2020-03-05	France
EPI_ISL_415652	unknown	National Reference Center for Viruses of Respiratory Infections	Enouf	2020-03-05	France
EPI_ISL_415654	Centre Hospitalier Compi\u00e8gne Laboratoire de Biologie	National Reference Center for Viruses of Respiratory Infections	Enouf	2020-03-09	France
EPI_ISL_415655	Wales Specialist Virology Centre	Public Health Wales Microbiology Cardiff	Moore	2020-03-12	United Kingdom
EPI_ISL_415657	Wales Specialist Virology Centre	Public Health Wales Microbiology Cardiff	Moore	2020-03-12	United Kingdom
EPI_ISL_415658	Laboratory of Molecular Virology	MSHS Pathogen Surveillance Program	van Bakel	2020-03-06	Chile
EPI_ISL_415660	Laboratory of Molecular Virology	MSHS Pathogen Surveillance Program	van Bakel	2020-03-07	Chile
EPI_ISL_415661	Laboratory of Molecular Virology	MSHS Pathogen Surveillance Program	van Bakel	2020-03-08	Chile
EPI_ISL_415698	University Hospitals of Geneva Laboratory of Virology	University Hospitals of Geneva Laboratory of Virology	Cordey	2020-02-27	Switzerland
EPI_ISL_415699	University Hospitals of Geneva Laboratory of Virology	University Hospitals of Geneva Laboratory of Virology	Cordey	2020-02-27	Switzerland
EPI_ISL_415700	University Hospitals of Geneva Laboratory of Virology	University Hospitals of Geneva Laboratory of Virology	Cordey	2020-02-28	Switzerland
EPI_ISL_415701	University Hospitals of Geneva Laboratory of Virology	University Hospitals of Geneva Laboratory of Virology	Cordey	2020-03-02	Switzerland
EPI_ISL_415702	University Hospitals of Geneva Laboratory of Virology	University Hospitals of Geneva Laboratory of Virology	Cordey	2020-03-02	Switzerland
EPI_ISL_415703	University Hospitals of Geneva Laboratory of Virology	University Hospitals of Geneva Laboratory of Virology	Cordey	2020-03-01	Switzerland
EPI_ISL_415704	University Hospitals of Geneva Laboratory of Virology	University Hospitals of Geneva Laboratory of Virology	Cordey	2020-03-04	Switzerland
EPI_ISL_415705	University Hospitals of Geneva Laboratory of Virology	University Hospitals of Geneva Laboratory of Virology	Cordey	2020-03-06	Switzerland
EPI_ISL_415706	University Hospitals of Geneva Laboratory of Virology	University Hospitals of Geneva Laboratory of Virology	Cordey	2020-03-06	Switzerland
EPI_ISL_415707	University Hospitals of Geneva Laboratory of Virology	University Hospitals of Geneva Laboratory of Virology	Cordey	2020-03-08	Switzerland
EPI_ISL_415708	University Hospitals of Geneva Laboratory of Virology	University Hospitals of Geneva Laboratory of Virology	Cordey	2020-03-07	Switzerland
EPI_ISL_415710	WHO National Influenza Centre Russian Federation	WHO National Influenza Centre Russian Federation	Komissarov	2020-03-15	Russia
EPI_ISL_415741	Laboratory Medicine	Department of Laboratory Medicine	Yi Chun	2020-02-26	Taiwan
EPI_ISL_415743	Laboratory Medicine	Department of Laboratory Medicine	Yi Chun	2020-02-27	Taiwan
EPI_ISL_415787	Laboratorio de Referencia Nacional de Virus Respiratorio. Instituto Nacional de Salud. Peru	Laboratorio de Referencia Nacional de Biotecnologia y Biologia Molecular.Instituto Nacional de Salud.Peru	Padilla Rojas	2020-03-10	Peru
EPI_ISL_415920	Wales Specialist Virology Centre	Public Health Wales Microbiology Cardiff	Moore	2020-03-12	United Kingdom
EPI_ISL_416024	Wales Specialist Virology Centre	Public Health Wales Microbiology Cardiff	Moore	2020-03-11	United Kingdom
EPI_ISL_416028	National Influenza Center - Instituto Adolfo Lutz	Instituto Adolfo Lutz	Sacchi	2020-03-03	Brazil
EPI_ISL_416029	Laboirat\u00f3rio Fleury	Instituto Adolfo Lutz	Sacchi	2020-03-04	Brazil
EPI_ISL_416031	National Influenza Center - Instituto Adolfo Lutz	Instituto Adolfo Lutz	Sacchi	2020-03-04	Brazil
EPI_ISL_416032	National Influenza Center - Instituto Adolfo Lutz	Instituto Adolfo Lutz	Sacchi	2020-03-04	Brazil
EPI_ISL_416033	Hospital Israelita Albert Einstein	Instituto Adolfo Lutz	Sacchi	2020-03-03	Brazil
EPI_ISL_416034	Hospital Israelita Albert Einstein	Instituto Adolfo Lutz	Sacchi	2020-03-04	Brazil
EPI_ISL_416035	National Influenza Center - Instituto Adolfo Lutz	Instituto Adolfo Lutz	Sacchi	2020-03-05	Brazil
EPI_ISL_416036	National Influenza Center - Instituto Adolfo Lutz	Instituto Adolfo Lutz	Sacchi	2020-03-05	Brazil
EPI_ISL_416140	Department of Virus and Microbiological Special diagnostics	Statens Serum Institute	Rasmussen	2020-03-02	Denmark
EPI_ISL_416141	Department of Virus and Microbiological Special diagnostics	Statens Serum Institute	Rasmussen	2020-03-03	Denmark
EPI_ISL_416142	Department of Virus and Microbiological Special diagnostics	Statens Serum Institute	Rasmussen	2020-02-26	Denmark
EPI_ISL_416143	Department of Virus and Microbiological Special diagnostics	ViFU	Rasmussen	2020-02-28	Denmark
EPI_ISL_416144	Department of Virus and Microbiological Special diagnostics	ViFU	Rasmussen	2020-03-01	Denmark
EPI_ISL_416153	Department of Virus and Microbiological Special diagnostics	ViFU	Rasmussen	2020-03-02	Denmark
EPI_ISL_416316	Shanghai Public Health Clinical Center	National Research Center for Translational Medicine (Shanghai)	Zhang	2020-01-25	China
EPI_ISL_416317	Shanghai Public Health Clinical Center	National Research Center for Translational Medicine (Shanghai)	Zhang	2020-01-25	China
EPI_ISL_416318	Shanghai Public Health Clinical Center	National Research Center for Translational Medicine (Shanghai)	Zhang	2020-01-28	China
EPI_ISL_416319	Shanghai Public Health Clinical Center	National Research Center for Translational Medicine (Shanghai)	Zhang	2020-01-28	China
EPI_ISL_416320	Shanghai Public Health Clinical Center	National Research Center for Translational Medicine (Shanghai)	Zhang	2020-01-28	China
EPI_ISL_416321	Shanghai Public Health Clinical Center	National Research Center for Translational Medicine (Shanghai)	Zhang	2020-01-28	China
EPI_ISL_416322	Shanghai Public Health Clinical Center	National Research Center for Translational Medicine (Shanghai)	Zhang	2020-01-29	China
EPI_ISL_416323	Shanghai Public Health Clinical Center	National Research Center for Translational Medicine (Shanghai)	Zhang	2020-01-29	China
EPI_ISL_416324	Shanghai Public Health Clinical Center	National Research Center for Translational Medicine (Shanghai)	Zhang	2020-01-29	China
EPI_ISL_416325	Shanghai Public Health Clinical Center	National Research Center for Translational Medicine (Shanghai)	Zhang	2020-02-02	China
EPI_ISL_416326	Shanghai Public Health Clinical Center	National Research Center for Translational Medicine (Shanghai)	Zhang	2020-01-30	China
EPI_ISL_416330	Shanghai Public Health Clinical Center	National Research Center for Translational Medicine (Shanghai)	Zhang	2020-02-02	China
EPI_ISL_416331	Shanghai Public Health Clinical Center	National Research Center for Translational Medicine (Shanghai)	Zhang	2020-01-30	China
EPI_ISL_416332	Shanghai Public Health Clinical Center	National Research Center for Translational Medicine (Shanghai)	Zhang	2020-01-30	China
EPI_ISL_416333	Shanghai Public Health Clinical Center	National Research Center for Translational Medicine (Shanghai)	Zhang	2020-01-30	China
EPI_ISL_416334	Shanghai Public Health Clinical Center	National Research Center for Translational Medicine (Shanghai)	Zhang	2020-02-06	China
EPI_ISL_416335	Shanghai Public Health Clinical Center	National Research Center for Translational Medicine (Shanghai)	Zhang	2020-02-02	China
EPI_ISL_416336	Shanghai Public Health Clinical Center	National Research Center for Translational Medicine (Shanghai)	Zhang	2020-02-01	China
EPI_ISL_416337	Shanghai Public Health Clinical Center	National Research Center for Translational Medicine (Shanghai)	Zhang	2020-02-04	China
EPI_ISL_416338	Shanghai Public Health Clinical Center	National Research Center for Translational Medicine (Shanghai)	Zhang	2020-02-01	China
EPI_ISL_416339	Shanghai Public Health Clinical Center	National Research Center for Translational Medicine (Shanghai)	Zhang	2020-02-03	China
EPI_ISL_416340	Shanghai Public Health Clinical Center	National Research Center for Translational Medicine (Shanghai)	Zhang	2020-02-02	China
EPI_ISL_416341	Shanghai Public Health Clinical Center	National Research Center for Translational Medicine (Shanghai)	Zhang	2020-02-01	China
EPI_ISL_416342	Shanghai Public Health Clinical Center	National Research Center for Translational Medicine (Shanghai)	Zhang	2020-02-04	China
EPI_ISL_416352	Shanghai Public Health Clinical Center	National Research Center for Translational Medicine (Shanghai)	Zhang	2020-01-30	China
EPI_ISL_416353	Shanghai Public Health Clinical Center	National Research Center for Translational Medicine (Shanghai)	Zhang	2020-02-04	China
EPI_ISL_416355	Shanghai Public Health Clinical Center	National Research Center for Translational Medicine (Shanghai)	Zhang	2020-02-04	China
EPI_ISL_416361	Shanghai Public Health Clinical Center	National Research Center for Translational Medicine (Shanghai)	Zhang	2020-02-01	China
EPI_ISL_416362	Shanghai Public Health Clinical Center	National Research Center for Translational Medicine (Shanghai)	Zhang	2020-02-02	China
EPI_ISL_416363	Shanghai Public Health Clinical Center	National Research Center for Translational Medicine (Shanghai)	Zhang	2020-02-08	China
EPI_ISL_416365	Shanghai Public Health Clinical Center	National Research Center for Translational Medicine (Shanghai)	Zhang	2020-01-30	China
EPI_ISL_416366	Shanghai Public Health Clinical Center	National Research Center for Translational Medicine (Shanghai)	Zhang	2020-01-30	China
EPI_ISL_416367	Shanghai Public Health Clinical Center	National Research Center for Translational Medicine (Shanghai)	Zhang	2020-02-01	China
EPI_ISL_416370	Shanghai Public Health Clinical Center	National Research Center for Translational Medicine (Shanghai)	Zhang	2020-02-01	China
EPI_ISL_416372	Shanghai Public Health Clinical Center	National Research Center for Translational Medicine (Shanghai)	Zhang	2020-02-01	China
EPI_ISL_416373	Shanghai Public Health Clinical Center	National Research Center for Translational Medicine (Shanghai)	Zhang	2020-02-07	China
EPI_ISL_416376	Shanghai Public Health Clinical Center	National Research Center for Translational Medicine (Shanghai)	Zhang	2020-02-05	China
EPI_ISL_416377	Shanghai Public Health Clinical Center	National Research Center for Translational Medicine (Shanghai)	Zhang	2020-02-07	China
EPI_ISL_416379	Shanghai Public Health Clinical Center	National Research Center for Translational Medicine (Shanghai)	Zhang	2020-02-01	China
EPI_ISL_416380	Shanghai Public Health Clinical Center	National Research Center for Translational Medicine (Shanghai)	Zhang	2020-02-09	China
EPI_ISL_416381	Shanghai Public Health Clinical Center	National Research Center for Translational Medicine (Shanghai)	Zhang	2020-02-01	China
EPI_ISL_416382	Shanghai Public Health Clinical Center	National Research Center for Translational Medicine (Shanghai)	Zhang	2020-02-08	China
EPI_ISL_416387	Shanghai Public Health Clinical Center	National Research Center for Translational Medicine (Shanghai)	Zhang	2020-02-01	China
EPI_ISL_416389	Shanghai Public Health Clinical Center	National Research Center for Translational Medicine (Shanghai)	Zhang	2020-01-21	China
EPI_ISL_416390	Shanghai Public Health Clinical Center	National Research Center for Translational Medicine (Shanghai)	Zhang	2020-01-31	China
EPI_ISL_416393	Shanghai Public Health Clinical Center	National Research Center for Translational Medicine (Shanghai)	Zhang	2020-02-09	China
EPI_ISL_416394	Shanghai Public Health Clinical Center	National Research Center for Translational Medicine (Shanghai)	Zhang	2020-02-14	China
EPI_ISL_416397	Shanghai Public Health Clinical Center	National Research Center for Translational Medicine (Shanghai)	Zhang	2020-02-02	China
EPI_ISL_416398	Shanghai Public Health Clinical Center	National Research Center for Translational Medicine (Shanghai)	Zhang	2020-02-02	China
EPI_ISL_416399	Shanghai Public Health Clinical Center	National Research Center for Translational Medicine (Shanghai)	Zhang	2020-02-13	China
EPI_ISL_416401	Shanghai Public Health Clinical Center	National Research Center for Translational Medicine (Shanghai)	Zhang	2020-02-02	China
EPI_ISL_416402	Shanghai Public Health Clinical Center	National Research Center for Translational Medicine (Shanghai)	Zhang	2020-02-11	China
EPI_ISL_416403	Shanghai Public Health Clinical Center	National Research Center for Translational Medicine (Shanghai)	Zhang	2020-02-02	China
EPI_ISL_416404	Shanghai Public Health Clinical Center	National Research Center for Translational Medicine (Shanghai)	Zhang	2020-02-09	China
EPI_ISL_416405	Shanghai Public Health Clinical Center	National Research Center for Translational Medicine (Shanghai)	Zhang	2020-02-02	China
EPI_ISL_416406	Shanghai Public Health Clinical Center	National Research Center for Translational Medicine (Shanghai)	Zhang	2020-02-15	China
EPI_ISL_416407	Shanghai Public Health Clinical Center	National Research Center for Translational Medicine (Shanghai)	Zhang	2020-02-15	China
EPI_ISL_416409	Shanghai Public Health Clinical Center	National Research Center for Translational Medicine (Shanghai)	Zhang	2020-02-02	China
EPI_ISL_416411	Victorian Infectious Diseases Reference Laboratory (VIDRL)	Victorian Infectious Diseases Reference Laboratory and Microbiological Diagnostic Unit Public Health Laboratory	Schultz	2020-01-25	Australia
EPI_ISL_416412	Victorian Infectious Diseases Reference Laboratory (VIDRL)	Victorian Infectious Diseases Reference Laboratory and Microbiological Diagnostic Unit Public Health Laboratory	Schultz	2020-03-02	Australia
EPI_ISL_416415	Victorian Infectious Diseases Reference Laboratory (VIDRL)	Victorian Infectious Diseases Reference Laboratory and Microbiological Diagnostic Unit Public Health Laboratory	Schultz	2020-02-08	Australia
EPI_ISL_416426	Virological Research Group	Bioinformatics Research Group	Herczeg	2020-03-17	Hungary
EPI_ISL_416427	National Influenza Center	National Influenza Center	Ung	2020-01-24	Vietnam
EPI_ISL_416428	National Influenza Center	National Influenza Center	Ung	2020-03-07	Vietnam
EPI_ISL_416429	National Influenza Center	National Influenza Center	Ung	2020-02-11	Vietnam
EPI_ISL_416430	National Influenza Center	National Influenza Center	Ung	2020-03-06	Vietnam
EPI_ISL_416431	National Influenza Center	National Influenza Center	Ung	2020-03-06	Vietnam
EPI_ISL_416432	Clinical Microbiology Lab	Infectious Disease Research Department	Alswaji	2020-03-07	Saudi Arabia
EPI_ISL_416433	UW Virology Lab	UW Virology Lab	Roychoudhury	2020-03-10	USA
EPI_ISL_416434	UW Virology Lab	UW Virology Lab	Roychoudhury	2020-03-10	USA
EPI_ISL_416435	UW Virology Lab	UW Virology Lab	Roychoudhury	2020-03-10	USA
EPI_ISL_416436	UW Virology Lab	UW Virology Lab	Roychoudhury	2020-03-10	USA
EPI_ISL_416437	UW Virology Lab	UW Virology Lab	Roychoudhury	2020-03-10	USA
EPI_ISL_416438	UW Virology Lab	UW Virology Lab	Roychoudhury	2020-03-10	USA
EPI_ISL_416439	UW Virology Lab	UW Virology Lab	Roychoudhury	2020-03-10	USA
EPI_ISL_416440	UW Virology Lab	UW Virology Lab	Roychoudhury	2020-03-10	USA
EPI_ISL_416441	UW Virology Lab	UW Virology Lab	Roychoudhury	2020-03-10	USA
EPI_ISL_416442	UW Virology Lab	UW Virology Lab	Roychoudhury	2020-03-10	USA
EPI_ISL_416443	UW Virology Lab	UW Virology Lab	Roychoudhury	2020-03-10	USA
EPI_ISL_416444	UW Virology Lab	UW Virology Lab	Roychoudhury	2020-03-10	USA
EPI_ISL_416445	UW Virology Lab	UW Virology Lab	Roychoudhury	2020-03-10	USA
EPI_ISL_416446	UW Virology Lab	UW Virology Lab	Roychoudhury	2020-03-10	USA
EPI_ISL_416447	UW Virology Lab	UW Virology Lab	Roychoudhury	2020-03-10	USA
EPI_ISL_416448	UW Virology Lab	UW Virology Lab	Roychoudhury	2020-03-11	USA
EPI_ISL_416451	UW Virology Lab	UW Virology Lab	Roychoudhury	2020-03-10	USA
EPI_ISL_416452	UW Virology Lab	UW Virology Lab	Roychoudhury	2020-03-10	USA
EPI_ISL_416453	UW Virology Lab	UW Virology Lab	Roychoudhury	2020-03-07	USA
EPI_ISL_416454	UW Virology Lab	UW Virology Lab	Roychoudhury	2020-03-06	USA
EPI_ISL_416455	UW Virology Lab	UW Virology Lab	Roychoudhury	2020-03-07	USA
EPI_ISL_416457	Andersen Lab	Andersen Lab	Gangavarapu	2020-03-18	USA
EPI_ISL_416458	Virology laboratory Ministry of Health Kuwait sequenced at Dasman Diabetes Institute	Dasman Diabetes Institute	Al-Mulla	2020-03-02	Kuwait
EPI_ISL_416460	Seattle Flu Study	Seattle Flu Study	Bedford	2020-02-29	USA
EPI_ISL_416461	Seattle Flu Study	Seattle Flu Study	Bedford	2020-02-29	USA
EPI_ISL_416465	Seattle Flu Study	Seattle Flu Study	Bedford	2020-02-29	USA
EPI_ISL_416466	Seattle Flu Study	Seattle Flu Study	Bedford	2020-03-03	USA
EPI_ISL_416467	KU Leuven	KU Leuven	Maes	2020-03-02	Belgium
EPI_ISL_416468	KU Leuven	KU Leuven	Maes	2020-03-02	Belgium
EPI_ISL_416469	KU Leuven	KU Leuven	Maes	2020-03-03	Belgium
EPI_ISL_416470	KU Leuven	KU Leuven	Maes	2020-03-02	Belgium
EPI_ISL_416471	KU Leuven	KU Leuven	Maes	2020-03-02	Belgium
EPI_ISL_416472	KU Leuven	KU Leuven	Maes	2020-03-02	Belgium
EPI_ISL_416475	KU Leuven	KU Leuven	Maes	2020-03-03	Belgium
EPI_ISL_416476	KU Leuven	KU Leuven	Maes	2020-03-02	Belgium
EPI_ISL_416477	R. G. Lugar Center for Public Health Research	R. G. Lugar Center for Public Health Research	Murtskhvaladze	2020-03-08	Georgia
EPI_ISL_416478	R. G. Lugar Center for Public Health Research	R. G. Lugar Center for Public Health Research	Murtskhvaladze	2020-03-14	Georgia
EPI_ISL_416479	R. G. Lugar Center for Public Health Research	R. G. Lugar Center for Public Health Research	Murtskhvaladze	2020-03-05	Georgia
EPI_ISL_416480	R. G. Lugar Center for Public Health Research	R. G. Lugar Center for Public Health Research	Murtskhvaladze	2020-03-11	Georgia
EPI_ISL_416481	R. G. Lugar Center for Public Health Research	R. G. Lugar Center for Public Health Research	Murtskhvaladze	2020-03-16	Georgia
EPI_ISL_416482	R. G. Lugar Center for Public Health Research	R. G. Lugar Center for Public Health Research	Murtskhvaladze	2020-03-13	Georgia
EPI_ISL_416484	Servicio de Microbiolog\u00eda. Consorcio Hospital General Universitario de Valencia	Sequencing and Bioinformatics Service and Molecular Epidemiology Research Group. FISABIO-Public Health	Gonzalez-Candelas	2020-02-27	Spain
EPI_ISL_416487	Servicio de Microbiolog\u00eda. Consorcio Hospital General Universitario de Valencia	Sequencing and Bioinformatics Service and Molecular Epidemiology Research Group. FISABIO-Public Health	Gonzalez-Candelas	2020-03-04	Spain
EPI_ISL_416488	ViroGenetics - BSL3 Laboratory of Virology; Human Genome Variation Research Group & Genomics Centre MCB; Bioinformatics Research Group Department of Virology	ViroGenetics - BSL3 Laboratory of Virology; Human Genome Variation Research Group & Genomics Centre MCB; Bioinformatics Research Group Department of Virology		2020-03-03	Poland
EPI_ISL_416489	University of Wisconsin-Madison AIDS Vaccine Research Laboratories	University of Wisconsin-Madison AIDS Vaccine Research Laboratories	Braun	2020-03-15	USA
EPI_ISL_416491	University of Wisconsin-Madison AIDS Vaccine Research Laboratories	University of Wisconsin-Madison AIDS Vaccine Research Laboratories	Braun	2020-03-15	USA
EPI_ISL_416492	University of Wisconsin-Madison AIDS Vaccine Research Laboratories	University of Wisconsin-Madison AIDS Vaccine Research Laboratories	Braun	2020-03-15	USA
EPI_ISL_416493	CH Jean de Navarre Laboratoire de Biologie	National Reference Center for Viruses of Respiratory Infections	Enouf	2020-03-08	France
EPI_ISL_416494	Centre Hositalier Universitaire de Rouen Laboratoire de Virologie	National Reference Center for Viruses of Respiratory Infections	Enouf	2020-03-04	France
EPI_ISL_416495	Centre Hospitalier Compi\u00e8gne Laboratoire de Biologie	National Reference Center for Viruses of Respiratory Infections	Enouf	2020-03-10	France
EPI_ISL_416496	Centre Hospitalier Compi\u00e8gne Laboratoire de Biologie	National Reference Center for Viruses of Respiratory Infections	Enouf	2020-03-10	France
EPI_ISL_416497	Centre Hospitalier Compi\u00e8gne Laboratoire de Biologie	National Reference Center for Viruses of Respiratory Infections	Enouf	2020-03-10	France
EPI_ISL_416498	Institut M\u00e9dico l\u00e9gal- Hop R. Poincar\u00e9	National Reference Center for Viruses of Respiratory Infections	Enouf	2020-03-11	France
EPI_ISL_416499	LABM GH nord Essonne	National Reference Center for Viruses of Respiratory Infections	Enouf	2020-03-11	France
EPI_ISL_416502	CHRU Pontchaillou - Laboratoire de Virologie	National Reference Center for Viruses of Respiratory Infections	Enouf	2020-02-26	France
EPI_ISL_416503	CHRU Pontchaillou - Laboratoire de Virologie	National Reference Center for Viruses of Respiratory Infections	Enouf	2020-03-01	France
EPI_ISL_416505	CHRU Pontchaillou - Laboratoire de Virologie	National Reference Center for Viruses of Respiratory Infections	Enouf	2020-03-02	France
EPI_ISL_416506	CHRU Pontchaillou - Laboratoire de Virologie	National Reference Center for Viruses of Respiratory Infections	Enouf	2020-03-03	France
EPI_ISL_416507	CHRU Pontchaillou - Laboratoire de Virologie	National Reference Center for Viruses of Respiratory Infections	Enouf	2020-03-05	France
EPI_ISL_416509	CHRU Pontchaillou - Laboratoire de Virologie	National Reference Center for Viruses of Respiratory Infections	Enouf	2020-03-06	France
EPI_ISL_416510	CHRU Pontchaillou - Laboratoire de Virologie	National Reference Center for Viruses of Respiratory Infections	Enouf	2020-03-06	France
EPI_ISL_416511	CHRU Pontchaillou - Laboratoire de Virologie	National Reference Center for Viruses of Respiratory Infections	Enouf	2020-03-07	France
EPI_ISL_416512	CHRU Pontchaillou - Laboratoire de Virologie	National Reference Center for Viruses of Respiratory Infections	Enouf	2020-03-07	France
EPI_ISL_416513	CHRU Pontchaillou - Laboratoire de Virologie	National Reference Center for Viruses of Respiratory Infections	Enouf	2020-03-07	France
EPI_ISL_416514	Victorian Infectious Diseases Reference Laboratory (VIDRL)	Victorian Infectious Diseases Reference Laboratory and Microbiological Diagnostic Unit Public Health Laboratory	Schultz	2020-03-15	Australia
EPI_ISL_416519	Auckland Hospital	Institute of Environmental Science and Research (ESR)	de Ligt	2020-03-02	New Zealand
EPI_ISL_416523	University of Wisconsin-Madison AIDS Vaccine Research Laboratories	University of Wisconsin-Madison AIDS Vaccine Research Laboratories	Braun	2020-03-14	USA
EPI_ISL_416524	Saitama Medical University Hospital	Saitama Medical University	Imai	2020-03-11	Japan
EPI_ISL_416525	Saitama Medical University	Saitama Medical University	Imai	2020-03-11	Japan
EPI_ISL_416538	Wellington Hospital	Institute of Environmental Science and Research (ESR)	de Ligt	2020-03-15	New Zealand
EPI_ISL_416539	Wellington Hospital	Institute of Environmental Science and Research (ESR)	de Ligt	2020-03-15	New Zealand
EPI_ISL_416541	Dasman Diabetes Institute and Virology Laboratory Ministry of Health	Dasman Diabetes Institute	Al-Mulla	2020-03-02	Kuwait
EPI_ISL_416542	Dasman Diabetes Institute	Dasman Diabetes Institute	Al-Mulla	2020-03-02	Kuwait
EPI_ISL_416543	Dasman Diabetes Institute	Dasman Diabetes Institute	Al-Mulla	2020-03-02	Kuwait
EPI_ISL_416565	Japanese Quarantine Stations	Pathogen Genomics Center	Sekizuka	2020-02-15	Japan
EPI_ISL_416566	Japanese Quarantine Stations	Pathogen Genomics Center	Sekizuka	2020-02-15	Japan
EPI_ISL_416567	Japanese Quarantine Stations	Pathogen Genomics Center	Sekizuka	2020-02-15	Japan
EPI_ISL_416569	Japanese Quarantine Stations	Pathogen Genomics Center	Sekizuka	2020-02-15	Japan
EPI_ISL_416570	Japanese Quarantine Stations	Pathogen Genomics Center	Sekizuka	2020-02-15	Japan
EPI_ISL_416571	Japanese Quarantine Stations	Pathogen Genomics Center	Sekizuka	2020-02-15	Japan
EPI_ISL_416572	Japanese Quarantine Stations	Pathogen Genomics Center	Sekizuka	2020-02-15	Japan
EPI_ISL_416573	Japanese Quarantine Stations	Pathogen Genomics Center	Sekizuka	2020-02-15	Japan
EPI_ISL_416574	Japanese Quarantine Stations	Pathogen Genomics Center	Sekizuka	2020-02-15	Japan
EPI_ISL_416575	Japanese Quarantine Stations	Pathogen Genomics Center	Sekizuka	2020-02-15	Japan
EPI_ISL_416576	Japanese Quarantine Stations	Pathogen Genomics Center	Sekizuka	2020-02-15	Japan
EPI_ISL_416577	Japanese Quarantine Stations	Pathogen Genomics Center	Sekizuka	2020-02-15	Japan
EPI_ISL_416578	Japanese Quarantine Stations	Pathogen Genomics Center	Sekizuka	2020-02-15	Japan
EPI_ISL_416579	Japanese Quarantine Stations	Pathogen Genomics Center	Sekizuka	2020-02-15	Japan
EPI_ISL_416580	Japanese Quarantine Stations	Pathogen Genomics Center	Sekizuka	2020-02-15	Japan
EPI_ISL_416581	Japanese Quarantine Stations	Pathogen Genomics Center	Sekizuka	2020-02-15	Japan
EPI_ISL_416582	Japanese Quarantine Stations	Pathogen Genomics Center	Sekizuka	2020-02-15	Japan
EPI_ISL_416583	Japanese Quarantine Stations	Pathogen Genomics Center	Sekizuka	2020-02-15	Japan
EPI_ISL_416584	Japanese Quarantine Stations	Pathogen Genomics Center	Sekizuka	2020-02-15	Japan
EPI_ISL_416585	Japanese Quarantine Stations	Pathogen Genomics Center	Sekizuka	2020-02-16	Japan
EPI_ISL_416586	Japanese Quarantine Stations	Pathogen Genomics Center	Sekizuka	2020-02-16	Japan
EPI_ISL_416587	Japanese Quarantine Stations	Pathogen Genomics Center	Sekizuka	2020-02-16	Japan
EPI_ISL_416589	Japanese Quarantine Stations	Pathogen Genomics Center	Sekizuka	2020-02-16	Japan
EPI_ISL_416590	Japanese Quarantine Stations	Pathogen Genomics Center	Sekizuka	2020-02-16	Japan
EPI_ISL_416591	Japanese Quarantine Stations	Pathogen Genomics Center	Sekizuka	2020-02-16	Japan
EPI_ISL_416592	Japanese Quarantine Stations	Pathogen Genomics Center	Sekizuka	2020-02-16	Japan
EPI_ISL_416593	Japanese Quarantine Stations	Pathogen Genomics Center	Sekizuka	2020-02-16	Japan
EPI_ISL_416594	Japanese Quarantine Stations	Pathogen Genomics Center	Sekizuka	2020-02-16	Japan
EPI_ISL_416595	Japanese Quarantine Stations	Pathogen Genomics Center	Sekizuka	2020-02-16	Japan
EPI_ISL_416596	Japanese Quarantine Stations	Pathogen Genomics Center	Sekizuka	2020-02-16	Japan
EPI_ISL_416597	Japanese Quarantine Stations	Pathogen Genomics Center	Sekizuka	2020-02-16	Japan
EPI_ISL_416598	Japanese Quarantine Stations	Pathogen Genomics Center	Sekizuka	2020-02-16	Japan
EPI_ISL_416599	Japanese Quarantine Stations	Pathogen Genomics Center	Sekizuka	2020-02-16	Japan
EPI_ISL_416600	Japanese Quarantine Stations	Pathogen Genomics Center	Sekizuka	2020-02-16	Japan
EPI_ISL_416601	Japanese Quarantine Stations	Pathogen Genomics Center	Sekizuka	2020-02-16	Japan
EPI_ISL_416603	Japanese Quarantine Stations	Pathogen Genomics Center	Sekizuka	2020-02-16	Japan
EPI_ISL_416604	Japanese Quarantine Stations	Pathogen Genomics Center	Sekizuka	2020-02-16	Japan
EPI_ISL_416605	Japanese Quarantine Stations	Pathogen Genomics Center	Sekizuka	2020-02-16	Japan
EPI_ISL_416606	Japanese Quarantine Stations	Pathogen Genomics Center	Sekizuka	2020-02-16	Japan
EPI_ISL_416607	Japanese Quarantine Stations	Pathogen Genomics Center	Sekizuka	2020-02-17	Japan
EPI_ISL_416608	Japanese Quarantine Stations	Pathogen Genomics Center	Sekizuka	2020-02-17	Japan
EPI_ISL_416609	Japanese Quarantine Stations	Pathogen Genomics Center	Sekizuka	2020-02-17	Japan
EPI_ISL_416610	Japanese Quarantine Stations	Pathogen Genomics Center	Sekizuka	2020-02-17	Japan
EPI_ISL_416611	Japanese Quarantine Stations	Pathogen Genomics Center	Sekizuka	2020-02-17	Japan
EPI_ISL_416612	Japanese Quarantine Stations	Pathogen Genomics Center	Sekizuka	2020-02-17	Japan
EPI_ISL_416613	Japanese Quarantine Stations	Pathogen Genomics Center	Sekizuka	2020-02-17	Japan
EPI_ISL_416614	Japanese Quarantine Stations	Pathogen Genomics Center	Sekizuka	2020-02-17	Japan
EPI_ISL_416617	Japanese Quarantine Stations	Pathogen Genomics Center	Sekizuka	2020-02-17	Japan
EPI_ISL_416619	Japanese Quarantine Stations	Pathogen Genomics Center	Sekizuka	2020-02-17	Japan
EPI_ISL_416620	Japanese Quarantine Stations	Pathogen Genomics Center	Sekizuka	2020-02-17	Japan
EPI_ISL_416621	Japanese Quarantine Stations	Pathogen Genomics Center	Sekizuka	2020-02-17	Japan
EPI_ISL_416622	Japanese Quarantine Stations	Pathogen Genomics Center	Sekizuka	2020-02-17	Japan
EPI_ISL_416624	Japanese Quarantine Stations	Pathogen Genomics Center	Sekizuka	2020-02-17	Japan
EPI_ISL_416625	Japanese Quarantine Stations	Pathogen Genomics Center	Sekizuka	2020-02-17	Japan
EPI_ISL_416627	Japanese Quarantine Stations	Pathogen Genomics Center	Sekizuka	2020-02-17	Japan
EPI_ISL_416628	Japanese Quarantine Stations	Pathogen Genomics Center	Sekizuka	2020-02-17	Japan
EPI_ISL_416629	Japanese Quarantine Stations	Pathogen Genomics Center	Sekizuka	2020-02-17	Japan
EPI_ISL_416630	Japanese Quarantine Stations	Pathogen Genomics Center	Sekizuka	2020-02-17	Japan
EPI_ISL_416631	Japanese Quarantine Stations	Pathogen Genomics Center	Sekizuka	2020-02-17	Japan
EPI_ISL_416632	Japanese Quarantine Stations	Pathogen Genomics Center	Sekizuka	2020-02-17	Japan
EPI_ISL_416633	Japanese Quarantine Stations	Pathogen Genomics Center	Sekizuka	2020-02-17	Japan
EPI_ISL_416634	Japanese Quarantine Stations	Pathogen Genomics Center	Sekizuka	2020-02-17	Japan
EPI_ISL_416635	UW Virology Lab	UW Virology Lab	Roychoudhury	2020-03-12	USA
EPI_ISL_416636	UW Virology Lab	UW Virology Lab	Roychoudhury	2020-03-12	USA
EPI_ISL_416637	UW Virology Lab	UW Virology Lab	Roychoudhury	2020-03-12	USA
EPI_ISL_416638	UW Virology Lab	UW Virology Lab	Roychoudhury	2020-03-12	USA
EPI_ISL_416641	UW Virology Lab	UW Virology Lab	Roychoudhury	2020-03-11	USA
EPI_ISL_416642	UW Virology Lab	UW Virology Lab	Roychoudhury	2020-03-11	USA
EPI_ISL_416643	UW Virology Lab	UW Virology Lab	Roychoudhury	2020-03-11	USA
EPI_ISL_416644	UW Virology Lab	UW Virology Lab	Roychoudhury	2020-03-11	USA
EPI_ISL_416646	UW Virology Lab	UW Virology Lab	Roychoudhury	2020-03-11	USA
EPI_ISL_416647	UW Virology Lab	UW Virology Lab	Roychoudhury	2020-03-11	USA
EPI_ISL_416648	UW Virology Lab	UW Virology Lab	Roychoudhury	2020-03-11	USA
EPI_ISL_416649	UW Virology Lab	UW Virology Lab	Roychoudhury	2020-03-11	USA
EPI_ISL_416650	UW Virology Lab	UW Virology Lab	Roychoudhury	2020-03-10	USA
EPI_ISL_416651	UW Virology Lab	UW Virology Lab	Roychoudhury	2020-03-11	USA
EPI_ISL_416652	UW Virology Lab	UW Virology Lab	Roychoudhury	2020-03-11	USA
EPI_ISL_416653	UW Virology Lab	UW Virology Lab	Roychoudhury	2020-03-11	USA
EPI_ISL_416654	UW Virology Lab	UW Virology Lab	Roychoudhury	2020-03-11	USA
EPI_ISL_416655	UW Virology Lab	UW Virology Lab	Roychoudhury	2020-03-11	USA
EPI_ISL_416656	UW Virology Lab	UW Virology Lab	Roychoudhury	2020-03-11	USA
EPI_ISL_416658	UW Virology Lab	UW Virology Lab	Roychoudhury	2020-03-11	USA
EPI_ISL_416659	UW Virology Lab	UW Virology Lab	Roychoudhury	2020-03-11	USA
EPI_ISL_416660	UW Virology Lab	UW Virology Lab	Roychoudhury	2020-03-10	USA
EPI_ISL_416661	UW Virology Lab	UW Virology Lab	Roychoudhury	2020-03-12	USA
EPI_ISL_416662	UW Virology Lab	UW Virology Lab	Roychoudhury	2020-03-12	USA
EPI_ISL_416663	UW Virology Lab	UW Virology Lab	Roychoudhury	2020-03-12	USA
EPI_ISL_416664	UW Virology Lab	UW Virology Lab	Roychoudhury	2020-03-12	USA
EPI_ISL_416665	UW Virology Lab	UW Virology Lab	Roychoudhury	2020-03-12	USA
EPI_ISL_416666	UW Virology Lab	UW Virology Lab	Roychoudhury	2020-03-12	USA
EPI_ISL_416667	UW Virology Lab	UW Virology Lab	Roychoudhury	2020-03-12	USA
EPI_ISL_416668	UW Virology Lab	UW Virology Lab	Roychoudhury	2020-03-11	USA
EPI_ISL_416669	UW Virology Lab	UW Virology Lab	Roychoudhury	2020-03-11	USA
EPI_ISL_416671	UW Virology Lab	UW Virology Lab	Roychoudhury	2020-03-12	USA
EPI_ISL_416674	UW Virology Lab	UW Virology Lab	Roychoudhury	2020-03-11	USA
EPI_ISL_416675	UW Virology Lab	UW Virology Lab	Roychoudhury	2020-03-11	USA
EPI_ISL_416676	UW Virology Lab	UW Virology Lab	Roychoudhury	2020-03-11	USA
EPI_ISL_416677	UW Virology Lab	UW Virology Lab	Roychoudhury	2020-03-12	USA
EPI_ISL_416678	UW Virology Lab	UW Virology Lab	Roychoudhury	2020-03-11	USA
EPI_ISL_416679	UW Virology Lab	UW Virology Lab	Roychoudhury	2020-03-11	USA
EPI_ISL_416680	UW Virology Lab	UW Virology Lab	Roychoudhury	2020-03-11	USA
EPI_ISL_416682	UW Virology Lab	UW Virology Lab	Roychoudhury	2020-03-09	USA
EPI_ISL_416683	UW Virology Lab	UW Virology Lab	Roychoudhury	2020-03-15	USA
EPI_ISL_416685	UW Virology Lab	UW Virology Lab	Roychoudhury	2020-03-15	USA
EPI_ISL_416686	UW Virology Lab	UW Virology Lab	Roychoudhury	2020-03-14	USA
EPI_ISL_416687	UW Virology Lab	UW Virology Lab	Roychoudhury	2020-03-14	USA
EPI_ISL_416688	UW Virology Lab	UW Virology Lab	Roychoudhury	2020-03-14	USA
EPI_ISL_416689	UW Virology Lab	UW Virology Lab	Roychoudhury	2020-03-14	USA
EPI_ISL_416690	UW Virology Lab	UW Virology Lab	Roychoudhury	2020-03-13	USA
EPI_ISL_416691	UW Virology Lab	UW Virology Lab	Roychoudhury	2020-03-13	USA
EPI_ISL_416693	UW Virology Lab	UW Virology Lab	Roychoudhury	2020-03-12	USA
EPI_ISL_416694	UW Virology Lab	UW Virology Lab	Roychoudhury	2020-03-13	USA
EPI_ISL_416696	UW Virology Lab	UW Virology Lab	Roychoudhury	2020-03-13	USA
EPI_ISL_416697	UW Virology Lab	UW Virology Lab	Roychoudhury	2020-03-13	USA
EPI_ISL_416698	UW Virology Lab	UW Virology Lab	Roychoudhury	2020-03-13	USA
EPI_ISL_416699	UW Virology Lab	UW Virology Lab	Roychoudhury	2020-03-13	USA
EPI_ISL_416700	UW Virology Lab	UW Virology Lab	Roychoudhury	2020-03-13	USA
EPI_ISL_416703	UW Virology Lab	UW Virology Lab	Roychoudhury	2020-03-13	USA
EPI_ISL_416705	UW Virology Lab	UW Virology Lab	Roychoudhury	2020-03-13	USA
EPI_ISL_416706	UW Virology Lab	UW Virology Lab	Roychoudhury	2020-03-13	USA
EPI_ISL_416707	UW Virology Lab	UW Virology Lab	Roychoudhury	2020-03-14	USA
EPI_ISL_416709	UW Virology Lab	UW Virology Lab	Roychoudhury	2020-03-13	USA
EPI_ISL_416710	UW Virology Lab	UW Virology Lab	Roychoudhury	2020-03-13	USA
EPI_ISL_416711	UW Virology Lab	UW Virology Lab	Roychoudhury	2020-03-15	USA
EPI_ISL_416712	UW Virology Lab	UW Virology Lab	Roychoudhury	2020-03-14	USA
EPI_ISL_416713	UW Virology Lab	UW Virology Lab	Roychoudhury	2020-03-15	USA
EPI_ISL_416714	UW Virology Lab	UW Virology Lab	Roychoudhury	2020-03-14	USA
EPI_ISL_416715	UW Virology Lab	UW Virology Lab	Roychoudhury	2020-03-15	USA
EPI_ISL_416716	UW Virology Lab	UW Virology Lab	Roychoudhury	2020-03-13	USA
EPI_ISL_416717	UW Virology Lab	UW Virology Lab	Roychoudhury	2020-03-15	USA
EPI_ISL_416718	UW Virology Lab	UW Virology Lab	Roychoudhury	2020-03-14	USA
EPI_ISL_416721	UW Virology Lab	UW Virology Lab	Roychoudhury	2020-03-13	USA
EPI_ISL_416723	UW Virology Lab	UW Virology Lab	Roychoudhury	2020-03-14	USA
EPI_ISL_416724	UW Virology Lab	UW Virology Lab	Roychoudhury	2020-03-13	USA
EPI_ISL_416725	UW Virology Lab	UW Virology Lab	Roychoudhury	2020-03-13	USA
EPI_ISL_416726	UW Virology Lab	UW Virology Lab	Roychoudhury	2020-03-13	USA
EPI_ISL_416727	UW Virology Lab	UW Virology Lab	Roychoudhury	2020-03-13	USA
EPI_ISL_416728	UW Virology Lab	UW Virology Lab	Roychoudhury	2020-03-13	USA
EPI_ISL_416729	UW Virology Lab	UW Virology Lab	Roychoudhury	2020-03-13	USA
EPI_ISL_416730	Virology Department	Department of Infection	de Silva	2020-03-03	United Kingdom
EPI_ISL_416731	Virology Department	Department of Infection	de Silva	2020-03-03	United Kingdom
EPI_ISL_416732	Virology Department	Department of Infection	de Silva	2020-03-03	United Kingdom
EPI_ISL_416733	Virology Department	Department of Infection	de Silva	2020-03-07	United Kingdom
EPI_ISL_416734	Virology Department	Department of Infection	de Silva	2020-03-09	United Kingdom
EPI_ISL_416739	Virology Department	Department of Infection	de Silva	2020-03-09	United Kingdom
EPI_ISL_416740	Virology Department	Department of Infection	de Silva	2020-03-03	United Kingdom
EPI_ISL_416742	NRL for Influenza	Charite Universitaetsmedizin Berlin	Muehlemann	2020-02-29	Czech Republic
EPI_ISL_416743	NRL for Influenza	Charite Universitaetsmedizin Berlin	Muehlemann	2020-03-05	Czech Republic
EPI_ISL_416744	Virological Research Group	Bioinformatics Research Group	Herczeg	2020-03-20	Hungary
EPI_ISL_416745	CNR Virus des Infections Respiratoires - France SUD	CNR Virus des Infections Respiratoires - France SUD	Josset	2020-03-10	France
EPI_ISL_416746	CNR Virus des Infections Respiratoires - France SUD	CNR Virus des Infections Respiratoires - France SUD	Josset	2020-03-03	France
EPI_ISL_416747	Institut des Agents Infectieux (IAI) Hospices Civils de Lyon	CNR Virus des Infections Respiratoires - France SUD	Josset	2020-03-04	France
EPI_ISL_416748	Institut des Agents Infectieux (IAI) Hospices Civils de Lyon	CNR Virus des Infections Respiratoires - France SUD	Josset	2020-03-04	France
EPI_ISL_416749	Centre Hospitalier de Valence	CNR Virus des Infections Respiratoires - France SUD	Josset	2020-03-04	France
EPI_ISL_416750	Institut des Agents Infectieux (IAI) Hospices Civils de Lyon	CNR Virus des Infections Respiratoires - France SUD	Josset	2020-03-06	France
EPI_ISL_416751	CHU Gabriel Montpied	CNR Virus des Infections Respiratoires - France SUD	Josset	2020-03-05	France
EPI_ISL_416752	CHU Gabriel Montpied	CNR Virus des Infections Respiratoires - France SUD	Josset	2020-03-04	France
EPI_ISL_416753	Institut des Agents Infectieux (IAI) Hospices Civils de Lyon	CNR Virus des Infections Respiratoires - France SUD	Josset	2020-03-06	France
EPI_ISL_416754	Institut des Agents Infectieux (IAI) Hospices Civils de Lyon	CNR Virus des Infections Respiratoires - France SUD	Josset	2020-03-06	France
EPI_ISL_416756	Institut des Agents Infectieux (IAI) Hospices Civils de Lyon	CNR Virus des Infections Respiratoires - France SUD	Josset	2020-03-06	France
EPI_ISL_416757	Centre Hospitalier de Bourg en Bresse	CNR Virus des Infections Respiratoires - France SUD	Josset	2020-03-07	France
EPI_ISL_416758	Institut des Agents Infectieux (IAI) Hospices Civils de Lyon	CNR Virus des Infections Respiratoires - France SUD	Josset	2020-03-08	France
EPI_ISL_416829	National Public Health Laboratory	Malaysia Genome Institute	Mat Isa	2020-01-24	Malaysia
EPI_ISL_416830	NYU Langone Health	Department of Pathology and Medicine	Maurano	2020-03-16	USA
EPI_ISL_416831	NYU Langone Health	Department of Pathology and Medicine	Maurano	2020-03-16	USA
EPI_ISL_416832	NYU Langone Health	Department of Pathology and Medicine	Maurano	2020-03-16	USA
EPI_ISL_416866	National Public Health Laboratory	Malaysia Genome Institute	Mat Isa	2020-01-24	Malaysia
EPI_ISL_416886	National Public Health Laboratory	Malaysia Genome Institute	Mat Isa	2020-02-04	Malaysia
EPI_ISL_416907	National Public Health Laboratory	Malaysia Genome Institute	Mat Isa	2020-02-06	Malaysia
EPI_ISL_416994	COMPLEJO ASISTENCIAL UNIVERSITARIO DE BURGOS	Instituto de Salud Carlos III	Pozo	2020-03-04	Spain
EPI_ISL_417004	Department of Clinical Microbiology	GIGA Medical Genomics	Durkin	2020-03-05	Belgium
EPI_ISL_417007	HOSPITAL SANTA MARIA NAI	Instituto de Salud Carlos III	Pozo	2020-03-07	Spain
EPI_ISL_417008	Department of Clinical Microbiology	GIGA Medical Genomics	Durkin	2020-03-07	Belgium
EPI_ISL_417009	Department of Clinical Microbiology	GIGA Medical Genomics	Durkin	2020-03-07	Belgium
EPI_ISL_417010	FUNDACION JIMENEZ DIAZ	Instituto de Salud Carlos III	Pozo	2020-03-04	Spain
EPI_ISL_417014	Department of Clinical Microbiology	GIGA Medical Genomics	Durkin	2020-03-13	Belgium
EPI_ISL_417015	Department of Clinical Microbiology	GIGA Medical Genomics	Durkin	2020-03-13	Belgium
EPI_ISL_417016	Department of Clinical Microbiology	GIGA Medical Genomics	Durkin	2020-03-13	Belgium
EPI_ISL_417017	Department of Clinical Microbiology	GIGA Medical Genomics	Durkin	2020-03-14	Belgium
EPI_ISL_417018	Department of Clinical Microbiology	GIGA Medical Genomics	Durkin	2020-03-14	Belgium
EPI_ISL_417019	Department of Clinical Microbiology	GIGA Medical Genomics	Durkin	2020-03-14	Belgium
EPI_ISL_417020	Department of Clinical Microbiology	GIGA Medical Genomics	Durkin	2020-03-15	Belgium
EPI_ISL_417021	Department of Clinical Microbiology	GIGA Medical Genomics	Durkin	2020-03-15	Belgium
EPI_ISL_417022	Department of Clinical Microbiology	GIGA Medical Genomics	Durkin	2020-03-15	Belgium
EPI_ISL_417023	Department of Clinical Microbiology	GIGA Medical Genomics	Durkin	2020-03-15	Belgium
EPI_ISL_417025	Department of Clinical Microbiology	GIGA Medical Genomics	Durkin	2020-03-15	Belgium
EPI_ISL_417028	Utah Public Health Laboratory	Utah Public Health Laboratory	Young	2020-03-20	USA
EPI_ISL_417030	Centre for Infectious Diseases and Microbiology Laboratory Services	NSW Health Pathology - Institute of Clinical Pathology and Medical Research; Westmead Hospital; University of Sydney	Eden	2020-01-24	Australia
EPI_ISL_417031	Pathology Queensland	Public Health Virology Laboratory	Warrilow	2020-03-11	Australia
EPI_ISL_417032	Rockhampton Base Hospital	Public Health Virology Laboratory	Warrilow	2020-03-11	Australia
EPI_ISL_417033	Sullivan Nicolaides Pathology	Public Health Virology Laboratory	Warrilow	2020-03-11	Australia
EPI_ISL_417034	Laboratorio de Ecologia de Doencas Transmissiveis na Amazonia	Laboratorio de Ecologia de Doencas Transmissiveis na Amazonia	Naveca	2020-03-16	Brazil
EPI_ISL_417064	Prince of Wales Hospital	Hong Kong Department of Health	Tsang	2020-01-21	Hong Kong
EPI_ISL_417065	Washington State Department of Health	Seattle Flu Study	Bedford	2020-03-03	USA
EPI_ISL_417066	Washington State Department of Health	Seattle Flu Study	Bedford	2020-03-03	USA
EPI_ISL_417068	Washington State Department of Health	Seattle Flu Study	Bedford	2020-03-02	USA
EPI_ISL_417069	Washington State Department of Health	Seattle Flu Study	Bedford	2020-03-03	USA
EPI_ISL_417070	Washington State Department of Health	Seattle Flu Study	Bedford	2020-03-03	USA
EPI_ISL_417071	Washington State Department of Health	Seattle Flu Study	Bedford	2020-03-03	USA
EPI_ISL_417072	Washington State Department of Health	Seattle Flu Study	Bedford	2020-03-02	USA
EPI_ISL_417073	Washington State Department of Health	Seattle Flu Study	Bedford	2020-03-02	USA
EPI_ISL_417074	Washington State Department of Health	Seattle Flu Study	Bedford	2020-03-02	USA
EPI_ISL_417075	Washington State Department of Health	Seattle Flu Study	Bedford	2020-03-02	USA
EPI_ISL_417076	Washington State Department of Health	Seattle Flu Study	Bedford	2020-03-02	USA
EPI_ISL_417077	Washington State Department of Health	Seattle Flu Study	Bedford	2020-03-02	USA
EPI_ISL_417079	Washington State Department of Health	Seattle Flu Study	Bedford	2020-03-02	USA
EPI_ISL_417081	Washington State Department of Health	Seattle Flu Study	Bedford	2020-03-02	USA
EPI_ISL_417082	Washington State Department of Health	Seattle Flu Study	Bedford	2020-03-02	USA
EPI_ISL_417085	Washington State Department of Health	Seattle Flu Study	Bedford	2020-03-02	USA
EPI_ISL_417086	Washington State Department of Health	Seattle Flu Study	Bedford	2020-03-01	USA
EPI_ISL_417087	Washington State Department of Health	Seattle Flu Study	Bedford	2020-03-02	USA
EPI_ISL_417088	Washington State Department of Health	Seattle Flu Study	Bedford	2020-03-02	USA
EPI_ISL_417089	Washington State Department of Health	Seattle Flu Study	Bedford	2020-03-02	USA
EPI_ISL_417091	Washington State Department of Health	Seattle Flu Study	Bedford	2020-03-04	USA
EPI_ISL_417092	Washington State Department of Health	Seattle Flu Study	Bedford	2020-03-04	USA
EPI_ISL_417093	Washington State Department of Health	Seattle Flu Study	Bedford	2020-02-28	USA
EPI_ISL_417095	Washington State Department of Health	Seattle Flu Study	Bedford	2020-02-28	USA
EPI_ISL_417096	Washington State Department of Health	Seattle Flu Study	Bedford	2020-02-27	USA
EPI_ISL_417097	Washington State Department of Health	Seattle Flu Study	Bedford	2020-02-28	USA
EPI_ISL_417098	Washington State Department of Health	Seattle Flu Study	Bedford	2020-02-29	USA
EPI_ISL_417099	Washington State Department of Health	Seattle Flu Study	Bedford	2020-02-29	USA
EPI_ISL_417100	Washington State Department of Health	Seattle Flu Study	Bedford	2020-02-29	USA
EPI_ISL_417101	Washington State Department of Health	Seattle Flu Study	Bedford	2020-02-29	USA
EPI_ISL_417102	Washington State Department of Health	Seattle Flu Study	Bedford	2020-03-04	USA
EPI_ISL_417103	Washington State Department of Health	Seattle Flu Study	Bedford	2020-03-05	USA
EPI_ISL_417104	Washington State Department of Health	Seattle Flu Study	Bedford	2020-03-03	USA
EPI_ISL_417105	Washington State Department of Health	Seattle Flu Study	Bedford	2020-03-03	USA
EPI_ISL_417106	Washington State Department of Health	Seattle Flu Study	Bedford	2020-03-03	USA
EPI_ISL_417107	Washington State Department of Health	Seattle Flu Study	Bedford	2020-03-05	USA
EPI_ISL_417108	Washington State Department of Health	Seattle Flu Study	Bedford	2020-02-29	USA
EPI_ISL_417110	Washington State Department of Health	Seattle Flu Study	Bedford	2020-03-03	USA
EPI_ISL_417112	Washington State Department of Health	Seattle Flu Study	Bedford	2020-03-02	USA
EPI_ISL_417114	Washington State Department of Health	Seattle Flu Study	Bedford	2020-03-05	USA
EPI_ISL_417115	Washington State Department of Health	Seattle Flu Study	Bedford	2020-03-03	USA
EPI_ISL_417116	Washington State Department of Health	Seattle Flu Study	Bedford	2020-03-04	USA
EPI_ISL_417117	Washington State Department of Health	Seattle Flu Study	Bedford	2020-03-03	USA
EPI_ISL_417118	Washington State Department of Health	Seattle Flu Study	Bedford	2020-03-03	USA
EPI_ISL_417119	Washington State Department of Health	Seattle Flu Study	Bedford	2020-03-06	USA
EPI_ISL_417120	Washington State Department of Health	Seattle Flu Study	Bedford	2020-03-04	USA
EPI_ISL_417121	Washington State Department of Health	Seattle Flu Study	Bedford	2020-03-04	USA
EPI_ISL_417122	Washington State Department of Health	Seattle Flu Study	Bedford	2020-03-05	USA
EPI_ISL_417123	Washington State Department of Health	Seattle Flu Study	Bedford	2020-03-05	USA
EPI_ISL_417124	Washington State Department of Health	Seattle Flu Study	Bedford	2020-03-05	USA
EPI_ISL_417125	Washington State Department of Health	Seattle Flu Study	Bedford	2020-03-06	USA
EPI_ISL_417126	Washington State Department of Health	Seattle Flu Study	Bedford	2020-03-05	USA
EPI_ISL_417127	Washington State Department of Health	Seattle Flu Study	Bedford	2020-03-05	USA
EPI_ISL_417128	Washington State Department of Health	Seattle Flu Study	Bedford	2020-03-05	USA
EPI_ISL_417129	Washington State Department of Health	Seattle Flu Study	Bedford	2020-03-05	USA
EPI_ISL_417132	Washington State Department of Health	Seattle Flu Study	Bedford	2020-03-05	USA
EPI_ISL_417133	Washington State Department of Health	Seattle Flu Study	Bedford	2020-03-05	USA
EPI_ISL_417134	Washington State Department of Health	Seattle Flu Study	Bedford	2020-02-26	USA
EPI_ISL_417135	Washington State Department of Health	Seattle Flu Study	Bedford	2020-02-22	USA
EPI_ISL_417136	Washington State Department of Health	Seattle Flu Study	Bedford	2020-03-05	USA
EPI_ISL_417137	Washington State Department of Health	Seattle Flu Study	Bedford	2020-02-21	USA
EPI_ISL_417139	Washington State Department of Health	Seattle Flu Study	Bedford	2020-03-01	USA
EPI_ISL_417140	Washington State Department of Health	Seattle Flu Study	Bedford	2020-03-01	USA
EPI_ISL_417141	Washington State Department of Health	Seattle Flu Study	Bedford	2020-03-01	USA
EPI_ISL_417142	Washington State Department of Health	Seattle Flu Study	Bedford	2020-02-29	USA
EPI_ISL_417143	Washington State Department of Health	Seattle Flu Study	Bedford	2020-02-29	USA
EPI_ISL_417144	Washington State Department of Health	Seattle Flu Study	Bedford	2020-03-02	USA
EPI_ISL_417145	Washington State Department of Health	Seattle Flu Study	Bedford	2020-02-29	USA
EPI_ISL_417146	Washington State Department of Health	Seattle Flu Study	Bedford	2020-02-29	USA
EPI_ISL_417147	Washington State Department of Health	Seattle Flu Study	Bedford	2020-02-28	USA
EPI_ISL_417148	Washington State Department of Health	Seattle Flu Study	Bedford	2020-02-28	USA
EPI_ISL_417149	Washington State Department of Health	Seattle Flu Study	Bedford	2020-02-28	USA
EPI_ISL_417150	Washington State Department of Health	Seattle Flu Study	Bedford	2020-02-28	USA
EPI_ISL_417151	Washington State Department of Health	Seattle Flu Study	Bedford	2020-02-29	USA
EPI_ISL_417152	Washington State Department of Health	Seattle Flu Study	Bedford	2020-02-28	USA
EPI_ISL_417153	Washington State Department of Health	Seattle Flu Study	Bedford	2020-02-29	USA
EPI_ISL_417154	Washington State Department of Health	Seattle Flu Study	Bedford	2020-02-28	USA
EPI_ISL_417155	Washington State Department of Health	Seattle Flu Study	Bedford	2020-02-28	USA
EPI_ISL_417156	Washington State Department of Health	Seattle Flu Study	Bedford	2020-02-28	USA
EPI_ISL_417157	Washington State Department of Health	Seattle Flu Study	Bedford	2020-03-05	USA
EPI_ISL_417158	Washington State Department of Health	Seattle Flu Study	Bedford	2020-02-28	USA
EPI_ISL_417159	Washington State Department of Health	Seattle Flu Study	Bedford	2020-02-29	USA
EPI_ISL_417160	Washington State Department of Health	Seattle Flu Study	Bedford	2020-02-29	USA
EPI_ISL_417161	Washington State Department of Health	Seattle Flu Study	Bedford	2020-02-29	USA
EPI_ISL_417162	Washington State Department of Health	Seattle Flu Study	Bedford	2020-03-01	USA
EPI_ISL_417163	Seattle Flu Study	Seattle Flu Study	Bedford	2020-03-05	USA
EPI_ISL_417164	Seattle Flu Study	Seattle Flu Study	Bedford	2020-03-07	USA
EPI_ISL_417165	Seattle Flu Study	Seattle Flu Study	Bedford	2020-03-08	USA
EPI_ISL_417167	Washington State Department of Health	Seattle Flu Study	Bedford	2020-03-05	USA
EPI_ISL_417168	Washington State Department of Health	Seattle Flu Study	Bedford	2020-02-29	USA
EPI_ISL_417169	Washington State Department of Health	Seattle Flu Study	Bedford	2020-03-02	USA
EPI_ISL_417170	Washington State Department of Health	Seattle Flu Study	Bedford	2020-03-02	USA
EPI_ISL_417171	Washington State Department of Health	Seattle Flu Study	Bedford	2020-03-01	USA
EPI_ISL_417172	Washington State Department of Health	Seattle Flu Study	Bedford	2020-02-29	USA
EPI_ISL_417175	Washington State Department of Health	Seattle Flu Study	Bedford	2020-03-02	USA
EPI_ISL_417178	Department of Pathology	Department of Health Technology and Informatics	Leung	2020-01-25	Hong Kong
EPI_ISL_417185	Department of Pathology	Department of Health Technology and Informatics	Leung	2020-02-09	Hong Kong
EPI_ISL_417186	National Institute for Communicable Diseases of the National Health Laboratory Service	National Institute for Communicable Diseases of the National Health Laboratory Service	Allam	2020-03-07	South Africa
EPI_ISL_417187	Department of Clinical Pathology	Department of Health Technology and Informatics	Leung	2020-02-08	Hong Kong
EPI_ISL_417188	Department of Clinical Pathology	Department of Health Technology and Informatics	Leung	2020-02-08	Hong Kong
EPI_ISL_417191	Minnesota Department of Health	Minnesota Department of Health	Wang	2020-03-10	USA
EPI_ISL_417192	Minnesota Department of Health	Minnesota Department of Health	Wang	2020-03-12	USA
EPI_ISL_417193	Department of Clinical Pathology	Department of Health Technology and Informatics	Leung	2020-02-09	Hong Kong
EPI_ISL_417194	Minnesota Department of Health	Minnesota Department of Health	Wang	2020-03-12	USA
EPI_ISL_417196	Minnesota Department of Health	Minnesota Department of Health	Wang	2020-03-11	USA
EPI_ISL_417197	Department of Clinical Pathology	Department of Health Technology and Informatics	Leung	2020-02-09	Hong Kong
EPI_ISL_417200	University of Wisconsin-Madison AIDS Vaccine Research Laboratories	University of Wisconsin-Madison AIDS Vaccine Research Laboratories	Braun	2020-03-21	USA
EPI_ISL_417201	University of Wisconsin-Madison AIDS Vaccine Research Laboratories	University of Wisconsin-Madison AIDS Vaccine Research Laboratories	Braun	2020-03-21	USA
EPI_ISL_417202	University of Wisconsin-Madison AIDS Vaccine Research Laboratories	University of Wisconsin-Madison AIDS Vaccine Research Laboratories	Braun	2020-03-21	USA
EPI_ISL_417203	University of Wisconsin-Madison AIDS Vaccine Research Laboratories	University of Wisconsin-Madison AIDS Vaccine Research Laboratories	Braun	2020-03-21	USA
EPI_ISL_417204	University of Wisconsin-Madison AIDS Vaccine Research Laboratories	University of Wisconsin-Madison AIDS Vaccine Research Laboratories	Braun	2020-03-21	USA
EPI_ISL_417211	Dunedin Hospital	University of Otago	Quinones-Mateu	2020-03-11	New Zealand
EPI_ISL_417212	Dunedin Hospital	University of Otago	Quinones-Mateu	2020-03-11	New Zealand
EPI_ISL_417222	Respiratory Virus Unit	Respiratory Virus Unit	Platt	2020-03-04	United Kingdom
EPI_ISL_417226	Respiratory Virus Unit	Respiratory Virus Unit	Platt	2020-03-02	United Kingdom
EPI_ISL_417227	Respiratory Virus Unit	Respiratory Virus Unit	Platt	2020-03-03	United Kingdom
EPI_ISL_417231	Respiratory Virus Unit	Respiratory Virus Unit	Platt	2020-03-03	United Kingdom
EPI_ISL_417232	Respiratory Virus Unit	Respiratory Virus Unit	Platt	2020-03-04	United Kingdom
EPI_ISL_417233	Respiratory Virus Unit	Respiratory Virus Unit	Platt	2020-03-02	United Kingdom
EPI_ISL_417234	Respiratory Virus Unit	Respiratory Virus Unit	Platt	2020-03-02	United Kingdom
EPI_ISL_417235	Respiratory Virus Unit	Respiratory Virus Unit	Platt	2020-03-02	United Kingdom
EPI_ISL_417236	Respiratory Virus Unit	Respiratory Virus Unit	Platt	2020-03-01	United Kingdom
EPI_ISL_417240	Respiratory Virus Unit	Respiratory Virus Unit	Platt	2020-03-03	United Kingdom
EPI_ISL_417244	Respiratory Virus Unit	Respiratory Virus Unit	Platt	2020-03-03	United Kingdom
EPI_ISL_417246	Respiratory Virus Unit	Respiratory Virus Unit	Platt	2020-03-03	United Kingdom
EPI_ISL_417248	Respiratory Virus Unit	Respiratory Virus Unit	Platt	2020-03-03	United Kingdom
EPI_ISL_417252	Respiratory Virus Unit	Respiratory Virus Unit	Platt	2020-03-05	United Kingdom
EPI_ISL_417255	Respiratory Virus Unit	Respiratory Virus Unit	Platt	2020-03-04	United Kingdom
EPI_ISL_417256	Respiratory Virus Unit	Respiratory Virus Unit	Platt	2020-03-03	United Kingdom
EPI_ISL_417258	Respiratory Virus Unit	Respiratory Virus Unit	Platt	2020-03-06	United Kingdom
EPI_ISL_417264	Respiratory Virus Unit	Respiratory Virus Unit	Platt	2020-03-04	United Kingdom
EPI_ISL_417265	Respiratory Virus Unit	Respiratory Virus Unit	Platt	2020-03-08	United Kingdom
EPI_ISL_417266	Respiratory Virus Unit	Respiratory Virus Unit	Platt	2020-03-05	United Kingdom
EPI_ISL_417268	Respiratory Virus Unit	Respiratory Virus Unit	Platt	2020-03-05	United Kingdom
EPI_ISL_417272	Respiratory Virus Unit	Respiratory Virus Unit	Platt	2020-03-06	United Kingdom
EPI_ISL_417276	Respiratory Virus Unit	Respiratory Virus Unit	Platt	2020-03-07	United Kingdom
EPI_ISL_417279	Respiratory Virus Unit	Respiratory Virus Unit	Platt	2020-03-07	United Kingdom
EPI_ISL_417280	Respiratory Virus Unit	Respiratory Virus Unit	Platt	2020-03-07	United Kingdom
EPI_ISL_417282	Respiratory Virus Unit	Respiratory Virus Unit	Platt	2020-03-05	United Kingdom
EPI_ISL_417283	Respiratory Virus Unit	Respiratory Virus Unit	Platt	2020-03-06	United Kingdom
EPI_ISL_417285	Respiratory Virus Unit	Respiratory Virus Unit	Platt	2020-03-06	United Kingdom
EPI_ISL_417286	Respiratory Virus Unit	Respiratory Virus Unit	Platt	2020-03-05	United Kingdom
EPI_ISL_417289	Respiratory Virus Unit	Respiratory Virus Unit	Platt	2020-03-06	United Kingdom
EPI_ISL_417290	Respiratory Virus Unit	Respiratory Virus Unit	Platt	2020-03-06	United Kingdom
EPI_ISL_417291	Respiratory Virus Unit	Respiratory Virus Unit	Platt	2020-03-08	United Kingdom
EPI_ISL_417293	Respiratory Virus Unit	Respiratory Virus Unit	Platt	2020-03-08	United Kingdom
EPI_ISL_417295	Respiratory Virus Unit	Respiratory Virus Unit	Platt	2020-03-08	United Kingdom
EPI_ISL_417297	Respiratory Virus Unit	Respiratory Virus Unit	Platt	2020-03-06	United Kingdom
EPI_ISL_417299	Respiratory Virus Unit	Respiratory Virus Unit	Platt	2020-03-08	United Kingdom
EPI_ISL_417301	Respiratory Virus Unit	Respiratory Virus Unit	Platt	2020-03-06	United Kingdom
EPI_ISL_417302	Respiratory Virus Unit	Respiratory Virus Unit	Platt	2020-03-05	United Kingdom
EPI_ISL_417311	Respiratory Virus Unit	Respiratory Virus Unit	Platt	2020-03-09	United Kingdom
EPI_ISL_417312	Respiratory Virus Unit	Respiratory Virus Unit	Platt	2020-03-08	United Kingdom
EPI_ISL_417313	Respiratory Virus Unit	Respiratory Virus Unit	Platt	2020-03-08	United Kingdom
EPI_ISL_417330	Chiu Laboratory	Chiu Laboratory	Chiu	2020-03-13	USA
EPI_ISL_417334	Institut des Agents Infectieux (IAI)	CNR Virus des Infections Respiratoires - France SUD	Josset	2020-03-04	France
EPI_ISL_417335	Institut des Agents Infectieux (IAI)	CNR Virus des Infections Respiratoires - France SUD	Josset	2020-03-06	France
EPI_ISL_417336	Institut des Agents Infectieux (IAI)	CNR Virus des Infections Respiratoires - France SUD	Josset	2020-03-06	France
EPI_ISL_417337	Institut des Agents Infectieux (IAI)	CNR Virus des Infections Respiratoires - France SUD	Josset	2020-03-07	France
EPI_ISL_417338	Centre Hospitalier de Macon	CNR Virus des Infections Respiratoires - France SUD	Josset	2020-03-07	France
EPI_ISL_417339	Institut des Agents Infectieux (IAI)	CNR Virus des Infections Respiratoires - France SUD	Josset	2020-03-08	France
EPI_ISL_417340	Centre Hospitalier de Bourg en Bresse	CNR Virus des Infections Respiratoires - France SUD	Josset	2020-03-07	France
EPI_ISL_417341	UW Virology Lab	UW Virology Lab	Roychoudhury	2020-03-13	USA
EPI_ISL_417342	UW Virology Lab	UW Virology Lab	Roychoudhury	2020-03-13	USA
EPI_ISL_417343	UW Virology Lab	UW Virology Lab	Roychoudhury	2020-03-13	USA
EPI_ISL_417344	UW Virology Lab	UW Virology Lab	Roychoudhury	2020-03-13	USA
EPI_ISL_417345	UW Virology Lab	UW Virology Lab	Roychoudhury	2020-03-13	USA
EPI_ISL_417346	UW Virology Lab	UW Virology Lab	Roychoudhury	2020-03-12	USA
EPI_ISL_417347	UW Virology Lab	UW Virology Lab	Roychoudhury	2020-03-12	USA
EPI_ISL_417349	UW Virology Lab	UW Virology Lab	Roychoudhury	2020-03-12	USA
EPI_ISL_417351	UW Virology Lab	UW Virology Lab	Roychoudhury	2020-03-12	USA
EPI_ISL_417352	UW Virology Lab	UW Virology Lab	Roychoudhury	2020-03-12	USA
EPI_ISL_417353	UW Virology Lab	UW Virology Lab	Roychoudhury	2020-03-13	USA
EPI_ISL_417354	UW Virology Lab	UW Virology Lab	Roychoudhury	2020-03-13	USA
EPI_ISL_417356	UW Virology Lab	UW Virology Lab	Roychoudhury	2020-03-13	USA
EPI_ISL_417358	UW Virology Lab	UW Virology Lab	Roychoudhury	2020-03-13	USA
EPI_ISL_417359	UW Virology Lab	UW Virology Lab	Roychoudhury	2020-03-14	USA
EPI_ISL_417360	UW Virology Lab	UW Virology Lab	Roychoudhury	2020-03-14	USA
EPI_ISL_417361	UW Virology Lab	UW Virology Lab	Roychoudhury	2020-03-14	USA
EPI_ISL_417362	UW Virology Lab	UW Virology Lab	Roychoudhury	2020-03-13	USA
EPI_ISL_417363	UW Virology Lab	UW Virology Lab	Roychoudhury	2020-03-14	USA
EPI_ISL_417364	UW Virology Lab	UW Virology Lab	Roychoudhury	2020-03-12	USA
EPI_ISL_417365	UW Virology Lab	UW Virology Lab	Roychoudhury	2020-03-14	USA
EPI_ISL_417366	UW Virology Lab	UW Virology Lab	Roychoudhury	2020-03-14	USA
EPI_ISL_417367	UW Virology Lab	UW Virology Lab	Roychoudhury	2020-03-13	USA
EPI_ISL_417368	UW Virology Lab	UW Virology Lab	Roychoudhury	2020-03-13	USA
EPI_ISL_417369	UW Virology Lab	UW Virology Lab	Roychoudhury	2020-03-14	USA
EPI_ISL_417370	UW Virology Lab	UW Virology Lab	Roychoudhury	2020-03-14	USA
EPI_ISL_417371	UW Virology Lab	UW Virology Lab	Roychoudhury	2020-03-13	USA
EPI_ISL_417372	UW Virology Lab	UW Virology Lab	Roychoudhury	2020-03-13	USA
EPI_ISL_417373	UW Virology Lab	UW Virology Lab	Roychoudhury	2020-03-13	USA
EPI_ISL_417374	UW Virology Lab	UW Virology Lab	Roychoudhury	2020-03-15	USA
EPI_ISL_417376	UW Virology Lab	UW Virology Lab	Roychoudhury	2020-03-15	USA
EPI_ISL_417378	UW Virology Lab	UW Virology Lab	Roychoudhury	2020-03-14	USA
EPI_ISL_417379	UW Virology Lab	UW Virology Lab	Roychoudhury	2020-03-15	USA
EPI_ISL_417380	UW Virology Lab	UW Virology Lab	Roychoudhury	2020-03-14	USA
EPI_ISL_417381	UW Virology Lab	UW Virology Lab	Roychoudhury	2020-03-14	USA
EPI_ISL_417382	UW Virology Lab	UW Virology Lab	Roychoudhury	2020-03-15	USA
EPI_ISL_417383	Centre for Infectious Diseases and Microbiology Public Health	NSW Health Pathology - Institute of Clinical Pathology and Medical Research; Westmead Hospital; University of Sydney	Eden	2020-03-03	Australia
EPI_ISL_417384	Centre for Infectious Diseases and Microbiology Public Health	NSW Health Pathology - Institute of Clinical Pathology and Medical Research; Westmead Hospital; University of Sydney	Eden	2020-03-05	Australia
EPI_ISL_417385	Centre for Infectious Diseases and Microbiology Public Health	NSW Health Pathology - Institute of Clinical Pathology and Medical Research; Westmead Hospital; University of Sydney	Eden	2020-03-06	Australia
EPI_ISL_417386	Centre for Infectious Diseases and Microbiology Public Health	NSW Health Pathology - Institute of Clinical Pathology and Medical Research; Westmead Hospital; University of Sydney	Eden	2020-03-04	Australia
EPI_ISL_417387	Centre for Infectious Diseases and Microbiology Public Health	NSW Health Pathology - Institute of Clinical Pathology and Medical Research; Westmead Hospital; University of Sydney	Eden	2020-03-06	Australia
EPI_ISL_417388	Centre for Infectious Diseases and Microbiology Public Health	NSW Health Pathology - Institute of Clinical Pathology and Medical Research; Westmead Hospital; University of Sydney	Eden	2020-03-05	Australia
EPI_ISL_417389	Centre for Infectious Diseases and Microbiology Public Health	NSW Health Pathology - Institute of Clinical Pathology and Medical Research; Westmead Hospital; University of Sydney	Eden	2020-03-09	Australia
EPI_ISL_417390	Centre for Infectious Diseases and Microbiology Public Health	NSW Health Pathology - Institute of Clinical Pathology and Medical Research; Westmead Hospital; University of Sydney	Eden	2020-03-08	Australia
EPI_ISL_417391	Centre for Infectious Diseases and Microbiology Public Health	NSW Health Pathology - Institute of Clinical Pathology and Medical Research; Westmead Hospital; University of Sydney	Eden	2020-03-08	Australia
EPI_ISL_417392	Centre for Infectious Diseases and Microbiology Public Health	NSW Health Pathology - Institute of Clinical Pathology and Medical Research; Westmead Hospital; University of Sydney	Eden	2020-03-10	Australia
EPI_ISL_417393	Centre for Infectious Diseases and Microbiology Public Health	NSW Health Pathology - Institute of Clinical Pathology and Medical Research; Westmead Hospital; University of Sydney	Eden	2020-03-08	Australia
EPI_ISL_417394	Centre for Infectious Diseases and Microbiology Public Health	NSW Health Pathology - Institute of Clinical Pathology and Medical Research; Westmead Hospital; University of Sydney	Eden	2020-03-10	Australia
EPI_ISL_417395	Centre for Infectious Diseases and Microbiology Public Health	NSW Health Pathology - Institute of Clinical Pathology and Medical Research; Westmead Hospital; University of Sydney	Eden	2020-03-10	Australia
EPI_ISL_417396	Centre for Infectious Diseases and Microbiology Public Health	NSW Health Pathology - Institute of Clinical Pathology and Medical Research; Westmead Hospital; University of Sydney	Eden	2020-03-10	Australia
EPI_ISL_417397	Centre for Infectious Diseases and Microbiology Public Health	NSW Health Pathology - Institute of Clinical Pathology and Medical Research; Westmead Hospital; University of Sydney	Eden	2020-03-11	Australia
EPI_ISL_417398	Centre for Infectious Diseases and Microbiology Public Health	NSW Health Pathology - Institute of Clinical Pathology and Medical Research; Westmead Hospital; University of Sydney	Eden	2020-03-11	Australia
EPI_ISL_417399	Centre for Infectious Diseases and Microbiology Public Health	NSW Health Pathology - Institute of Clinical Pathology and Medical Research; Westmead Hospital; University of Sydney	Eden	2020-03-10	Australia
EPI_ISL_417400	Centre for Infectious Diseases and Microbiology Public Health	NSW Health Pathology - Institute of Clinical Pathology and Medical Research; Westmead Hospital; University of Sydney	Eden	2020-03-10	Australia
EPI_ISL_417401	Centre for Infectious Diseases and Microbiology Public Health	NSW Health Pathology - Institute of Clinical Pathology and Medical Research; Westmead Hospital; University of Sydney	Eden	2020-03-13	Australia
EPI_ISL_417402	Centre for Infectious Diseases and Microbiology Public Health	NSW Health Pathology - Institute of Clinical Pathology and Medical Research; Westmead Hospital; University of Sydney	Eden	2020-03-13	Australia
EPI_ISL_417403	Centre for Infectious Diseases and Microbiology Public Health	NSW Health Pathology - Institute of Clinical Pathology and Medical Research; Westmead Hospital; University of Sydney	Eden	2020-03-14	Australia
EPI_ISL_417404	Centre for Infectious Diseases and Microbiology Public Health	NSW Health Pathology - Institute of Clinical Pathology and Medical Research; Westmead Hospital; University of Sydney	Eden	2020-03-12	Australia
EPI_ISL_417405	Centre for Infectious Diseases and Microbiology Public Health	NSW Health Pathology - Institute of Clinical Pathology and Medical Research; Westmead Hospital; University of Sydney	Eden	2020-03-11	Australia
EPI_ISL_417406	Centre for Infectious Diseases and Microbiology Public Health	NSW Health Pathology - Institute of Clinical Pathology and Medical Research; Westmead Hospital; University of Sydney	Eden	2020-03-11	Australia
EPI_ISL_417407	Centre for Infectious Diseases and Microbiology Public Health	NSW Health Pathology - Institute of Clinical Pathology and Medical Research; Westmead Hospital; University of Sydney	Eden	2020-03-14	Australia
EPI_ISL_417408	Centre for Infectious Diseases and Microbiology Public Health	NSW Health Pathology - Institute of Clinical Pathology and Medical Research; Westmead Hospital; University of Sydney	Eden	2020-03-17	Australia
EPI_ISL_417409	Centre for Infectious Diseases and Microbiology Public Health	NSW Health Pathology - Institute of Clinical Pathology and Medical Research; Westmead Hospital; University of Sydney	Eden	2020-03-16	Australia
EPI_ISL_417410	Centre for Infectious Diseases and Microbiology Public Health	NSW Health Pathology - Institute of Clinical Pathology and Medical Research; Westmead Hospital; University of Sydney	Eden	2020-03-16	Australia
EPI_ISL_417411	Centre for Infectious Diseases and Microbiology Public Health	NSW Health Pathology - Institute of Clinical Pathology and Medical Research; Westmead Hospital; University of Sydney	Eden	2020-03-17	Australia
EPI_ISL_417412	Centre for Infectious Diseases and Microbiology Public Health	NSW Health Pathology - Institute of Clinical Pathology and Medical Research; Westmead Hospital; University of Sydney	Eden	2020-03-17	Australia
EPI_ISL_417418	Laboratory of Molecular Virology International Center fro Genetic Engineering and Biotechnology (ICGEB)	ARGO Open Lab Platform for Genome sequencing	Marcello	2020-03-01	Italy
EPI_ISL_417419	Laboratory of Molecular Virology International Center for Genetic Engineering and Biotechnology (ICGEB)	ARGO Open Lab Platform for Genome sequencing	Marcello	2020-03-01	Italy
EPI_ISL_417420	Jiangxi province Center for Disease Control and Prevention	Jiangxi province Center for Disease Control and Prevention	Xiong	2020-03-23	China
EPI_ISL_417421	Laboratory of Molecular Virology International Center for Genetic Engineering and Biotechnology (ICGEB)	ARGO Open Lab Platform for Genome sequencing	Marcello	2020-03-01	Italy
EPI_ISL_417422	KU Leuven	KU Leuven	Maes	2020-03-04	Belgium
EPI_ISL_417424	KU Leuven	KU Leuven	Maes	2020-03-04	Belgium
EPI_ISL_417425	KU Leuven	KU Leuven	Maes	2020-03-06	Belgium
EPI_ISL_417426	KU Leuven	KU Leuven	Maes	2020-03-04	Belgium
EPI_ISL_417427	KU Leuven	KU Leuven	Maes	2020-03-02	Belgium
EPI_ISL_417428	KU Leuven	KU Leuven	Maes	2020-03-02	Belgium
EPI_ISL_417429	KU Leuven	KU Leuven	Maes	2020-03-03	Belgium
EPI_ISL_417430	KU Leuven	KU Leuven	Maes	2020-03-03	Belgium
EPI_ISL_417444	Department of Healthcare Biotechnology	Department of Healthcare Biotechnology	Submitter	2020-03-04	Pakistan
EPI_ISL_417445	Laboratory of Infectious Diseases	Laboratory of Infectious Diseases	Zehender	2020-02-24	Italy
EPI_ISL_417447	Laboratory of Infectious Diseases	Laboratory of Infectious Diseases	Zehender	2020-02-24	Italy
EPI_ISL_417448	UW Virology Lab	UW Virology Lab	Roychoudhury	2020-03-14	USA
EPI_ISL_417449	UW Virology Lab	UW Virology Lab	Roychoudhury	2020-03-14	USA
EPI_ISL_417450	UW Virology Lab	UW Virology Lab	Roychoudhury	2020-03-14	USA
EPI_ISL_417451	UW Virology Lab	UW Virology Lab	Roychoudhury	2020-03-14	USA
EPI_ISL_417452	UW Virology Lab	UW Virology Lab	Roychoudhury	2020-03-12	USA
EPI_ISL_417453	UW Virology Lab	UW Virology Lab	Roychoudhury	2020-03-14	USA
EPI_ISL_417454	UW Virology Lab	UW Virology Lab	Roychoudhury	2020-03-14	USA
EPI_ISL_417455	UW Virology Lab	UW Virology Lab	Roychoudhury	2020-03-14	USA
EPI_ISL_417456	UW Virology Lab	UW Virology Lab	Roychoudhury	2020-03-13	USA
EPI_ISL_417457	Center of Medical Microbiology	Center of Medical Microbiology	Wienemann	2020-03-10	Germany
EPI_ISL_417458	Center of Medical Microbiology	Center of Medical Microbiology	Wienemann	2020-03-11	Germany
EPI_ISL_417459	Center of Medical Microbiology	Center of Medical Microbiology	Wienemann	2020-03-11	Germany
EPI_ISL_417460	Center of Medical Microbiology	Center of Medical Microbiology	Wienemann	2020-03-11	Germany
EPI_ISL_417461	Center of Medical Microbiology	Center of Medical Microbiology	Wienemann	2020-03-11	Germany
EPI_ISL_417462	Center of Medical Microbiology	Center of Medical Microbiology	Wienemann	2020-03-11	Germany
EPI_ISL_417463	Center of Medical Microbiology	Center of Medical Microbiology	Wienemann	2020-03-13	Germany
EPI_ISL_417464	Center of Medical Microbiology	Center of Medical Microbiology	Wienemann	2020-03-14	Germany
EPI_ISL_417465	Center of Medical Microbiology	Center of Medical Microbiology	Wienemann	2020-03-14	Germany
EPI_ISL_417466	Center of Medical Microbiology	Center of Medical Microbiology	Wienemann	2020-03-14	Germany
EPI_ISL_417467	Center of Medical Microbiology	Center of Medical Microbiology	Wienemann	2020-03-15	Germany
EPI_ISL_417468	Center of Medical Microbiology	Center of Medical Microbiology	Wienemann	2020-03-16	Germany
EPI_ISL_417469	Minnesota Department of Health	Minnesota Department of Health	Wang	2020-03-12	USA
EPI_ISL_417470	Minnesota Department of Health	Minnesota Department of Health	Wang	2020-03-12	USA
EPI_ISL_417471	Minnesota Department of Health	Minnesota Department of Health	Wang	2020-03-12	USA
EPI_ISL_417472	Minnesota Department of Health	Minnesota Department of Health	Wang	2020-03-12	USA
EPI_ISL_417473	Minnesota Department of Health	Minnesota Department of Health	Wang	2020-03-13	USA
EPI_ISL_417474	Minnesota Department of Health	Minnesota Department of Health	Wang	2020-03-12	USA
EPI_ISL_417475	Minnesota Department of Health	Minnesota Department of Health	Wang	2020-03-12	USA
EPI_ISL_417476	Minnesota Department of Health	Minnesota Department of Health	Wang	2020-03-12	USA
EPI_ISL_417477	Minnesota Department of Health	Minnesota Department of Health	Wang	2020-03-12	USA
EPI_ISL_417478	Minnesota Department of Health	Minnesota Department of Health	Wang	2020-03-13	USA
EPI_ISL_417479	Minnesota Department of Health	Minnesota Department of Health	Wang	2020-03-12	USA
EPI_ISL_417480	Minnesota Department of Health	Minnesota Department of Health	Wang	2020-03-12	USA
EPI_ISL_417483	Oslo University Hospital	Norwegian Institute of Public Health	Hungnes	2020-02-27	Norway
EPI_ISL_417484	Oslo University Hospital	Norwegian Institute of Public Health	Hungnes	2020-02-26	Norway
EPI_ISL_417486	Hospital of Southern Norway - Kristiansand	Norwegian Institute of Public Health	Hungnes	2020-03-01	Norway
EPI_ISL_417487	Hospital of Southern Norway - Kristiansand	Norwegian Institute of Public Health	Hungnes	2020-03-01	Norway
EPI_ISL_417488	Oslo University Hospital	Norwegian Institute of Public Health	Hungnes	2020-02-29	Norway
EPI_ISL_417491	Virology Laboratory	Virology and Legal Medicine Laboratories	Bagnarelli	2020-03-03	Italy
EPI_ISL_417492	Minnesota Department of Health	Minnesota Department of Health	Wang	2020-03-13	USA
EPI_ISL_417493	Minnesota Department of Health	Minnesota Department of Health	Wang	2020-03-13	USA
EPI_ISL_417494	Minnesota Department of Health	Minnesota Department of Health	Wang	2020-03-13	USA
EPI_ISL_417495	Minnesota Department of Health	Minnesota Department of Health	Wang	2020-03-13	USA
EPI_ISL_417496	Minnesota Department of Health	Minnesota Department of Health	Wang	2020-03-13	USA
EPI_ISL_417497	Minnesota Department of Health	Minnesota Department of Health	Wang	2020-03-13	USA
EPI_ISL_417498	Minnesota Department of Health	Minnesota Department of Health	Wang	2020-03-13	USA
EPI_ISL_417499	Minnesota Department of Health	Minnesota Department of Health	Wang	2020-03-13	USA
EPI_ISL_417500	Minnesota Department of Health	Minnesota Department of Health	Wang	2020-03-14	USA
EPI_ISL_417501	Minnesota Department of Health	Minnesota Department of Health	Wang	2020-03-14	USA
EPI_ISL_417502	Minnesota Department of Health	Minnesota Department of Health	Wang	2020-03-14	USA
EPI_ISL_417503	Minnesota Department of Health	Minnesota Department of Health	Wang	2020-03-14	USA
EPI_ISL_417504	University of Wisconsin-Madison AIDS Vaccine Research Laboratories	University of Wisconsin-Madison AIDS Vaccine Research Laboratories	Moreno	2020-03-16	USA
EPI_ISL_417505	University of Wisconsin-Madison AIDS Vaccine Research Laboratories	University of Wisconsin-Madison AIDS Vaccine Research Laboratories	Braun	2020-03-15	USA
EPI_ISL_417506	University of Wisconsin-Madison AIDS Vaccine Research Laboratories	University of Wisconsin-Madison AIDS Vaccine Research Laboratories	Braun	2020-03-16	USA
EPI_ISL_417507	University of Wisconsin-Madison AIDS Vaccine Research Laboratories	University of Wisconsin-Madison AIDS Vaccine Research Laboratories	Moreno	2020-03-17	USA
EPI_ISL_417508	University of Wisconsin-Madison AIDS Vaccine Research Laboratories	University of Wisconsin-Madison AIDS Vaccine Research Laboratories	Moreno	2020-03-16	USA
EPI_ISL_417509	University of Wisconsin-Madison AIDS Vaccine Research Laboratories	University of Wisconsin-Madison AIDS Vaccine Research Laboratories	Braun	2020-03-14	USA
EPI_ISL_417510	University of Wisconsin-Madison AIDS Vaccine Research Laboratories	University of Wisconsin-Madison AIDS Vaccine Research Laboratories	Braun	2020-03-16	USA
EPI_ISL_417512	University of Wisconsin-Madison AIDS Vaccine Research Laboratories	University of Wisconsin-Madison AIDS Vaccine Research Laboratories	Moreno	2020-03-15	USA
EPI_ISL_417513	University of Wisconsin-Madison AIDS Vaccine Research Laboratories	University of Wisconsin-Madison AIDS Vaccine Research Laboratories	Braun	2020-03-16	USA
EPI_ISL_417514	University of Wisconsin-Madison AIDS Vaccine Research Laboratories	University of Wisconsin-Madison AIDS Vaccine Research Laboratories	Braun	2020-03-13	USA
EPI_ISL_417515	University of Wisconsin-Madison AIDS Vaccine Research Laboratories	University of Wisconsin-Madison AIDS Vaccine Research Laboratories	Braun	2020-03-17	USA
EPI_ISL_417516	University of Wisconsin-Madison AIDS Vaccine Research Laboratories	University of Wisconsin-Madison AIDS Vaccine Research Laboratories	Braun	2020-03-15	USA
EPI_ISL_417517	University of Wisconsin-Madison AIDS Vaccine Research Laboratories	University of Wisconsin-Madison AIDS Vaccine Research Laboratories	Moreno	2020-03-13	USA
EPI_ISL_417519	Laboratory Medicine	Department of Laboratory Medicine	Yi Chun	2020-03-05	Taiwan
EPI_ISL_417520	Laboratory Medicine	Department of Laboratory Medicine	Yi Chun	2020-03-09	Taiwan
EPI_ISL_417521	Laboratory Medicine	Department of Laboratory Medicine	Yi Chun	2020-03-10	Taiwan
EPI_ISL_417522	Laboratory Medicine	Department of Laboratory Medicine	Yi Chun	2020-03-13	Taiwan
EPI_ISL_417523	Laboratory Medicine	Department of Laboratory Medicine	Yi Chun	2020-03-13	Taiwan
EPI_ISL_417524	Laboratory Medicine	Department of Laboratory Medicine	Yi Chun	2020-03-14	Taiwan
EPI_ISL_417525	Laboratory Medicine	Department of Laboratory Medicine	Yi Chun	2020-03-14	Taiwan
EPI_ISL_417526	Laboratoire Nationale de Sant\u00e9	Laboratoire Nationale de Sant\u00e9	Wienecke-Baldacchino	2020-03-18	Luxembourg
EPI_ISL_417527	Laboratoire Nationale de Sant\u00e9	Laboratoire Nationale de Sant\u00e9	Wienecke-Baldacchino	2020-03-18	Luxembourg
EPI_ISL_417528	Laboratoire Nationale de Sant\u00e9	Laboratoire Nationale de Sant\u00e9	Wienecke-Baldacchino	2020-03-18	Luxembourg
EPI_ISL_417529	Laboratoire Nationale de Sant\u00e9	Laboratoire Nationale de Sant\u00e9	Wienecke-Baldacchino	2020-03-18	Luxembourg
EPI_ISL_417530	Laboratoire Nationale de Sant\u00e9	Laboratoire Nationale de Sant\u00e9	Wienecke-Baldacchino	2020-03-18	Luxembourg
EPI_ISL_417531	Laboratoire Nationale de Sant\u00e9	Laboratoire Nationale de Sant\u00e9	Wienecke-Baldacchino	2020-03-18	Luxembourg
EPI_ISL_417532	Laboratoire Nationale de Sant\u00e9	Laboratoire Nationale de Sant\u00e9	Wienecke-Baldacchino	2020-03-18	Luxembourg
EPI_ISL_417533	Laboratoire Nationale de Sant\u00e9	Laboratoire Nationale de Sant\u00e9	Wienecke-Baldacchino	2020-03-18	Luxembourg
EPI_ISL_417534	Laboratoire Nationale de Sant\u00e9	Laboratoire Nationale de Sant\u00e9	Wienecke-Baldacchino	2020-03-18	Luxembourg
EPI_ISL_417536	deCODE genetics	deCODE genetics	J\u00f3nsson	2020-03-16	Iceland
EPI_ISL_417538	deCODE genetics	deCODE genetics	J\u00f3nsson	2020-03-17	Iceland
EPI_ISL_417540	deCODE genetics	deCODE genetics	J\u00f3nsson	2020-03-17	Iceland
EPI_ISL_417541	deCODE genetics	deCODE genetics	J\u00f3nsson	2020-03-17	Iceland
EPI_ISL_417542	deCODE genetics	deCODE genetics	J\u00f3nsson	2020-03-17	Iceland
EPI_ISL_417543	deCODE genetics	deCODE genetics	J\u00f3nsson	2020-03-17	Iceland
EPI_ISL_417544	deCODE genetics	deCODE genetics	J\u00f3nsson	2020-03-17	Iceland
EPI_ISL_417545	deCODE genetics	deCODE genetics	J\u00f3nsson	2020-03-17	Iceland
EPI_ISL_417548	deCODE genetics	deCODE genetics	J\u00f3nsson	2020-03-17	Iceland
EPI_ISL_417549	deCODE genetics	deCODE genetics	J\u00f3nsson	2020-03-14	Iceland
EPI_ISL_417550	The National University Hospital of Iceland	deCODE genetics	J\u00f3nsson	2020-03-16	Iceland
EPI_ISL_417551	The National University Hospital of Iceland	deCODE genetics	J\u00f3nsson	2020-03-16	Iceland
EPI_ISL_417553	The National University Hospital of Iceland	deCODE genetics	J\u00f3nsson	2020-03-16	Iceland
EPI_ISL_417555	The National University Hospital of Iceland	deCODE genetics	J\u00f3nsson	2020-03-17	Iceland
EPI_ISL_417556	The National University Hospital of Iceland	deCODE genetics	J\u00f3nsson	2020-03-17	Iceland
EPI_ISL_417557	The National University Hospital of Iceland	deCODE genetics	J\u00f3nsson	2020-03-17	Iceland
EPI_ISL_417558	The National University Hospital of Iceland	deCODE genetics	J\u00f3nsson	2020-03-17	Iceland
EPI_ISL_417560	The National University Hospital of Iceland	deCODE genetics	J\u00f3nsson	2020-03-17	Iceland
EPI_ISL_417561	The National University Hospital of Iceland	deCODE genetics	J\u00f3nsson	2020-03-17	Iceland
EPI_ISL_417562	The National University Hospital of Iceland	deCODE genetics	J\u00f3nsson	2020-03-17	Iceland
EPI_ISL_417563	The National University Hospital of Iceland	deCODE genetics	J\u00f3nsson	2020-03-16	Iceland
EPI_ISL_417564	The National University Hospital of Iceland	deCODE genetics	J\u00f3nsson	2020-03-17	Iceland
EPI_ISL_417565	The National University Hospital of Iceland	deCODE genetics	J\u00f3nsson	2020-03-17	Iceland
EPI_ISL_417566	The National University Hospital of Iceland	deCODE genetics	J\u00f3nsson	2020-03-17	Iceland
EPI_ISL_417567	The National University Hospital of Iceland	deCODE genetics	J\u00f3nsson	2020-03-17	Iceland
EPI_ISL_417568	The National University Hospital of Iceland	deCODE genetics	J\u00f3nsson	2020-03-17	Iceland
EPI_ISL_417569	The National University Hospital of Iceland	deCODE genetics	J\u00f3nsson	2020-03-17	Iceland
EPI_ISL_417570	The National University Hospital of Iceland	deCODE genetics	J\u00f3nsson	2020-03-17	Iceland
EPI_ISL_417571	The National University Hospital of Iceland	deCODE genetics	J\u00f3nsson	2020-03-17	Iceland
EPI_ISL_417572	The National University Hospital of Iceland	deCODE genetics	J\u00f3nsson	2020-03-17	Iceland
EPI_ISL_417573	The National University Hospital of Iceland	deCODE genetics	J\u00f3nsson	2020-03-16	Iceland
EPI_ISL_417574	The National University Hospital of Iceland	deCODE genetics	J\u00f3nsson	2020-03-17	Iceland
EPI_ISL_417575	The National University Hospital of Iceland	deCODE genetics	J\u00f3nsson	2020-03-17	Iceland
EPI_ISL_417576	The National University Hospital of Iceland	deCODE genetics	J\u00f3nsson	2020-03-17	Iceland
EPI_ISL_417577	The National University Hospital of Iceland	deCODE genetics	J\u00f3nsson	2020-03-17	Iceland
EPI_ISL_417580	The National University Hospital of Iceland	deCODE genetics	J\u00f3nsson	2020-03-17	Iceland
EPI_ISL_417581	The National University Hospital of Iceland	deCODE genetics	J\u00f3nsson	2020-03-17	Iceland
EPI_ISL_417582	The National University Hospital of Iceland	deCODE genetics	J\u00f3nsson	2020-03-17	Iceland
EPI_ISL_417583	The National University Hospital of Iceland	deCODE genetics	J\u00f3nsson	2020-03-17	Iceland
EPI_ISL_417584	The National University Hospital of Iceland	deCODE genetics	J\u00f3nsson	2020-03-17	Iceland
EPI_ISL_417585	The National University Hospital of Iceland	deCODE genetics	J\u00f3nsson	2020-03-17	Iceland
EPI_ISL_417586	The National University Hospital of Iceland	deCODE genetics	J\u00f3nsson	2020-03-17	Iceland
EPI_ISL_417587	The National University Hospital of Iceland	deCODE genetics	J\u00f3nsson	2020-03-17	Iceland
EPI_ISL_417588	The National University Hospital of Iceland	deCODE genetics	J\u00f3nsson	2020-03-17	Iceland
EPI_ISL_417589	The National University Hospital of Iceland	deCODE genetics	J\u00f3nsson	2020-03-17	Iceland
EPI_ISL_417590	deCODE genetics	deCODE genetics	J\u00f3nsson	2020-03-18	Iceland
EPI_ISL_417591	The National University Hospital of Iceland	deCODE genetics	J\u00f3nsson	2020-03-17	Iceland
EPI_ISL_417592	The National University Hospital of Iceland	deCODE genetics	J\u00f3nsson	2020-03-17	Iceland
EPI_ISL_417595	The National University Hospital of Iceland	deCODE genetics	J\u00f3nsson	2020-03-17	Iceland
EPI_ISL_417597	The National University Hospital of Iceland	deCODE genetics	J\u00f3nsson	2020-03-17	Iceland
EPI_ISL_417598	The National University Hospital of Iceland	deCODE genetics	J\u00f3nsson	2020-03-17	Iceland
EPI_ISL_417600	The National University Hospital of Iceland	deCODE genetics	J\u00f3nsson	2020-03-17	Iceland
EPI_ISL_417602	The National University Hospital of Iceland	deCODE genetics	J\u00f3nsson	2020-03-17	Iceland
EPI_ISL_417603	The National University Hospital of Iceland	deCODE genetics	J\u00f3nsson	2020-03-17	Iceland
EPI_ISL_417607	The National University Hospital of Iceland	deCODE genetics	J\u00f3nsson	2020-03-17	Iceland
EPI_ISL_417608	The National University Hospital of Iceland	deCODE genetics	J\u00f3nsson	2020-03-17	Iceland
EPI_ISL_417609	The National University Hospital of Iceland	deCODE genetics	J\u00f3nsson	2020-03-17	Iceland
EPI_ISL_417612	The National University Hospital of Iceland	deCODE genetics	J\u00f3nsson	2020-03-17	Iceland
EPI_ISL_417615	The National University Hospital of Iceland	deCODE genetics	J\u00f3nsson	2020-03-18	Iceland
EPI_ISL_417616	The National University Hospital of Iceland	deCODE genetics	J\u00f3nsson	2020-03-18	Iceland
EPI_ISL_417617	The National University Hospital of Iceland	deCODE genetics	J\u00f3nsson	2020-03-18	Iceland
EPI_ISL_417618	deCODE genetics	deCODE genetics	J\u00f3nsson	2020-03-16	Iceland
EPI_ISL_417619	The National University Hospital of Iceland	deCODE genetics	J\u00f3nsson	2020-03-18	Iceland
EPI_ISL_417621	The National University Hospital of Iceland	deCODE genetics	J\u00f3nsson	2020-03-18	Iceland
EPI_ISL_417622	The National University Hospital of Iceland	deCODE genetics	J\u00f3nsson	2020-03-18	Iceland
EPI_ISL_417625	The National University Hospital of Iceland	deCODE genetics	J\u00f3nsson	2020-03-18	Iceland
EPI_ISL_417626	The National University Hospital of Iceland	deCODE genetics	J\u00f3nsson	2020-03-18	Iceland
EPI_ISL_417627	The National University Hospital of Iceland	deCODE genetics	J\u00f3nsson	2020-03-18	Iceland
EPI_ISL_417629	The National University Hospital of Iceland	deCODE genetics	J\u00f3nsson	2020-03-18	Iceland
EPI_ISL_417630	The National University Hospital of Iceland	deCODE genetics	J\u00f3nsson	2020-03-18	Iceland
EPI_ISL_417631	The National University Hospital of Iceland	deCODE genetics	J\u00f3nsson	2020-03-18	Iceland
EPI_ISL_417632	The National University Hospital of Iceland	deCODE genetics	J\u00f3nsson	2020-03-18	Iceland
EPI_ISL_417634	The National University Hospital of Iceland	deCODE genetics	J\u00f3nsson	2020-03-18	Iceland
EPI_ISL_417635	The National University Hospital of Iceland	deCODE genetics	J\u00f3nsson	2020-03-18	Iceland
EPI_ISL_417636	The National University Hospital of Iceland	deCODE genetics	J\u00f3nsson	2020-03-18	Iceland
EPI_ISL_417637	The National University Hospital of Iceland	deCODE genetics	J\u00f3nsson	2020-03-18	Iceland
EPI_ISL_417639	The National University Hospital of Iceland	deCODE genetics	J\u00f3nsson	2020-03-18	Iceland
EPI_ISL_417640	The National University Hospital of Iceland	deCODE genetics	J\u00f3nsson	2020-03-18	Iceland
EPI_ISL_417641	The National University Hospital of Iceland	deCODE genetics	J\u00f3nsson	2020-03-18	Iceland
EPI_ISL_417642	The National University Hospital of Iceland	deCODE genetics	J\u00f3nsson	2020-03-18	Iceland
EPI_ISL_417644	The National University Hospital of Iceland	deCODE genetics	J\u00f3nsson	2020-03-18	Iceland
EPI_ISL_417645	The National University Hospital of Iceland	deCODE genetics	J\u00f3nsson	2020-03-18	Iceland
EPI_ISL_417648	The National University Hospital of Iceland	deCODE genetics	J\u00f3nsson	2020-03-18	Iceland
EPI_ISL_417649	The National University Hospital of Iceland	deCODE genetics	J\u00f3nsson	2020-03-18	Iceland
EPI_ISL_417652	The National University Hospital of Iceland	deCODE genetics	J\u00f3nsson	2020-03-18	Iceland
EPI_ISL_417653	The National University Hospital of Iceland	deCODE genetics	J\u00f3nsson	2020-03-18	Iceland
EPI_ISL_417654	The National University Hospital of Iceland	deCODE genetics	J\u00f3nsson	2020-03-18	Iceland
EPI_ISL_417655	deCODE genetics	deCODE genetics	J\u00f3nsson	2020-03-14	Iceland
EPI_ISL_417659	deCODE genetics	deCODE genetics	J\u00f3nsson	2020-03-14	Iceland
EPI_ISL_417663	deCODE genetics	deCODE genetics	J\u00f3nsson	2020-03-14	Iceland
EPI_ISL_417665	deCODE genetics	deCODE genetics	J\u00f3nsson	2020-03-14	Iceland
EPI_ISL_417666	deCODE genetics	deCODE genetics	J\u00f3nsson	2020-03-15	Iceland
EPI_ISL_417667	deCODE genetics	deCODE genetics	J\u00f3nsson	2020-03-15	Iceland
EPI_ISL_417672	deCODE genetics	deCODE genetics	J\u00f3nsson	2020-03-16	Iceland
EPI_ISL_417676	deCODE genetics	deCODE genetics	J\u00f3nsson	2020-03-16	Iceland
EPI_ISL_417677	The National University Hospital of Iceland	deCODE genetics	J\u00f3nsson	2020-03-04	Iceland
EPI_ISL_417678	The National University Hospital of Iceland	deCODE genetics	J\u00f3nsson	2020-03-16	Iceland
EPI_ISL_417680	The National University Hospital of Iceland	deCODE genetics	J\u00f3nsson	2020-03-15	Iceland
EPI_ISL_417681	The National University Hospital of Iceland	deCODE genetics	J\u00f3nsson	2020-03-04	Iceland
EPI_ISL_417683	The National University Hospital of Iceland	deCODE genetics	J\u00f3nsson	2020-03-05	Iceland
EPI_ISL_417684	The National University Hospital of Iceland	deCODE genetics	J\u00f3nsson	2020-03-06	Iceland
EPI_ISL_417685	The National University Hospital of Iceland	deCODE genetics	J\u00f3nsson	2020-03-16	Iceland
EPI_ISL_417688	The National University Hospital of Iceland	deCODE genetics	J\u00f3nsson	2020-03-01	Iceland
EPI_ISL_417690	The National University Hospital of Iceland	deCODE genetics	J\u00f3nsson	2020-03-11	Iceland
EPI_ISL_417691	The National University Hospital of Iceland	deCODE genetics	J\u00f3nsson	2020-03-11	Iceland
EPI_ISL_417692	The National University Hospital of Iceland	deCODE genetics	J\u00f3nsson	2020-03-06	Iceland
EPI_ISL_417693	The National University Hospital of Iceland	deCODE genetics	J\u00f3nsson	2020-03-02	Iceland
EPI_ISL_417695	The National University Hospital of Iceland	deCODE genetics	J\u00f3nsson	2020-03-02	Iceland
EPI_ISL_417696	The National University Hospital of Iceland	deCODE genetics	J\u00f3nsson	2020-03-12	Iceland
EPI_ISL_417698	The National University Hospital of Iceland	deCODE genetics	J\u00f3nsson	2020-03-10	Iceland
EPI_ISL_417699	The National University Hospital of Iceland	deCODE genetics	J\u00f3nsson	2020-03-16	Iceland
EPI_ISL_417700	The National University Hospital of Iceland	deCODE genetics	J\u00f3nsson	2020-03-15	Iceland
EPI_ISL_417703	The National University Hospital of Iceland	deCODE genetics	J\u00f3nsson	2020-03-16	Iceland
EPI_ISL_417705	The National University Hospital of Iceland	deCODE genetics	J\u00f3nsson	2020-03-07	Iceland
EPI_ISL_417706	The National University Hospital of Iceland	deCODE genetics	J\u00f3nsson	2020-03-16	Iceland
EPI_ISL_417709	The National University Hospital of Iceland	deCODE genetics	J\u00f3nsson	2020-03-16	Iceland
EPI_ISL_417711	The National University Hospital of Iceland	deCODE genetics	J\u00f3nsson	2020-03-13	Iceland
EPI_ISL_417712	The National University Hospital of Iceland	deCODE genetics	J\u00f3nsson	2020-03-15	Iceland
EPI_ISL_417713	The National University Hospital of Iceland	deCODE genetics	J\u00f3nsson	2020-03-12	Iceland
EPI_ISL_417714	The National University Hospital of Iceland	deCODE genetics	J\u00f3nsson	2020-03-12	Iceland
EPI_ISL_417715	The National University Hospital of Iceland	deCODE genetics	J\u00f3nsson	2020-03-04	Iceland
EPI_ISL_417716	The National University Hospital of Iceland	deCODE genetics	J\u00f3nsson	2020-03-16	Iceland
EPI_ISL_417717	The National University Hospital of Iceland	deCODE genetics	J\u00f3nsson	2020-03-16	Iceland
EPI_ISL_417720	The National University Hospital of Iceland	deCODE genetics	J\u00f3nsson	2020-03-12	Iceland
EPI_ISL_417722	The National University Hospital of Iceland	deCODE genetics	J\u00f3nsson	2020-03-11	Iceland
EPI_ISL_417724	The National University Hospital of Iceland	deCODE genetics	J\u00f3nsson	2020-03-16	Iceland
EPI_ISL_417725	The National University Hospital of Iceland	deCODE genetics	J\u00f3nsson	2020-03-14	Iceland
EPI_ISL_417727	The National University Hospital of Iceland	deCODE genetics	J\u00f3nsson	2020-03-12	Iceland
EPI_ISL_417728	The National University Hospital of Iceland	deCODE genetics	J\u00f3nsson	2020-03-08	Iceland
EPI_ISL_417730	The National University Hospital of Iceland	deCODE genetics	J\u00f3nsson	2020-03-10	Iceland
EPI_ISL_417731	The National University Hospital of Iceland	deCODE genetics	J\u00f3nsson	2020-03-06	Iceland
EPI_ISL_417732	The National University Hospital of Iceland	deCODE genetics	J\u00f3nsson	2020-03-10	Iceland
EPI_ISL_417733	The National University Hospital of Iceland	deCODE genetics	J\u00f3nsson	2020-03-16	Iceland
EPI_ISL_417734	The National University Hospital of Iceland	deCODE genetics	J\u00f3nsson	2020-03-02	Iceland
EPI_ISL_417735	The National University Hospital of Iceland	deCODE genetics	J\u00f3nsson	2020-03-12	Iceland
EPI_ISL_417736	The National University Hospital of Iceland	deCODE genetics	J\u00f3nsson	2020-03-01	Iceland
EPI_ISL_417737	The National University Hospital of Iceland	deCODE genetics	J\u00f3nsson	2020-03-15	Iceland
EPI_ISL_417739	The National University Hospital of Iceland	deCODE genetics	J\u00f3nsson	2020-03-13	Iceland
EPI_ISL_417740	The National University Hospital of Iceland	deCODE genetics	J\u00f3nsson	2020-03-15	Iceland
EPI_ISL_417741	The National University Hospital of Iceland	deCODE genetics	J\u00f3nsson	2020-03-13	Iceland
EPI_ISL_417742	The National University Hospital of Iceland	deCODE genetics	J\u00f3nsson	2020-03-16	Iceland
EPI_ISL_417743	The National University Hospital of Iceland	deCODE genetics	J\u00f3nsson	2020-03-16	Iceland
EPI_ISL_417744	The National University Hospital of Iceland	deCODE genetics	J\u00f3nsson	2020-03-13	Iceland
EPI_ISL_417745	The National University Hospital of Iceland	deCODE genetics	J\u00f3nsson	2020-03-13	Iceland
EPI_ISL_417746	The National University Hospital of Iceland	deCODE genetics	J\u00f3nsson	2020-03-16	Iceland
EPI_ISL_417748	The National University Hospital of Iceland	deCODE genetics	J\u00f3nsson	2020-03-11	Iceland
EPI_ISL_417749	The National University Hospital of Iceland	deCODE genetics	J\u00f3nsson	2020-03-08	Iceland
EPI_ISL_417750	The National University Hospital of Iceland	deCODE genetics	J\u00f3nsson	2020-03-16	Iceland
EPI_ISL_417752	The National University Hospital of Iceland	deCODE genetics	J\u00f3nsson	2020-03-16	Iceland
EPI_ISL_417753	The National University Hospital of Iceland	deCODE genetics	J\u00f3nsson	2020-03-16	Iceland
EPI_ISL_417754	The National University Hospital of Iceland	deCODE genetics	J\u00f3nsson	2020-03-16	Iceland
EPI_ISL_417755	The National University Hospital of Iceland	deCODE genetics	J\u00f3nsson	2020-03-13	Iceland
EPI_ISL_417757	The National University Hospital of Iceland	deCODE genetics	J\u00f3nsson	2020-03-06	Iceland
EPI_ISL_417758	The National University Hospital of Iceland	deCODE genetics	J\u00f3nsson	2020-03-14	Iceland
EPI_ISL_417759	The National University Hospital of Iceland	deCODE genetics	J\u00f3nsson	2020-03-13	Iceland
EPI_ISL_417761	The National University Hospital of Iceland	deCODE genetics	J\u00f3nsson	2020-03-10	Iceland
EPI_ISL_417763	The National University Hospital of Iceland	deCODE genetics	J\u00f3nsson	2020-03-16	Iceland
EPI_ISL_417765	The National University Hospital of Iceland	deCODE genetics	J\u00f3nsson	2020-02-27	Iceland
EPI_ISL_417766	The National University Hospital of Iceland	deCODE genetics	J\u00f3nsson	2020-03-16	Iceland
EPI_ISL_417770	The National University Hospital of Iceland	deCODE genetics	J\u00f3nsson	2020-03-11	Iceland
EPI_ISL_417771	The National University Hospital of Iceland	deCODE genetics	J\u00f3nsson	2020-03-12	Iceland
EPI_ISL_417772	The National University Hospital of Iceland	deCODE genetics	J\u00f3nsson	2020-03-14	Iceland
EPI_ISL_417773	The National University Hospital of Iceland	deCODE genetics	J\u00f3nsson	2020-03-03	Iceland
EPI_ISL_417774	The National University Hospital of Iceland	deCODE genetics	J\u00f3nsson	2020-03-16	Iceland
EPI_ISL_417775	The National University Hospital of Iceland	deCODE genetics	J\u00f3nsson	2020-03-14	Iceland
EPI_ISL_417779	The National University Hospital of Iceland	deCODE genetics	J\u00f3nsson	2020-03-11	Iceland
EPI_ISL_417783	The National University Hospital of Iceland	deCODE genetics	J\u00f3nsson	2020-03-11	Iceland
EPI_ISL_417784	The National University Hospital of Iceland	deCODE genetics	J\u00f3nsson	2020-03-12	Iceland
EPI_ISL_417785	The National University Hospital of Iceland	deCODE genetics	J\u00f3nsson	2020-03-12	Iceland
EPI_ISL_417786	The National University Hospital of Iceland	deCODE genetics	J\u00f3nsson	2020-03-12	Iceland
EPI_ISL_417787	The National University Hospital of Iceland	deCODE genetics	J\u00f3nsson	2020-03-12	Iceland
EPI_ISL_417788	The National University Hospital of Iceland	deCODE genetics	J\u00f3nsson	2020-03-12	Iceland
EPI_ISL_417789	The National University Hospital of Iceland	deCODE genetics	J\u00f3nsson	2020-03-12	Iceland
EPI_ISL_417790	The National University Hospital of Iceland	deCODE genetics	J\u00f3nsson	2020-03-12	Iceland
EPI_ISL_417791	The National University Hospital of Iceland	deCODE genetics	J\u00f3nsson	2020-03-12	Iceland
EPI_ISL_417793	The National University Hospital of Iceland	deCODE genetics	J\u00f3nsson	2020-03-13	Iceland
EPI_ISL_417795	The National University Hospital of Iceland	deCODE genetics	J\u00f3nsson	2020-03-13	Iceland
EPI_ISL_417796	The National University Hospital of Iceland	deCODE genetics	J\u00f3nsson	2020-03-13	Iceland
EPI_ISL_417797	The National University Hospital of Iceland	deCODE genetics	J\u00f3nsson	2020-03-13	Iceland
EPI_ISL_417798	The National University Hospital of Iceland	deCODE genetics	J\u00f3nsson	2020-03-13	Iceland
EPI_ISL_417799	The National University Hospital of Iceland	deCODE genetics	J\u00f3nsson	2020-03-13	Iceland
EPI_ISL_417800	The National University Hospital of Iceland	deCODE genetics	J\u00f3nsson	2020-03-02	Iceland
EPI_ISL_417801	The National University Hospital of Iceland	deCODE genetics	J\u00f3nsson	2020-03-13	Iceland
EPI_ISL_417802	The National University Hospital of Iceland	deCODE genetics	J\u00f3nsson	2020-03-13	Iceland
EPI_ISL_417803	The National University Hospital of Iceland	deCODE genetics	J\u00f3nsson	2020-03-13	Iceland
EPI_ISL_417804	The National University Hospital of Iceland	deCODE genetics	J\u00f3nsson	2020-03-13	Iceland
EPI_ISL_417805	The National University Hospital of Iceland	deCODE genetics	J\u00f3nsson	2020-03-13	Iceland
EPI_ISL_417806	The National University Hospital of Iceland	deCODE genetics	J\u00f3nsson	2020-03-13	Iceland
EPI_ISL_417808	The National University Hospital of Iceland	deCODE genetics	J\u00f3nsson	2020-03-15	Iceland
EPI_ISL_417809	The National University Hospital of Iceland	deCODE genetics	J\u00f3nsson	2020-03-15	Iceland
EPI_ISL_417810	The National University Hospital of Iceland	deCODE genetics	J\u00f3nsson	2020-03-13	Iceland
EPI_ISL_417812	The National University Hospital of Iceland	deCODE genetics	J\u00f3nsson	2020-03-14	Iceland
EPI_ISL_417813	The National University Hospital of Iceland	deCODE genetics	J\u00f3nsson	2020-03-15	Iceland
EPI_ISL_417814	The National University Hospital of Iceland	deCODE genetics	J\u00f3nsson	2020-03-16	Iceland
EPI_ISL_417815	The National University Hospital of Iceland	deCODE genetics	J\u00f3nsson	2020-03-16	Iceland
EPI_ISL_417817	The National University Hospital of Iceland	deCODE genetics	J\u00f3nsson	2020-03-02	Iceland
EPI_ISL_417818	The National University Hospital of Iceland	deCODE genetics	J\u00f3nsson	2020-03-16	Iceland
EPI_ISL_417819	The National University Hospital of Iceland	deCODE genetics	J\u00f3nsson	2020-03-15	Iceland
EPI_ISL_417820	The National University Hospital of Iceland	deCODE genetics	J\u00f3nsson	2020-03-16	Iceland
EPI_ISL_417822	The National University Hospital of Iceland	deCODE genetics	J\u00f3nsson	2020-03-16	Iceland
EPI_ISL_417823	The National University Hospital of Iceland	deCODE genetics	J\u00f3nsson	2020-03-16	Iceland
EPI_ISL_417824	The National University Hospital of Iceland	deCODE genetics	J\u00f3nsson	2020-03-16	Iceland
EPI_ISL_417825	The National University Hospital of Iceland	deCODE genetics	J\u00f3nsson	2020-03-16	Iceland
EPI_ISL_417826	The National University Hospital of Iceland	deCODE genetics	J\u00f3nsson	2020-03-16	Iceland
EPI_ISL_417827	The National University Hospital of Iceland	deCODE genetics	J\u00f3nsson	2020-03-16	Iceland
EPI_ISL_417829	The National University Hospital of Iceland	deCODE genetics	J\u00f3nsson	2020-03-16	Iceland
EPI_ISL_417830	The National University Hospital of Iceland	deCODE genetics	J\u00f3nsson	2020-03-16	Iceland
EPI_ISL_417831	The National University Hospital of Iceland	deCODE genetics	J\u00f3nsson	2020-03-16	Iceland
EPI_ISL_417832	The National University Hospital of Iceland	deCODE genetics	J\u00f3nsson	2020-03-16	Iceland
EPI_ISL_417833	The National University Hospital of Iceland	deCODE genetics	J\u00f3nsson	2020-03-16	Iceland
EPI_ISL_417834	The National University Hospital of Iceland	deCODE genetics	J\u00f3nsson	2020-03-16	Iceland
EPI_ISL_417835	The National University Hospital of Iceland	deCODE genetics	J\u00f3nsson	2020-03-16	Iceland
EPI_ISL_417836	The National University Hospital of Iceland	deCODE genetics	J\u00f3nsson	2020-03-16	Iceland
EPI_ISL_417837	The National University Hospital of Iceland	deCODE genetics	J\u00f3nsson	2020-03-16	Iceland
EPI_ISL_417838	The National University Hospital of Iceland	deCODE genetics	J\u00f3nsson	2020-03-16	Iceland
EPI_ISL_417839	The National University Hospital of Iceland	deCODE genetics	J\u00f3nsson	2020-03-16	Iceland
EPI_ISL_417840	The National University Hospital of Iceland	deCODE genetics	J\u00f3nsson	2020-03-02	Iceland
EPI_ISL_417842	The National University Hospital of Iceland	deCODE genetics	J\u00f3nsson	2020-03-03	Iceland
EPI_ISL_417844	The National University Hospital of Iceland	deCODE genetics	J\u00f3nsson	2020-03-04	Iceland
EPI_ISL_417846	The National University Hospital of Iceland	deCODE genetics	J\u00f3nsson	2020-03-04	Iceland
EPI_ISL_417851	The National University Hospital of Iceland	deCODE genetics	J\u00f3nsson	2020-03-05	Iceland
EPI_ISL_417852	The National University Hospital of Iceland	deCODE genetics	J\u00f3nsson	2020-03-06	Iceland
EPI_ISL_417853	The National University Hospital of Iceland	deCODE genetics	J\u00f3nsson	2020-03-06	Iceland
EPI_ISL_417854	The National University Hospital of Iceland	deCODE genetics	J\u00f3nsson	2020-03-13	Iceland
EPI_ISL_417855	The National University Hospital of Iceland	deCODE genetics	J\u00f3nsson	2020-03-07	Iceland
EPI_ISL_417861	The National University Hospital of Iceland	deCODE genetics	J\u00f3nsson	2020-03-09	Iceland
EPI_ISL_417862	The National University Hospital of Iceland	deCODE genetics	J\u00f3nsson	2020-03-09	Iceland
EPI_ISL_417863	The National University Hospital of Iceland	deCODE genetics	J\u00f3nsson	2020-03-09	Iceland
EPI_ISL_417864	The National University Hospital of Iceland	deCODE genetics	J\u00f3nsson	2020-03-15	Iceland
EPI_ISL_417865	The National University Hospital of Iceland	deCODE genetics	J\u00f3nsson	2020-03-09	Iceland
EPI_ISL_417866	The National University Hospital of Iceland	deCODE genetics	J\u00f3nsson	2020-03-09	Iceland
EPI_ISL_417867	The National University Hospital of Iceland	deCODE genetics	J\u00f3nsson	2020-03-09	Iceland
EPI_ISL_417868	The National University Hospital of Iceland	deCODE genetics	J\u00f3nsson	2020-03-09	Iceland
EPI_ISL_417871	The National University Hospital of Iceland	deCODE genetics	J\u00f3nsson	2020-03-11	Iceland
EPI_ISL_417872	The National University Hospital of Iceland	deCODE genetics	J\u00f3nsson	2020-03-10	Iceland
EPI_ISL_417876	The National University Hospital of Iceland	deCODE genetics	J\u00f3nsson	2020-03-10	Iceland
EPI_ISL_417877	Institute of Virology	Institute of Virology	Klempa	2020-03-06	Slovakia
EPI_ISL_417878	Institute of Virology	Institute of Virology	Klempa	2020-03-07	Slovakia
EPI_ISL_417879	Institute of Virology	Institute of Virology	Klempa	2020-03-06	Slovakia
EPI_ISL_417880	Institute of Virology	Institute of Virology	Klempa	2020-03-08	Slovakia
EPI_ISL_417917	Department of Medical Microbiology	Department of Medical Microbiology	Chan	2020-03-20	Malaysia
EPI_ISL_417918	Department of Medical Microbiology	Department of Medical Microbiology	Chan	2020-03-18	Malaysia
EPI_ISL_417921	INMI Lazzaro Spallanzani IRCCS	Laboratory of Virology	Messina	2020-03-01	Italy
EPI_ISL_417922	INMI Lazzaro Spallanzani IRCCS	Laboratory of Virology	Messina	2020-02-28	Italy
EPI_ISL_417923	INMI Lazzaro Spallanzani IRCCS	Laboratory of Virology	Messina	2020-03-04	Italy
EPI_ISL_417924	Secretar\u00eda de Salud Medell\u00edn	Instituto Nacional de Salud	D\u00edaz	2020-03-11	Colombia
EPI_ISL_417931	UCSF Clinical Microbiology Laboratory	Chan-Zuckerberg Biohub	Kamm	2020-03-18	USA
EPI_ISL_417932	UCSF Clinical Microbiology Laboratory	Chan-Zuckerberg Biohub	Kamm	2020-03-18	USA
EPI_ISL_417933	UCSF Clinical Microbiology Laboratory	Chan-Zuckerberg Biohub	Kamm	2020-03-18	USA
EPI_ISL_417935	UCSF Clinical Microbiology Laboratory	Chan-Zuckerberg Biohub	Kamm	2020-03-18	USA
EPI_ISL_417937	UCSF Clinical Microbiology Laboratory	Chan-Zuckerberg Biohub	Kamm	2020-03-18	USA
EPI_ISL_417938	UCSF Clinical Microbiology Laboratory	Chan-Zuckerberg Biohub	Kamm	2020-03-18	USA
EPI_ISL_417939	UCSF Clinical Microbiology Laboratory	Chan-Zuckerberg Biohub	Kamm	2020-03-18	USA
EPI_ISL_417942	Viral Respiratory Lab	Pathogen Sequencing Lab	Pratt	2020-03-18	Democratic Republic of the Congo
EPI_ISL_417946	Viral Respiratory Lab	Pathogen Sequencing Lab	Pratt	2020-03-18	Democratic Republic of the Congo
EPI_ISL_417947	Viral Respiratory Lab	Pathogen Sequencing Lab	Pratt	2020-03-19	Democratic Republic of the Congo
EPI_ISL_417948	Viral Respiratory Lab	Pathogen Sequencing Lab	Pratt	2020-03-19	Democratic Republic of the Congo
EPI_ISL_417950	Viral Respiratory Lab	Pathogen Sequencing Lab	Pratt	2020-03-20	Democratic Republic of the Congo
EPI_ISL_417954	Hospital Universitario 12 de Octubre	Hospital Universitario La Paz	Viedma	2020-03-12	Spain
EPI_ISL_417958	Utah Public Health Laboratory	Utah Public Health Laboratory	Young	2020-03-10	USA
EPI_ISL_417961	Hospital Universitario 12 de Octubre	Hospital Universitario La Paz	Viedma	2020-03-12	Spain
EPI_ISL_417963	Hospital Universitario 12 de Octubre	Hospital Universitario La Paz	Viedma	2020-03-12	Spain
EPI_ISL_417964	Utah Public Health Laboratory	Utah Public Health Laboratory	Young	2020-03-13	USA
EPI_ISL_417966	Utah Public Health Laboratory	Utah Public Health Laboratory	Young	2020-03-13	USA
EPI_ISL_417967	Hospital Universitario 12 de Octubre	Hospital Universitario La Paz	Viedma	2020-03-12	Spain
EPI_ISL_417969	Hospital Universitario La Paz	Hospital Universitario La Paz	Viedma	2020-03-09	Spain
EPI_ISL_417971	Utah Public Health Laboratory	Utah Public Health Laboratory	Young	2020-03-19	USA
EPI_ISL_417972	Hospital Universitario La Paz	Hospital Universitario La Paz	Viedma	2020-03-09	Spain
EPI_ISL_417974	Utah Public Health Laboratory	Utah Public Health Laboratory	Young	2020-03-19	USA
EPI_ISL_417975	Hospital Universitario La Paz	Hospital Universitario La Paz	Viedma	2020-03-09	Spain
EPI_ISL_417976	Utah Public Health Laboratory	Utah Public Health Laboratory	Young	2020-03-19	USA
EPI_ISL_417978	Hospital Universitario La Paz	Hospital Universitario La Paz	Viedma	2020-03-09	Spain
EPI_ISL_417979	Hospital Universitario Ram\u00f3n y Cajal	Hospital Universitario La Paz	Viedma	2020-03-03	Spain
EPI_ISL_417980	Hospital Universitario Ram\u00f3n y Cajal	Hospital Universitario La Paz	Viedma	2020-03-03	Spain
EPI_ISL_417981	Hospital Universitario Ram\u00f3n y Cajal	Hospital Universitario La Paz	Viedma	2020-03-02	Spain
EPI_ISL_417986	Centro Hospitalar e Universitario de Sao Joao	Instituto Nacional de Saude (INSA)	Borges	2020-03-03	Portugal
EPI_ISL_417987	Centro Hospitalar e Universitario de Sao Joao	Instituto Nacional de Saude (INSA)	Borges	2020-03-03	Portugal
EPI_ISL_417988	CHULC - H Curry Cabral	Instituto Nacional de Saude (INSA)	Borges	2020-03-05	Portugal
EPI_ISL_417989	Centro Hospitalar e Universitario de Sao Joao	Instituto Nacional de Saude (INSA)	Borges	2020-03-04	Portugal
EPI_ISL_417991	CHULC - H Curry Cabral	Instituto Nacional de Saude (INSA)	Borges	2020-03-08	Portugal
EPI_ISL_417992	CHULC - H D Estefania	Instituto Nacional de Saude (INSA)	Borges	2020-03-07	Portugal
EPI_ISL_417993	CHULC - H D Estefania	Instituto Nacional de Saude (INSA)	Borges	2020-03-08	Portugal
EPI_ISL_417994	CHULC - H Curry Cabral	Instituto Nacional de Saude (INSA)	Borges	2020-03-08	Portugal
EPI_ISL_417995	CHULC - H Curry Cabral	Instituto Nacional de Saude (INSA)	Borges	2020-03-08	Portugal
EPI_ISL_417996	CHULC - H Curry Cabral	Instituto Nacional de Saude (INSA)	Borges	2020-03-08	Portugal
EPI_ISL_417997	Centro Hospital do Porto	Instituto Nacional de Saude (INSA)	Borges	2020-03-07	Portugal
EPI_ISL_417998	Centro Hospital do Porto	Instituto Nacional de Saude (INSA)	Borges	2020-03-08	Portugal
EPI_ISL_417999	Centro Hospital do Porto	Instituto Nacional de Saude (INSA)	Borges	2020-03-07	Portugal
EPI_ISL_418000	ARS Algarve - Laborat\u00f3rio Laura Ayres	Instituto Nacional de Saude (INSA)	Borges	2020-03-10	Portugal
EPI_ISL_418001	ARS Algarve - Laborat\u00f3rio Laura Ayres	Instituto Nacional de Saude (INSA)	Borges	2020-03-10	Portugal
EPI_ISL_418002	CHU Coimbra	Instituto Nacional de Saude (INSA)	Borges	2020-03-11	Portugal
EPI_ISL_418003	H Braga	Instituto Nacional de Saude (INSA)	Borges	2020-03-10	Portugal
EPI_ISL_418004	ARS Algarve - Laborat\u00f3rio Laura Ayres	Instituto Nacional de Saude (INSA)	Borges	2020-03-12	Portugal
EPI_ISL_418005	CHU Coimbra - Pedi\u00e1trico	Instituto Nacional de Saude (INSA)	Borges	2020-03-12	Portugal
EPI_ISL_418006	CHBarreiro Montijo	Instituto Nacional de Saude (INSA)	Borges	2020-03-13	Portugal
EPI_ISL_418007	H Braga	Instituto Nacional de Saude (INSA)	Borges	2020-03-13	Portugal
EPI_ISL_418008	H Braga	Instituto Nacional de Saude (INSA)	Borges	2020-03-13	Portugal
EPI_ISL_418009	HSE Ilha Terceira - Angra do Heroismo	Instituto Nacional de Saude (INSA)	Borges	2020-03-15	Portugal
EPI_ISL_418010	CHULC - H Curry Cabral	Instituto Nacional de Saude (INSA)	Borges	2020-03-03	Portugal
EPI_ISL_418011	CHULC - H Curry Cabral	Instituto Nacional de Saude (INSA)	Borges	2020-03-04	Portugal
EPI_ISL_418012	CHULC - H Curry Cabral	Instituto Nacional de Saude (INSA)	Borges	2020-03-06	Portugal
EPI_ISL_418013	CHULC - H Curry Cabral	Instituto Nacional de Saude (INSA)	Borges	2020-03-07	Portugal
EPI_ISL_418014	CHULC - H Curry Cabral	Instituto Nacional de Saude (INSA)	Borges	2020-03-09	Portugal
EPI_ISL_418015	CHULC - H Curry Cabral	Instituto Nacional de Saude (INSA)	Borges	2020-03-09	Portugal
EPI_ISL_418016	CHULC - H Curry Cabral	Instituto Nacional de Saude (INSA)	Borges	2020-03-10	Portugal
EPI_ISL_418017	CHMT	Instituto Nacional de Saude (INSA)	Borges	2020-03-16	Portugal
EPI_ISL_418018	H Garcia de Orta	Instituto Nacional de Saude (INSA)	Borges	2020-03-16	Portugal
EPI_ISL_418019	H Braga	Instituto Nacional de Saude (INSA)	Borges	2020-03-15	Portugal
EPI_ISL_418020	H Braga	Instituto Nacional de Saude (INSA)	Borges	2020-03-16	Portugal
EPI_ISL_418021	H Braga	Instituto Nacional de Saude (INSA)	Borges	2020-03-16	Portugal
EPI_ISL_418022	H Braga	Instituto Nacional de Saude (INSA)	Borges	2020-03-15	Portugal
EPI_ISL_418023	H Evora	Instituto Nacional de Saude (INSA)	Borges	2020-03-17	Portugal
EPI_ISL_418024	CHUA - Faro	Instituto Nacional de Saude (INSA)	Borges	2020-03-17	Portugal
EPI_ISL_418025	H Santarem	Instituto Nacional de Saude (INSA)	Borges	2020-03-17	Portugal
EPI_ISL_418026	H Dr. Nelio Mendonca - Funchal	Instituto Nacional de Saude (INSA)	Borges	2020-03-17	Portugal
EPI_ISL_418028	UW Virology Lab	UW Virology Lab	Roychoudhury	2020-03-13	USA
EPI_ISL_418029	UW Virology Lab	UW Virology Lab	Roychoudhury	2020-03-16	USA
EPI_ISL_418030	UW Virology Lab	UW Virology Lab	Roychoudhury	2020-03-16	USA
EPI_ISL_418036	UW Virology Lab	UW Virology Lab	Roychoudhury	2020-03-13	USA
EPI_ISL_418037	UW Virology Lab	UW Virology Lab	Roychoudhury	2020-03-16	USA
EPI_ISL_418038	UW Virology Lab	UW Virology Lab	Roychoudhury	2020-03-15	USA
EPI_ISL_418039	UW Virology Lab	UW Virology Lab	Roychoudhury	2020-03-13	USA
EPI_ISL_418040	UW Virology Lab	UW Virology Lab	Roychoudhury	2020-03-16	USA
EPI_ISL_418041	UW Virology Lab	UW Virology Lab	Roychoudhury	2020-03-14	USA
EPI_ISL_418042	UW Virology Lab	UW Virology Lab	Roychoudhury	2020-03-13	USA
EPI_ISL_418044	UW Virology Lab	UW Virology Lab	Roychoudhury	2020-03-14	USA
EPI_ISL_418045	UW Virology Lab	UW Virology Lab	Roychoudhury	2020-03-14	USA
EPI_ISL_418046	UW Virology Lab	UW Virology Lab	Roychoudhury	2020-03-16	USA
EPI_ISL_418047	UW Virology Lab	UW Virology Lab	Roychoudhury	2020-03-16	USA
EPI_ISL_418049	UW Virology Lab	UW Virology Lab	Roychoudhury	2020-03-13	USA
EPI_ISL_418050	UW Virology Lab	UW Virology Lab	Roychoudhury	2020-03-16	USA
EPI_ISL_418051	UW Virology Lab	UW Virology Lab	Roychoudhury	2020-03-13	USA
EPI_ISL_418053	UW Virology Lab	UW Virology Lab	Roychoudhury	2020-03-16	USA
EPI_ISL_418054	UW Virology Lab	UW Virology Lab	Roychoudhury	2020-03-16	USA
EPI_ISL_418055	UW Virology Lab	UW Virology Lab	Roychoudhury	2020-03-14	USA
EPI_ISL_418056	UW Virology Lab	UW Virology Lab	Roychoudhury	2020-03-13	USA
EPI_ISL_418057	UW Virology Lab	UW Virology Lab	Roychoudhury	2020-03-13	USA
EPI_ISL_418060	UW Virology Lab	UW Virology Lab	Roychoudhury	2020-03-14	USA
EPI_ISL_418061	UW Virology Lab	UW Virology Lab	Roychoudhury	2020-03-13	USA
EPI_ISL_418062	UW Virology Lab	UW Virology Lab	Roychoudhury	2020-03-14	USA
EPI_ISL_418064	UW Virology Lab	UW Virology Lab	Roychoudhury	2020-03-15	USA
EPI_ISL_418067	UW Virology Lab	UW Virology Lab	Roychoudhury	2020-03-15	USA
EPI_ISL_418070	UW Virology Lab	UW Virology Lab	Roychoudhury	2020-03-14	USA
EPI_ISL_418073	UW Virology Lab	UW Virology Lab	Roychoudhury	2020-03-15	USA
EPI_ISL_418076	UW Virology Lab	UW Virology Lab	Roychoudhury	2020-03-15	USA
EPI_ISL_418077	UW Virology Lab	UW Virology Lab	Roychoudhury	2020-03-15	USA
EPI_ISL_418080	UW Virology Lab	UW Virology Lab	Roychoudhury	2020-03-15	USA
EPI_ISL_418081	UW Virology Lab	UW Virology Lab	Roychoudhury	2020-03-15	USA
EPI_ISL_418082	UW Virology Lab	UW Virology Lab	Roychoudhury	2020-03-15	USA
EPI_ISL_418110	Wales Specialist Virology Centre	Public Health Wales Microbiology Cardiff	Moore	2020-03-13	United Kingdom
EPI_ISL_418117	Wales Specialist Virology Centre	Public Health Wales Microbiology Cardiff	Moore	2020-03-14	United Kingdom
EPI_ISL_418136	Wales Specialist Virology Centre	Public Health Wales Microbiology Cardiff	Moore	2020-03-15	United Kingdom
EPI_ISL_418144	Wales Specialist Virology Centre	Public Health Wales Microbiology Cardiff	Moore	2020-03-14	United Kingdom
EPI_ISL_418145	Wales Specialist Virology Centre	Public Health Wales Microbiology Cardiff	Moore	2020-03-14	United Kingdom
EPI_ISL_418147	Wales Specialist Virology Centre	Public Health Wales Microbiology Cardiff	Moore	2020-03-14	United Kingdom
EPI_ISL_418149	Wales Specialist Virology Centre	Public Health Wales Microbiology Cardiff	Moore	2020-03-16	United Kingdom
EPI_ISL_418156	Wales Specialist Virology Centre	Public Health Wales Microbiology Cardiff	Moore	2020-03-16	United Kingdom
EPI_ISL_418158	Wales Specialist Virology Centre	Public Health Wales Microbiology Cardiff	Moore	2020-03-16	United Kingdom
EPI_ISL_418159	Wales Specialist Virology Centre	Public Health Wales Microbiology Cardiff	Moore	2020-03-16	United Kingdom
EPI_ISL_418163	Wales Specialist Virology Centre	Public Health Wales Microbiology Cardiff	Moore	2020-03-16	United Kingdom
EPI_ISL_418183	Virological Research Group	Bioinformatics Research Group	Herczeg	2020-03-17	Hungary
EPI_ISL_418184	Gundersen Molecular Diagnostics Laboratory	Kabara Cancer Research Institute	Kenny	2020-03-18	USA
EPI_ISL_418186	Gundersen Molecular Diagnostic Laboratory	Kabara Cancer Research Institute	Kenny	2020-03-23	USA
EPI_ISL_418187	Gundersen Molecular Diagnostics Laboratory	Kabara Cancer Research Institute	Kenny	2020-03-23	USA
EPI_ISL_418188	Gundersen Molecular Diagnostics Laboratory	Kabara Cancer Research Institute	Kenny	2020-03-23	USA
EPI_ISL_418192	NYU Langone Health	Department of Pathology and Medicine	Maurano	2020-03-16	USA
EPI_ISL_418193	NYU Langone Health	Department of Pathology and Medicine	Maurano	2020-03-17	USA
EPI_ISL_418196	NYU Langone Health	Department of Pathology and Medicine	Maurano	2020-03-14	USA
EPI_ISL_418197	NYU Langone Health	Department of Pathology and Medicine	Maurano	2020-03-15	USA
EPI_ISL_418198	NYU Langone Health	Department of Pathology and Medicine	Maurano	2020-03-17	USA
EPI_ISL_418199	NYU Langone Health	Department of Pathology and Medicine	Maurano	2020-03-17	USA
EPI_ISL_418203	NYU Langone Health	Department of Pathology and Medicine	Maurano	2020-03-17	USA
EPI_ISL_418204	NYU Langone Health	Department of Pathology and Medicine	Maurano	2020-03-17	USA
EPI_ISL_418207	Institut Pasteur Dakar	Institut Pasteur de Dakar	Dia	2020-03-02	Senegal
EPI_ISL_418208	Institut Pasteur Dakar	Institut Pasteur de Dakar	Dia	2020-03-04	Senegal
EPI_ISL_418209	Institut Pasteur Dakar	Institut Pasteur de Dakar	Dia	2020-03-03	Senegal
EPI_ISL_418210	Institut Pasteur Dakar	Institut Pasteur de Dakar	Dia	2020-03-10	Senegal
EPI_ISL_418211	Institut Pasteur Dakar	Institut Pasteur de Dakar	Dia	2020-03-11	Senegal
EPI_ISL_418212	Institut Pasteur Dakar	Institut Pasteur de Dakar	Dia	2020-03-11	Senegal
EPI_ISL_418213	Institut Pasteur Dakar	Institut Pasteur de Dakar	Dia	2020-03-12	Senegal
EPI_ISL_418216	Institut Pasteur Dakar	Institut Pasteur de Dakar	Dia	2020-03-13	Senegal
EPI_ISL_418218	Centre Hospitalier Compi\u00e8gne Laboratoire de Biologie	National Reference Center for Viruses of Respiratory Infections	Enouf	2020-02-21	France
EPI_ISL_418219	CHU - H\u00f4pital Cavale Blanche - Labo. de Virologie	National Reference Center for Viruses of Respiratory Infections	Enouf	2020-02-26	France
EPI_ISL_418220	Centre Hospitalier Compi\u00e8gne Laboratoire de Biologie	National Reference Center for Viruses of Respiratory Infections	Enouf	2020-02-28	France
EPI_ISL_418221	Centre Hospitalier Compi\u00e8gne Laboratoire de Biologie	National Reference Center for Viruses of Respiratory Infections	Enouf	2020-03-02	France
EPI_ISL_418222	CHRU Bretonneau - Serv. Bacterio-Virol.	National Reference Center for Viruses of Respiratory Infections	Enouf	2020-03-04	France
EPI_ISL_418223	Centre Hospitalier Compi\u00e8gne Laboratoire de Biologie	National Reference Center for Viruses of Respiratory Infections	Enouf	2020-03-05	France
EPI_ISL_418224	Centre Hospitalier Compi\u00e8gne Laboratoire de Biologie	National Reference Center for Viruses of Respiratory Infections	Enouf	2020-03-08	France
EPI_ISL_418225	Centre Hospitalier Compi\u00e8gne Laboratoire de Biologie	National Reference Center for Viruses of Respiratory Infections	Enouf	2020-03-08	France
EPI_ISL_418226	EHPAD - R\u00e9sidences les C\u00e8dres	National Reference Center for Viruses of Respiratory Infections	Enouf	2020-03-09	France
EPI_ISL_418227	Centre Hospitalier Compi\u00e8gne Laboratoire de Biologie	National Reference Center for Viruses of Respiratory Infections	Enouf	2020-03-12	France
EPI_ISL_418228	Centre Hospitalier Compi\u00e8gne Laboratoire de Biologie	National Reference Center for Viruses of Respiratory Infections	Enouf	2020-03-12	France
EPI_ISL_418229	Hopital franco britannique - Laboratoire	National Reference Center for Viruses of Respiratory Infections	Enouf	2020-03-12	France
EPI_ISL_418230	Clinique AVERAY LA BROUSTE	National Reference Center for Viruses of Respiratory Infections	Enouf	2020-03-13	France
EPI_ISL_418231	Centre Hospitalier Compi\u00e8gne Laboratoire de Biologie	National Reference Center for Viruses of Respiratory Infections	Enouf	2020-03-15	France
EPI_ISL_418232	Service des Urgences	National Reference Center for Viruses of Respiratory Infections	Enouf	2020-03-15	France
EPI_ISL_418233	Service des Urgences	National Reference Center for Viruses of Respiratory Infections	Enouf	2020-03-15	France
EPI_ISL_418234	LABM GH nord Essonne	National Reference Center for Viruses of Respiratory Infections	Enouf	2020-03-14	France
EPI_ISL_418235	Cabinet m\u00e9dical	National Reference Center for Viruses of Respiratory Infections	Enouf	2020-03-16	France
EPI_ISL_418236	Centre Hospitalier Compi\u00e8gne Laboratoire de Biologie	National Reference Center for Viruses of Respiratory Infections	Enouf	2020-03-16	France
EPI_ISL_418237	Centre Hospitalier Compi\u00e8gne Laboratoire de Biologie	National Reference Center for Viruses of Respiratory Infections	Enouf	2020-03-16	France
EPI_ISL_418238	Centre Hospitalier Compi\u00e8gne Laboratoire de Biologie	National Reference Center for Viruses of Respiratory Infections	Enouf	2020-03-16	France
EPI_ISL_418240	LABM GH nord Essonne	National Reference Center for Viruses of Respiratory Infections	Enouf	2020-03-16	France
EPI_ISL_418241	NIC Viral Respiratory Unit - Institut Pasteur of Algeria	National Reference Center for Viruses of Respiratory Infections	Enouf	2020-03-02	Algeria
EPI_ISL_418242	NIC Viral Respiratory Unit - Institut Pasteur of Algeria	National Reference Center for Viruses of Respiratory Infections	Enouf	2020-03-08	Algeria
EPI_ISL_418243	HOSPITAL UNIVERSITARIO VIRGEN DE LAS NIEVES	Instituto de Salud Carlos III	Caballero	2020-02-28	Spain
EPI_ISL_418244	HOSPITAL UNIVERSITARIO VIRGEN DE LAS NIEVES	Instituto de Salud Carlos III	Caballero	2020-03-02	Spain
EPI_ISL_418245	Hospital General y Universitario de Guadalajara	Instituto de Salud Carlos III	Caballero	2020-03-01	Spain
EPI_ISL_418246	Hospital General y Universitario de Guadalajara	Instituto de Salud Carlos III	Caballero	2020-03-01	Spain
EPI_ISL_418247	HOSPITAL GENERAL DE SEGOVIA	Instituto de Salud Carlos III	Caballero	2020-02-26	Spain
EPI_ISL_418248	COMPLEJO ASISTENCIAL UNIVERSITARIO DE BURGOS	Instituto de Salud Carlos III	Caballero	2020-03-01	Spain
EPI_ISL_418249	COMPLEJO ASISTENCIAL UNIVERSITARIO DE BURGOS	Instituto de Salud Carlos III	Caballero	2020-03-03	Spain
EPI_ISL_418251	HOSPITAL UNIVERSITARIO LA PAZ	Instituto de Salud Carlos III	Caballero	2020-02-25	Spain
EPI_ISL_418252	FUNDACION JIMENEZ DIAZ	Instituto de Salud Carlos III	Caballero	2020-03-04	Spain
EPI_ISL_418253	HOSPITAL TXAGORRITXU	Instituto de Salud Carlos III	Caballero	2020-03-02	Spain
EPI_ISL_418255	Presidio Ospedaliero \S. Spirito\ - PESCARA	Istituto Zooprofilattico Sperimentale dell'Abruzzo e Molise \G. Caporale\	Lorusso	2020-03-14	Italy
EPI_ISL_418256	Ospedale \u201cSan Liberatore\u201d di Atri	Istituto Zooprofilattico Sperimentale dell'Abruzzo e Molise \G. Caporale\	Lorusso	2020-03-14	Italy
EPI_ISL_418257	Ospedale Civile Giuseppe Mazzini	Istituto Zooprofilattico Sperimentale dell'Abruzzo e Molise \G.Caporale\	Lorusso	2020-03-17	Italy
EPI_ISL_418258	Presidio ospedaliero \Santo Spirito\	Istituto Zooprofilattico Sperimentale dell'Abruzzo e Molise \G. Caporale\	Lorusso	2020-03-14	Italy
EPI_ISL_418263	Laboratory of Microbiology	Laboratory of Biology	Karakasiliotis	2020-03-18	Greece
EPI_ISL_418264	Laboratory of Microbiology	Laboratory of Biology	Karakasiliotis	2020-03-18	Greece
EPI_ISL_418265	Laboratory of Microbiology	Laboratory of Biology	Karakasiliotis	2020-03-18	Greece
EPI_ISL_418267	Microbiology and Immunology department	Microbiology and Immunology department	Submitter	2020-01-22	Vietnam
EPI_ISL_418269	Microbiology and Immunology department	Microbiology and Immunology department	Submitter	2020-01-22	Vietnam
EPI_ISL_418270	KU Leuven	KU Leuven	Maes	2020-03-04	Belgium
EPI_ISL_418295	Virology Department	Department of Infection	de Silva	2020-03-17	United Kingdom
EPI_ISL_418302	Virology Department	Department of Infection	de Silva	2020-03-24	United Kingdom
EPI_ISL_418303	Virology Department	Department of Infection	de Silva	2020-03-25	United Kingdom
EPI_ISL_418304	Virology Department	Department of Infection	de Silva	2020-03-24	United Kingdom
EPI_ISL_418305	Virology Department	Department of Infection	de Silva	2020-03-25	United Kingdom
EPI_ISL_418306	Virology Department	Department of Infection	de Silva	2020-03-25	United Kingdom
EPI_ISL_418307	Virology Department	Department of Infection	de Silva	2020-03-24	United Kingdom
EPI_ISL_418313	Virology Department	Department of Infection	de Silva	2020-03-24	United Kingdom
EPI_ISL_418317	Virology Department	Department of Infection	de Silva	2020-03-23	United Kingdom
EPI_ISL_418318	Virology Department	Department of Infection	de Silva	2020-03-25	United Kingdom
EPI_ISL_418320	Virology Department	Department of Infection	de Silva	2020-03-25	United Kingdom
EPI_ISL_418386	Department of Virology and Immunology	Department of Virology	Smura	2020-03-13	Finland
EPI_ISL_418391	Department of Virology and Immunology	Department of Virology	Smura	2020-03-13	Finland
EPI_ISL_418392	Department of Virology and Immunology	Department of Virology	Smura	2020-03-13	Finland
EPI_ISL_418395	Department of Virology and Immunology	Department of Virology	Smura	2020-03-13	Finland
EPI_ISL_418401	Department of Virology and Immunology	Department of Virology	Smura	2020-03-14	Finland
EPI_ISL_418402	Department of Virology and Immunology	Department of Virology	Smura	2020-03-14	Finland
EPI_ISL_418403	Department of Virology and Immunology	Department of Virology	Smura	2020-03-14	Finland
EPI_ISL_418404	Department of Virology and Immunology	Department of Virology	Smura	2020-03-14	Finland
EPI_ISL_418406	Department of Virology and Immunology	Department of Virology	Smura	2020-03-14	Finland
EPI_ISL_418409	Department of Virology and Immunology	Department of Virology	Smura	2020-03-14	Finland
EPI_ISL_418410	Department of Virology and Immunology	Department of Virology	Smura	2020-03-14	Finland
EPI_ISL_418411	Department of Virology and Immunology	Department of Virology	Smura	2020-03-14	Finland
EPI_ISL_418412	Centre Hospitalier des Vals d'Ardeche	CNR Virus des Infections Respiratoires - France SUD	Josset	2020-03-15	France
EPI_ISL_418413	Centre Hospitalier de Macon	CNR Virus des Infections Respiratoires - France SUD	Josset	2020-03-15	France
EPI_ISL_418414	Centre Hospitalier de Valence	CNR Virus des Infections Respiratoires - France SUD	Josset	2020-03-15	France
EPI_ISL_418416	GH Les Portes du Sud	CNR Virus des Infections Respiratoires - France SUD	Josset	2020-03-16	France
EPI_ISL_418417	Centre Hospitalier de Valence	CNR Virus des Infections Respiratoires - France SUD	Josset	2020-03-16	France
EPI_ISL_418418	Centre Hospitalier Saint Joseph Saint Luc	CNR Virus des Infections Respiratoires - France SUD	Josset	2020-03-16	France
EPI_ISL_418419	Centre Hospitalier Saint Joseph Saint Luc	CNR Virus des Infections Respiratoires - France SUD	Josset	2020-03-16	France
EPI_ISL_418420	Institut des Agents Infectieux (IAI)	CNR Virus des Infections Respiratoires - France SUD	Josset	2020-03-17	France
EPI_ISL_418422	Institut des Agents Infectieux (IAI)	CNR Virus des Infections Respiratoires - France SUD	Josset	2020-03-17	France
EPI_ISL_418423	Institut des Agents Infectieux (IAI)	CNR Virus des Infections Respiratoires - France SUD	Josset	2020-03-17	France
EPI_ISL_418424	Institut des Agents Infectieux (IAI)	CNR Virus des Infections Respiratoires - France SUD	Josset	2020-03-17	France
EPI_ISL_418425	Institut des Agents Infectieux (IAI)	CNR Virus des Infections Respiratoires - France SUD	Josset	2020-03-17	France
EPI_ISL_418426	Centre Hospitalier de Bourg en Bresse	CNR Virus des Infections Respiratoires - France SUD	Josset	2020-03-17	France
EPI_ISL_418427	Hopital Priv\u00e9 de l'Est Lyonnais	CNR Virus des Infections Respiratoires - France SUD	Josset	2020-03-17	France
EPI_ISL_418428	Centre Hospitalier Lucien Hussel	CNR Virus des Infections Respiratoires - France SUD	Josset	2020-03-17	France
EPI_ISL_418429	Institut des Agents Infectieux (IAI)	CNR Virus des Infections Respiratoires - France SUD	Josset	2020-03-18	France
EPI_ISL_418430	Institut des Agents Infectieux (IAI)	CNR Virus des Infections Respiratoires - France SUD	Josset	2020-03-18	France
EPI_ISL_418432	Institut des Agents Infectieux (IAI)	CNR Virus des Infections Respiratoires - France SUD	Josset	2020-03-18	France
EPI_ISL_418441	Hangzhou Center for Disease Control and Prevention	Inspection Center of Hangzhou Center for Disease Control and Prevention	Renton	2020-01-21	China
EPI_ISL_418442	Hangzhou Center for Disease Control and Prevention	Inspection Center of Hangzhou Center for Disease Control and Prevention	Renton	2020-01-21	China
EPI_ISL_418502	Hangzhou Center for Disease Control and Prevention	Inspection Center of Hangzhou Center for Disease Control and Prevention	Renton	2020-01-22	China
EPI_ISL_418503	Hangzhou Center for Disease Control and Prevention	Inspection Center of Hangzhou Center for Disease Control and Prevention	Renton	2020-01-22	China
EPI_ISL_418504	Hangzhou Center for Disease Control and Prevention	Inspection Center of Hangzhou Center for Disease Control and Prevention	Renton	2020-01-21	China
EPI_ISL_418506	Hangzhou Center for Disease Control and Prevention	Inspection Center of Hanghzou Center for Disease Control and Prevention	Renton	2020-01-21	China
EPI_ISL_418507	Hangzhou Center for Disease Control and Prevention	Inspection Center of Hangzhou Center for Disease Control and Prevention	Renton	2020-01-21	China
EPI_ISL_418508	Hangzhou Center for Disease Control and Prevention	Inspection Center of Hangzhou Center for Disease Control and Prevention	Renton	2020-01-23	China
EPI_ISL_418509	Hangzhou Center for Disease Control and Prevention	Inspection Center of Hangzhou Center for Disease Control and Prevention	Renton	2020-01-23	China
EPI_ISL_418510	Hangzhou Center for Disease Control and Prevention	Insepction Center of Hangzhou Center for Disease Control and Prevention	Renton	2020-01-23	China
EPI_ISL_418511	Hangzhou Center for Disease Control and Prevention	Inspection Center of Hangzhou Center for Disease Control and Prevention	Renton	2020-01-24	China
EPI_ISL_418512	Hangzhou Center for Disease Control and Prevention	Inspection Center of Hangzhou Center for Disease Control and Prevention	Renton	2020-01-25	China
EPI_ISL_418513	Hangzhou Center for Disease Control and Prevention	Inspection Center of Hangzhou Center for Disease Control and Prevention	Renton	2020-01-25	China
EPI_ISL_418514	Hangzhou Center for Disease Control and Prevention	Inspection Center of Hangzhou Center for Disease Control and Prevention	Renton	2020-01-25	China
EPI_ISL_418515	Hangzhou Center for Disease Control and Prevention	Inspection Center of Hangzhou Center for Disease Control and Prevention	Renton	2020-01-25	China
EPI_ISL_418516	UCD National Virus Reference Laboratory	UCD National Virus Reference Laboratory	Gonzalez	2020-03-06	Ireland
EPI_ISL_418548	UCD National Virus Reference Laboratory	UCD National Virus Reference Laboratory	Gonzalez	2020-03-06	Ireland
EPI_ISL_418580	UCD National Virus Reference Laboratory	UCD National Virus Reference Laboratory	Gonzalez	2020-03-08	Ireland
EPI_ISL_418581	UCD National Virus Reference Laboratory	UCD National Virus Reference Laboratory	Gonzalez	2020-03-08	Ireland
EPI_ISL_418582	UCD National Virus Reference Laboratory	UCD National Virus Reference Laboratory	Gonzalez	2020-03-10	Ireland
EPI_ISL_418583	UCD National Virus Reference Laboratory	UCD National Virus Reference Laboratory	Gonzalez	2020-03-10	Ireland
EPI_ISL_418584	UCD National Virus Reference Laboratory	UCD National Virus Reference Laboratory	Gonzalez	2020-03-10	Ireland
EPI_ISL_418624	Department of Clinical Microbiology	GIGA Medical Genomics	Durkin	2020-03-15	Belgium
EPI_ISL_418625	Department of Clinical Microbiology	GIGA Medical Genomics	Durkin	2020-03-14	Belgium
EPI_ISL_418626	Department of Clinical Microbiology	GIGA Medical Genomics	Durkin	2020-03-16	Belgium
EPI_ISL_418627	Department of Clinical Microbiology	GIGA Medical Genomics	Durkin	2020-03-14	Belgium
EPI_ISL_418629	Department of Clinical Microbiology	GIGA Medical Genomics	Durkin	2020-03-17	Belgium
EPI_ISL_418630	Department of Clinical Microbiology	GIGA Medical Genomics	Durkin	2020-03-17	Belgium
EPI_ISL_418631	Department of Clinical Microbiology	GIGA Medical Genomics	Durkin	2020-03-14	Belgium
EPI_ISL_418632	Department of Clinical Microbiology	GIGA Medical Genomics	Durkin	2020-03-16	Belgium
EPI_ISL_418634	Department of Clinical Microbiology	GIGA Medical Genomics	Durkin	2020-03-19	Belgium
EPI_ISL_418635	Department of Clinical Microbiology	GIGA Medical Genomics	Durkin	2020-03-19	Belgium
EPI_ISL_418639	Department of Clinical Microbiology	GIGA Medical Genomics	Durkin	2020-03-19	Belgium
EPI_ISL_418640	Department of Clinical Microbiology	GIGA Medical Genomics	Durkin	2020-03-19	Belgium
EPI_ISL_418645	Department of Clinical Microbiology	GIGA Medical Genomics	Durkin	2020-03-21	Belgium
EPI_ISL_418646	Department of Clinical Microbiology	GIGA Medical Genomics	Durkin	2020-03-21	Belgium
EPI_ISL_418648	Department of Clinical Microbiology	GIGA Medical Genomics	Durkin	2020-03-22	Belgium
EPI_ISL_418650	Department of Clinical Microbiology	GIGA Medical Genomics	Durkin	2020-03-22	Belgium
EPI_ISL_418651	Department of Clinical Microbiology	GIGA Medical Genomics	Durkin	2020-03-22	Belgium
EPI_ISL_418653	Department of Clinical Microbiology	GIGA Medical Genomics	Durkin	2020-03-22	Belgium
EPI_ISL_418654	Department of Clinical Microbiology	GIGA Medical Genomics	Durkin	2020-03-22	Belgium
EPI_ISL_418655	Department of Clinical Microbiology	GIGA Medical Genomics	Durkin	2020-03-22	Belgium
EPI_ISL_418657	Department of Clinical Microbiology	GIGA Medical Genomics	Durkin	2020-03-22	Belgium
EPI_ISL_418659	Department of Clinical Microbiology	GIGA Medical Genomics	Durkin	2020-03-22	Belgium
EPI_ISL_418660	Department of Clinical Microbiology	GIGA Medical Genomics	Durkin	2020-03-22	Belgium
EPI_ISL_418661	Department of Clinical Microbiology	GIGA Medical Genomics	Durkin	2020-03-22	Belgium
EPI_ISL_418663	Department of Clinical Microbiology	GIGA Medical Genomics	Durkin	2020-03-22	Belgium
EPI_ISL_418664	Department of Clinical Microbiology	GIGA Medical Genomics	Durkin	2020-03-22	Belgium
EPI_ISL_418669	Respiratory Virus Unit	Respiratory Virus Unit	Platt	2020-03-11	United Kingdom
EPI_ISL_418670	Respiratory Virus Unit	Respiratory Virus Unit	Platt	2020-03-11	United Kingdom
EPI_ISL_418671	Respiratory Virus Unit	Respiratory Virus Unit	Platt	2020-03-13	United Kingdom
EPI_ISL_418672	Respiratory Virus Unit	Respiratory Virus Unit	Platt	2020-03-15	United Kingdom
EPI_ISL_418675	Respiratory Virus Unit	Respiratory Virus Unit	Platt	2020-03-16	United Kingdom
EPI_ISL_418676	Respiratory Virus Unit	Respiratory Virus Unit	Platt	2020-03-10	United Kingdom
EPI_ISL_418677	Respiratory Virus Unit	Respiratory Virus Unit	Platt	2020-03-15	United Kingdom
EPI_ISL_418678	Respiratory Virus Unit	Respiratory Virus Unit	Platt	2020-03-16	United Kingdom
EPI_ISL_418680	Respiratory Virus Unit	Respiratory Virus Unit	Platt	2020-03-17	United Kingdom
EPI_ISL_418681	Respiratory Virus Unit	Respiratory Virus Unit	Platt	2020-03-17	United Kingdom
EPI_ISL_418687	Respiratory Virus Unit	Respiratory Virus Unit	Platt	2020-03-17	United Kingdom
EPI_ISL_418690	Respiratory Virus Unit	Respiratory Virus Unit	Platt	2020-03-17	United Kingdom
EPI_ISL_418691	Respiratory Virus Unit	Respiratory Virus Unit	Platt	2020-03-17	United Kingdom
EPI_ISL_418701	Respiratory Virus Unit	Respiratory Virus Unit	Platt	2020-03-17	United Kingdom
EPI_ISL_418702	Respiratory Virus Unit	Respiratory Virus Unit	Platt	2020-03-16	United Kingdom
EPI_ISL_418704	Respiratory Virus Unit	Respiratory Virus Unit	Platt	2020-03-17	United Kingdom
EPI_ISL_418707	Respiratory Virus Unit	Respiratory Virus Unit	Platt	2020-03-17	United Kingdom
EPI_ISL_418711	Respiratory Virus Unit	Respiratory Virus Unit	Platt	2020-03-16	United Kingdom
EPI_ISL_418718	Respiratory Virus Unit	Respiratory Virus Unit	Platt	2020-03-18	United Kingdom
EPI_ISL_418723	Respiratory Virus Unit	Respiratory Virus Unit	Platt	2020-03-16	United Kingdom
EPI_ISL_418729	Respiratory Virus Unit	Respiratory Virus Unit	Platt	2020-03-18	United Kingdom
EPI_ISL_418751	Respiratory Virus Unit	Respiratory Virus Unit	Platt	2020-03-18	United Kingdom
EPI_ISL_418764	Respiratory Virus Unit	Respiratory Virus Unit	Platt	2020-03-18	United Kingdom
EPI_ISL_418771	WA State Department of Health	Pathogen Discovery	Queen	2020-03-13	USA
EPI_ISL_418772	WA State Department of Health	Pathogen Discovery	Queen	2020-03-13	USA
EPI_ISL_418773	WA State Department of Health	Pathogen Discovery	Queen	2020-03-13	USA
EPI_ISL_418774	WA State Department of Health	Pathogen Discovery	Queen	2020-03-13	USA
EPI_ISL_418775	WA State Department of Health	Pathogen Discovery	Queen	2020-03-13	USA
EPI_ISL_418776	WA State Department of Health	Pathogen Discovery	Queen	2020-03-13	USA
EPI_ISL_418777	WA State Department of Health	Pathogen Discovery	Queen	2020-03-13	USA
EPI_ISL_418778	WA State Department of Health	Pathogen Discovery	Queen	2020-03-13	USA
EPI_ISL_418779	WA State Department of Health	Pathogen Discovery	Queen	2020-03-13	USA
EPI_ISL_418780	WA State Department of Health	Pathogen Discovery	Queen	2020-03-13	USA
EPI_ISL_418781	WA State Department of Health	Pathogen Discovery	Queen	2020-03-13	USA
EPI_ISL_418782	WA State Department of Health	Pathogen Discovery	Queen	2020-03-13	USA
EPI_ISL_418783	WA State Department of Health	Pathogen Discovery	Queen	2020-03-13	USA
EPI_ISL_418784	WA State Department of Health	Pathogen Discovery	Queen	2020-03-13	USA
EPI_ISL_418785	WA State Department of Health	Pathogen Discovery	Queen	2020-03-13	USA
EPI_ISL_418786	WA State Department of Health	Pathogen Discovery	Queen	2020-03-13	USA
EPI_ISL_418787	WA State Department of Health	Pathogen Discovery	Queen	2020-03-13	USA
EPI_ISL_418788	WA State Department of Health	Pathogen Discovery	Queen	2020-03-13	USA
EPI_ISL_418789	WA State Department of Health	Pathogen Discovery	Queen	2020-03-13	USA
EPI_ISL_418790	WA State Department of Health	Pathogen Discovery	Queen	2020-03-13	USA
EPI_ISL_418791	WA State Department of Health	Pathogen Discovery	Queen	2020-03-13	USA
EPI_ISL_418792	KU Leuven	KU Leuven	Maes	2020-03-05	Belgium
EPI_ISL_418793	KU Leuven	KU Leuven	Maes	2020-03-10	Belgium
EPI_ISL_418794	KU Leuven	KU Leuven	Maes	2020-03-06	Belgium
EPI_ISL_418795	KU Leuven	KU Leuven	Maes	2020-03-06	Belgium
EPI_ISL_418796	KU Leuven	KU Leuven	Maes	2020-03-05	Belgium
EPI_ISL_418797	KU Leuven	KU Leuven	Maes	2020-03-05	Belgium
EPI_ISL_418798	KU Leuven	KU Leuven	Maes	2020-03-05	Belgium
EPI_ISL_418799	Mater Pathology	Public Health Virology Laboratory	Warrilow	2020-02-28	Australia
EPI_ISL_418800	KU Leuven	KU Leuven	Maes	2020-03-10	Belgium
EPI_ISL_418801	Mater Pathology	Public Health Virology Laboratory	Warrilow	2020-03-14	Australia
EPI_ISL_418802	Pathology Queensland	Public Health Virology Laboratory	Warrilow	2020-03-18	Australia
EPI_ISL_418803	Pathology Queensland	Public Health Virology Laboratory	Warrilow	2020-03-18	Australia
EPI_ISL_418804	Pathology Queensland	Public Health Virology Laboratory	Warrilow	2020-03-18	Australia
EPI_ISL_418805	KU Leuven	KU Leuven	Maes	2020-03-06	Belgium
EPI_ISL_418806	KU Leuven	KU Leuven	Maes	2020-03-05	Belgium
EPI_ISL_418807	Pathology Queensland	Public Health Virology Laboratory	Warrilow	2020-03-19	Australia
EPI_ISL_418808	Pathology Queensland	Public Health Virology Laboratory	Warrilow	2020-03-19	Australia
EPI_ISL_418809	University of Wisconsin - Madison	University of Wisconsin Madison	Moreno	2020-02-01	Japan
EPI_ISL_418811	Dr. Georges-L.-Dumont University Hospital Centre	National Microbiology Laboratory	Majer	2020-03-12	Canada
EPI_ISL_418812	Cadham Provincial Laboratory	National Microbiology Laboratory	Majer	2020-03-12	Canada
EPI_ISL_418813	Cadham Provincial Laboratory	National Microbiology Laboratory	Majer	2020-03-13	Canada
EPI_ISL_418814	Queen Elizabeth II Health Science Centre	National Microbiology Laboratory	Majer	2020-03-13	Canada
EPI_ISL_418815	Department of Clinical Pathology	Department of Health Technology and Informatics	Leung	2020-02-09	Hong Kong
EPI_ISL_418816	BCCDC Public Health Laboratory	BCCDC Public Health Laboratory	Harrigan	2020-03-11	Canada
EPI_ISL_418817	BCCDC Public Health Laboratory	BCCDC Public Health Laboratory	Harrigan	2020-03-13	Canada
EPI_ISL_418818	BCCDC Public Health Laboratory	BCCDC Public Health Laboratory	Harrigan	2020-03-06	Canada
EPI_ISL_418819	BCCDC Public Health Laboratory	BCCDC Public Health Laboratory	Harrigan	2020-03-09	Canada
EPI_ISL_418820	BCCDC Public Health Laboratory	BCCDC Public Health Laboratory	Harrigan	2020-03-09	Canada
EPI_ISL_418821	BCCDC Public Health Laboratory	BCCDC Public Health Laboratory	Harrigan	2020-03-10	Canada
EPI_ISL_418822	BCCDC Public Health Laboratory	BCCDC Public Health Laboratory	Harrigan	2020-03-10	Canada
EPI_ISL_418823	BCCDC Public Health Laboratory	BCCDC Public Health Laboratory	Harrigan	2020-03-09	Canada
EPI_ISL_418824	BCCDC Public Health Laboratory	BCCDC Public Health Laboratory	Harrigan	2020-03-03	Canada
EPI_ISL_418825	BCCDC Public Health Laboratory	BCCDC Public Health Laboratory	Harrigan	2020-03-10	Canada
EPI_ISL_418826	BCCDC Public Health Laboratory	BCCDC Public Health Laboratory	Harrigan	2020-03-10	Canada
EPI_ISL_418829	BCCDC Public Health Laboratory	BCCDC Public Health Laboratory	Harrigan	2020-03-10	Canada
EPI_ISL_418830	BCCDC Public Health Laboratory	BCCDC Public Health Laboratory	Harrigan	2020-03-09	Canada
EPI_ISL_418831	BCCDC Public Health Laboratory	BCCDC Public Health Laboratory	Harrigan	2020-03-11	Canada
EPI_ISL_418832	BCCDC Public Health Laboratory	BCCDC Public Health Laboratory	Harrigan	2020-03-11	Canada
EPI_ISL_418833	BCCDC Public Health Laboratory	BCCDC Public Health Laboratory	Harrigan	2020-03-11	Canada
EPI_ISL_418834	BCCDC Public Health Laboratory	BCCDC Public Health Laboratory	Harrigan	2020-03-11	Canada
EPI_ISL_418835	BCCDC Public Health Laboratory	BCCDC Public Health Laboratory	Harrigan	2020-03-11	Canada
EPI_ISL_418836	BCCDC Public Health Laboratory	BCCDC Public Health Laboratory	Harrigan	2020-03-10	Canada
EPI_ISL_418837	BCCDC Public Health Laboratory	BCCDC Public Health Laboratory	Harrigan	2020-03-10	Canada
EPI_ISL_418838	BCCDC Public Health Laboratory	BCCDC Public Health Laboratory	Harrigan	2020-03-12	Canada
EPI_ISL_418839	BCCDC Public Health Laboratory	BCCDC Public Health Laboratory	Harrigan	2020-03-10	Canada
EPI_ISL_418841	BCCDC Public Health Laboratory	BCCDC Public Health Laboratory	Harrigan	2020-03-11	Canada
EPI_ISL_418842	BCCDC Public Health Laboratory	BCCDC Public Health Laboratory	Harrigan	2020-03-11	Canada
EPI_ISL_418843	BCCDC Public Health Laboratory	BCCDC Public Health Laboratory	Harrigan	2020-03-12	Canada
EPI_ISL_418845	BCCDC Public Health Laboratory	BCCDC Public Health Laboratory	Harrigan	2020-03-11	Canada
EPI_ISL_418846	BCCDC Public Health Laboratory	BCCDC Public Health Laboratory	Harrigan	2020-03-12	Canada
EPI_ISL_418847	BCCDC Public Health Laboratory	BCCDC Public Health Laboratory	Harrigan	2020-03-12	Canada
EPI_ISL_418848	BCCDC Public Health Laboratory	BCCDC Public Health Laboratory	Harrigan	2020-03-05	Canada
EPI_ISL_418849	BCCDC Public Health Laboratory	BCCDC Public Health Laboratory	Harrigan	2020-03-13	Canada
EPI_ISL_418851	BCCDC Public Health Laboratory	BCCDC Public Health Laboratory	Harrigan	2020-03-13	Canada
EPI_ISL_418852	BCCDC Public Health Laboratory	BCCDC Public Health Laboratory	Harrigan	2020-03-07	Canada
EPI_ISL_418853	BCCDC Public Health Laboratory	BCCDC Public Health Laboratory	Harrigan	2020-03-11	Canada
EPI_ISL_418854	BCCDC Public Health Laboratory	BCCDC Public Health Laboratory	Harrigan	2020-03-11	Canada
EPI_ISL_418855	BCCDC Public Health Laboratory	BCCDC Public Health Laboratory	Harrigan	2020-03-11	Canada
EPI_ISL_418856	BCCDC Public Health Laboratory	BCCDC Public Health Laboratory	Harrigan	2020-03-13	Canada
EPI_ISL_418857	BCCDC Public Health Laboratory	BCCDC Public Health Laboratory	Harrigan	2020-03-13	Canada
EPI_ISL_418858	BCCDC Public Health Laboratory	BCCDC Public Health Laboratory	Harrigan	2020-03-13	Canada
EPI_ISL_418860	Hospital Universitari Vall d'Hebron (HUVH) - Vall d'Hebron Research Institute (VHIR)	Hospital Universitari Vall d'Hebron (HUVH) - Vall d'Hebron Research Institute (VHIR)	Anton	2020-03-15	Spain
EPI_ISL_418861	Hospital Universitari Vall d'Hebron (HUVH) - Vall d'Hebron Research Institute (VHIR)	Hospital Universitari Vall d'Hebron (HUVH) - Vall d'Hebron Research Institute (VHIR)	Anton	2020-03-24	Spain
EPI_ISL_418863	KU Leuven	KU Leuven	Maes	2020-03-05	Belgium
EPI_ISL_418864	Virginia DCLS	Virginia DCLS	Libuit	2020-03-17	USA
EPI_ISL_418866	UW Virology Lab	UW Virology Lab	Roychoudhury	2020-03-13	USA
EPI_ISL_418873	UW Virology Lab	UW Virology Lab	Roychoudhury	2020-03-16	USA
EPI_ISL_418875	UW Virology Lab	UW Virology Lab	Roychoudhury	2020-03-16	USA
EPI_ISL_418876	UW Virology Lab	UW Virology Lab	Roychoudhury	2020-03-16	USA
EPI_ISL_418878	UW Virology Lab	UW Virology Lab	Roychoudhury	2020-03-14	USA
EPI_ISL_418880	UW Virology Lab	UW Virology Lab	Roychoudhury	2020-03-14	USA
EPI_ISL_418881	UW Virology Lab	UW Virology Lab	Roychoudhury	2020-03-14	USA
EPI_ISL_418882	UW Virology Lab	UW Virology Lab	Roychoudhury	2020-03-13	USA
EPI_ISL_418886	UW Virology Lab	UW Virology Lab	Roychoudhury	2020-03-15	USA
EPI_ISL_418887	UW Virology Lab	UW Virology Lab	Roychoudhury	2020-03-14	USA
EPI_ISL_418889	UW Virology Lab	UW Virology Lab	Roychoudhury	2020-03-16	USA
EPI_ISL_418890	UW Virology Lab	UW Virology Lab	Roychoudhury	2020-03-16	USA
EPI_ISL_418891	UW Virology Lab	UW Virology Lab	Roychoudhury	2020-03-24	USA
EPI_ISL_418892	UW Virology Lab	UW Virology Lab	Roychoudhury	2020-03-16	USA
EPI_ISL_418893	UW Virology Lab	UW Virology Lab	Roychoudhury	2020-03-13	USA
EPI_ISL_418895	UW Virology Lab	UW Virology Lab	Roychoudhury	2020-03-14	USA
EPI_ISL_418897	UW Virology Lab	UW Virology Lab	Roychoudhury	2020-03-16	USA
EPI_ISL_418898	UW Virology Lab	UW Virology Lab	Roychoudhury	2020-03-14	USA
EPI_ISL_418899	UW Virology Lab	UW Virology Lab	Roychoudhury	2020-03-16	USA
EPI_ISL_418900	UW Virology Lab	UW Virology Lab	Roychoudhury	2020-03-16	USA
EPI_ISL_418901	UW Virology Lab	UW Virology Lab	Roychoudhury	2020-03-13	USA
EPI_ISL_418902	UW Virology Lab	UW Virology Lab	Roychoudhury	2020-03-13	USA
EPI_ISL_418903	UW Virology Lab	UW Virology Lab	Roychoudhury	2020-03-16	USA
EPI_ISL_418904	UW Virology Lab	UW Virology Lab	Roychoudhury	2020-03-16	USA
EPI_ISL_418905	UW Virology Lab	UW Virology Lab	Roychoudhury	2020-03-16	USA
EPI_ISL_418906	UW Virology Lab	UW Virology Lab	Roychoudhury	2020-03-16	USA
EPI_ISL_418907	UW Virology Lab	UW Virology Lab	Roychoudhury	2020-03-16	USA
EPI_ISL_418908	UW Virology Lab	UW Virology Lab	Roychoudhury	2020-03-16	USA
EPI_ISL_418909	UW Virology Lab	UW Virology Lab	Roychoudhury	2020-03-16	USA
EPI_ISL_418910	UW Virology Lab	UW Virology Lab	Roychoudhury	2020-03-16	USA
EPI_ISL_418911	UW Virology Lab	UW Virology Lab	Roychoudhury	2020-03-16	USA
EPI_ISL_418912	UW Virology Lab	UW Virology Lab	Roychoudhury	2020-03-16	USA
EPI_ISL_418915	UW Virology Lab	UW Virology Lab	Roychoudhury	2020-03-13	USA
EPI_ISL_418916	UW Virology Lab	UW Virology Lab	Roychoudhury	2020-03-13	USA
EPI_ISL_418917	UW Virology Lab	UW Virology Lab	Roychoudhury	2020-03-14	USA
EPI_ISL_418919	UW Virology Lab	UW Virology Lab	Roychoudhury	2020-03-13	USA
EPI_ISL_418920	UW Virology Lab	UW Virology Lab	Roychoudhury	2020-03-13	USA
EPI_ISL_418921	UW Virology Lab	UW Virology Lab	Roychoudhury	2020-03-16	USA
EPI_ISL_418922	UW Virology Lab	UW Virology Lab	Roychoudhury	2020-03-16	USA
EPI_ISL_418924	UW Virology Lab	UW Virology Lab	Roychoudhury	2020-03-14	USA
EPI_ISL_418926	UW Virology Lab	UW Virology Lab	Roychoudhury	2020-03-14	USA
EPI_ISL_418927	UW Virology Lab	UW Virology Lab	Roychoudhury	2020-03-16	USA
EPI_ISL_418929	UW Virology Lab	UW Virology Lab	Roychoudhury	2020-03-17	USA
EPI_ISL_418930	UW Virology Lab	UW Virology Lab	Roychoudhury	2020-03-17	USA
EPI_ISL_418931	UW Virology Lab	UW Virology Lab	Roychoudhury	2020-03-17	USA
EPI_ISL_418932	UW Virology Lab	UW Virology Lab	Roychoudhury	2020-03-16	USA
EPI_ISL_418933	UW Virology Lab	UW Virology Lab	Roychoudhury	2020-03-17	USA
EPI_ISL_418934	UW Virology Lab	UW Virology Lab	Roychoudhury	2020-03-17	USA
EPI_ISL_418935	UW Virology Lab	UW Virology Lab	Roychoudhury	2020-03-16	USA
EPI_ISL_418936	UW Virology Lab	UW Virology Lab	Roychoudhury	2020-03-17	USA
EPI_ISL_418937	UW Virology Lab	UW Virology Lab	Roychoudhury	2020-03-17	USA
EPI_ISL_418939	UW Virology Lab	UW Virology Lab	Roychoudhury	2020-03-17	USA
EPI_ISL_418943	UW Virology Lab	UW Virology Lab	Roychoudhury	2020-03-17	USA
EPI_ISL_418944	UW Virology Lab	UW Virology Lab	Roychoudhury	2020-03-15	USA
EPI_ISL_418945	UW Virology Lab	UW Virology Lab	Roychoudhury	2020-03-15	USA
EPI_ISL_418949	UW Virology Lab	UW Virology Lab	Roychoudhury	2020-03-16	USA
EPI_ISL_418950	UW Virology Lab	UW Virology Lab	Roychoudhury	2020-03-16	USA
EPI_ISL_418951	UW Virology Lab	UW Virology Lab	Roychoudhury	2020-03-16	USA
EPI_ISL_418953	UW Virology Lab	UW Virology Lab	Roychoudhury	2020-03-16	USA
EPI_ISL_418954	UW Virology Lab	UW Virology Lab	Roychoudhury	2020-03-17	USA
EPI_ISL_418955	UW Virology Lab	UW Virology Lab	Roychoudhury	2020-03-15	USA
EPI_ISL_418956	Virginia DCLS	Virginia DCLS	St. Jacques	2020-03-17	USA
EPI_ISL_418957	Virginia DCLS	Virginia DCLS	St. Jacques	2020-03-17	USA
EPI_ISL_418958	Virginia DCLS	Virginia DCLS	St. Jacques	2020-03-17	USA
EPI_ISL_418964	Utah Public Health Laboratory	Utah Public Health Laboratory	Young	2020-03-14	USA
EPI_ISL_418965	Utah Public Health Laboratory	Utah Public Health Laboratory	Young	2020-03-11	USA
EPI_ISL_418967	Utah Public Health Laboratory	Utah Public Health Laboratory	Young	2020-03-11	USA
EPI_ISL_418972	NYU Langone Health	Department of Pathology and Medicine	Maurano	2020-03-17	USA
EPI_ISL_418973	NYU Langone Health	Department of Pathology and Medicine	Maurano	2020-03-17	USA
EPI_ISL_418974	NYU Langone Health	Department of Pathology and Medicine	Maurano	2020-03-17	USA
EPI_ISL_418975	NYU Langone Health	Department of Pathology and Medicine	Maurano	2020-03-17	USA
EPI_ISL_418976	NYU Langone Health	Department of Pathology and Medicine	Maurano	2020-03-17	USA
EPI_ISL_418977	NYU Langone Health	Department of Pathology and Medicine	Maurano	2020-03-17	USA
EPI_ISL_418978	NYU Langone Health	Department of Pathology and Medicine	Maurano	2020-03-17	USA
EPI_ISL_418980	NYU Langone Health	Department of Pathology and Medicine	Maurano	2020-03-17	USA
EPI_ISL_418981	KU Leuven	KU Leuven	Maes	2020-03-06	Belgium
EPI_ISL_418982	KU Leuven	KU Leuven	Maes	2020-03-09	Belgium
EPI_ISL_418983	KU Leuven	KU Leuven	Maes	2020-03-09	Belgium
EPI_ISL_418984	KU Leuven	KU Leuven	Maes	2020-03-09	Belgium
EPI_ISL_418985	KU Leuven	KU Leuven	Maes	2020-03-09	Belgium
EPI_ISL_418987	KU Leuven	KU Leuven	Maes	2020-03-01	Belgium
EPI_ISL_418989	KU Leuven	KU Leuven	Maes	2020-03-04	Belgium
EPI_ISL_418990	State Key Laboratory for Diagnosis and Treatment of Infectious Diseases	State Key Laboratory for Diagnosis and Treatment of Infectious Diseases	Jiang	2020-02-03	China
EPI_ISL_418991	State Key Laboratory for Diagnosis and Treatment of Infectious Diseases	State Key Laboratory for Diagnosis and Treatment of Infectious Diseases	Jiang	2020-02-04	China
EPI_ISL_418992	National Public Health Laboratory	National Public Health Laboratory	Mak	2020-02-10	Singapore
EPI_ISL_418993	National Public Health Laboratory	National Public Health Laboratory	Mak	2020-01-29	Singapore
EPI_ISL_418994	National Public Health Laboratory	National Public Health Laboratory	Mak	2020-01-29	Singapore
EPI_ISL_418995	National Public Health Laboratory	National Public Health Laboratory	Mak	2020-02-28	Singapore
EPI_ISL_418996	National Public Health Laboratory	National Public Health Laboratory	Mak	2020-01-27	Singapore
EPI_ISL_418998	National Public Health Laboratory	National Public Health Laboratory	Mak	2020-02-14	Singapore
EPI_ISL_418999	National Public Health Laboratory	National Public Health Laboratory	Mak	2020-03-01	Singapore
EPI_ISL_419000	National Public Health Laboratory	National Public Health Laboratory	Mak	2020-02-13	Singapore
EPI_ISL_419001	National Public Health Laboratory	National Public Health Laboratory	Mak	2020-03-02	Singapore
EPI_ISL_419168	Centre Hospitalier de Valence	CNR Virus des Infections Respiratoires - France SUD	Josset	2020-03-17	France
EPI_ISL_419169	Institut des Agents Infectieux (IAI)	CNR Virus des Infections Respiratoires - France SUD	Josset	2020-03-21	France
EPI_ISL_419170	Institut des Agents Infectieux (IAI)	CNR Virus des Infections Respiratoires - France SUD	Josset	2020-03-21	France
EPI_ISL_419171	Institut des Agents Infectieux (IAI)	CNR Virus des Infections Respiratoires - France SUD	Josset	2020-03-21	France
EPI_ISL_419172	Institut des Agents Infectieux (IAI)	CNR Virus des Infections Respiratoires - France SUD	Josset	2020-03-21	France
EPI_ISL_419173	Institut des Agents Infectieux (IAI)	CNR Virus des Infections Respiratoires - France SUD	Josset	2020-03-21	France
EPI_ISL_419174	Centre Hospitalier de Macon	CNR Virus des Infections Respiratoires - France SUD	Josset	2020-03-20	France
EPI_ISL_419175	Centre Hospitalier de Macon	CNR Virus des Infections Respiratoires - France SUD	Josset	2020-03-21	France
EPI_ISL_419176	Centre Hospitalier de Macon	CNR Virus des Infections Respiratoires - France SUD	Josset	2020-03-21	France
EPI_ISL_419177	Institut des Agents Infectieux (IAI)	CNR Virus des Infections Respiratoires - France SUD	Josset	2020-03-22	France
EPI_ISL_419178	Institut des Agents Infectieux (IAI)	CNR Virus des Infections Respiratoires - France SUD	Josset	2020-03-22	France
EPI_ISL_419179	Institut des Agents Infectieux (IAI)	CNR Virus des Infections Respiratoires - France SUD	Josset	2020-03-22	France
EPI_ISL_419180	Institut des Agents Infectieux (IAI)	CNR Virus des Infections Respiratoires - France SUD	Josset	2020-03-22	France
EPI_ISL_419181	Institut des Agents Infectieux (IAI)	CNR Virus des Infections Respiratoires - France SUD	Josset	2020-03-22	France
EPI_ISL_419182	Institut des Agents Infectieux (IAI)	CNR Virus des Infections Respiratoires - France SUD	Josset	2020-03-22	France
EPI_ISL_419183	Centre Hospitalier de Bourg en Bresse	CNR Virus des Infections Respiratoires - France SUD	Josset	2020-03-22	France
EPI_ISL_419184	Institut des Agents Infectieux (IAI)	CNR Virus des Infections Respiratoires - France SUD	Josset	2020-03-22	France
EPI_ISL_419185	Centre Hospitalier de Bourg en Bresse	CNR Virus des Infections Respiratoires - France SUD	Josset	2020-03-22	France
EPI_ISL_419186	Centre Hospitalier de Bourg en Bresse	CNR Virus des Infections Respiratoires - France SUD	Josset	2020-03-22	France
EPI_ISL_419187	Centre Hospitalier de Macon	CNR Virus des Infections Respiratoires - France SUD	Josset	2020-03-22	France
EPI_ISL_419188	Centre Hospitalier de Macon	CNR Virus des Infections Respiratoires - France SUD	Josset	2020-03-22	France
EPI_ISL_419211	Central Virology Laboratory	Israel Institute for Biological Research	Zvi	2020-02-23	Israel
EPI_ISL_419214	Department of Clinical Pathology	Department of Health Technology and Informatics	Leung	2020-02-10	Hong Kong
EPI_ISL_419215	Department of Clinical Pathology	Department of Health Technology and Informatics	Leung	2020-02-10	Hong Kong
EPI_ISL_419216	Department of Clinical Pathology	Department of Health Technology and Informatics	Leung	2020-02-10	Hong Kong
EPI_ISL_419222	Department of Pathology	Department of Health Technology and Informatics	Leung	2020-02-11	Hong Kong
EPI_ISL_419224	Department of Clinical Pathology	Department of Health Technology and Informatics	Leung	2020-02-13	Hong Kong
EPI_ISL_419228	Department of Clinical Pathology	Department of Health Technology and Informatics	Leung	2020-02-17	Hong Kong
EPI_ISL_419230	Hospital Universitario Virgen de las Nieves	Instituto de Salud Carlos III	Caballero	2020-03-05	Spain
EPI_ISL_419231	Department of Clinical Pathology	Department of Health Technology and Informatics	Leung	2020-02-19	Hong Kong
EPI_ISL_419232	Department of Clinical Pathology	Department of Health Technology and Informatics	Leung	2020-02-19	Hong Kong
EPI_ISL_419233	Hospital Universitario de Canarias	Instituto de Salud Carlos III	Caballero	2020-03-04	Spain
EPI_ISL_419234	Hospital San Pedro	Instituto de Salud Carlos III	Caballero	2020-03-03	Spain
EPI_ISL_419235	Fundacion Jimenez Diaz	Instituto de Salud Carlos III	Caballero	2020-03-07	Spain
EPI_ISL_419237	Fundacion Jimenez Diaz	Instituto de Salud Carlos III	Caballero	2020-03-07	Spain
EPI_ISL_419238	HOSPITAL DE CRUCES.	Instituto de Salud Carlos III	Caballero	2020-03-05	Spain
EPI_ISL_419240	HOSPITAL TXAGORRITXU	Instituto de Salud Carlos III	Caballero	2020-03-03	Spain
EPI_ISL_419247	Department of Clinical Pathology	Department of Health Technology and Informatics	Leung	2020-02-24	Hong Kong
EPI_ISL_419250	Department of Clinical Pathology	Department of Health Technology and Informatics	Leung	2020-02-26	Hong Kong
EPI_ISL_419254	INMI Lazzaro Spallanzani IRCCS	Laboratory of Virology	cemgruber	2020-03-23	Italy
EPI_ISL_419255	INMI Lazzaro Spallanzani IRCCS	INMI Lazzaro Spallanzani IRCCS	Gruber	2020-03-23	Italy
EPI_ISL_419256	Virginia DCLS	Virginia DCLS	St. Jacques	2020-03-16	USA
EPI_ISL_419259	Lab voor klinische biologie	Onderzoeksgroep Virologie	Lambrechts	2020-03-24	Belgium
EPI_ISL_419260	Virginia DCLS	Virginia DCLS	St. Jacques	2020-03-08	USA
EPI_ISL_419261	Virginia DCLS	Virginia DCLS	Fink	2020-03-09	USA
EPI_ISL_419262	Virginia DCLS	Virginia DCLS	Fink	2020-03-09	USA
EPI_ISL_419263	Virginia DCLS	Virginia DCLS	Fink	2020-03-10	USA
EPI_ISL_419264	Lab voor klinische biologie	Onderzoeksgroep Virologie	Lambrechts	2020-03-20	Belgium
EPI_ISL_419265	Lab voor klinische biologie	Onderzoeksgroep Virologie	Lambrechts	2020-03-24	Belgium
EPI_ISL_419266	Lab voor klinische biologie	Onderzoeksgroep Virologie	Lambrechts	2020-03-24	Belgium
EPI_ISL_419296	Kochi Prefectural Institute of Public Health	Pathogen Genomics Center	Sekizuka	2020-03-08	Japan
EPI_ISL_419297	Chiba Prefectural Institute of Public Health	Pathogen Genomics Center	Sekizuka	2020-03-10	Japan
EPI_ISL_419298	Chiba Prefectural Institute of Public Health	Pathogen Genomics Center	Sekizuka	2020-03-10	Japan
EPI_ISL_419299	Ishikawa Prefectural Institute of Public Health and Environmental Science	Pathogen Genomics Center	Sekizuka	2020-03-09	Japan
EPI_ISL_419300	Ishikawa Prefectural Institute of Public Health and Environmental Science	Pathogen Genomics Center	Sekizuka	2020-03-20	Japan
EPI_ISL_419301	Saitama Prefectural Institute of Public Health	Pathogen Genomics Center	Sekizuka	2020-03-11	Japan
EPI_ISL_419302	Saitama Prefectural Institute of Public Health	Pathogen Genomics Center	Sekizuka	2020-03-12	Japan
EPI_ISL_419303	Saitama Prefectural Institute of Public Health	Pathogen Genomics Center	Sekizuka	2020-03-12	Japan
EPI_ISL_419304	Saitama Prefectural Institute of Public Health	Pathogen Genomics Center	Sekizuka	2020-03-17	Japan
EPI_ISL_419305	Saitama Prefectural Institute of Public Health	Pathogen Genomics Center	Sekizuka	2020-03-18	Japan
EPI_ISL_419306	Saitama Prefectural Institute of Public Health	Pathogen Genomics Center	Sekizuka	2020-03-20	Japan
EPI_ISL_419307	Saitama Prefectural Institute of Public Health	Pathogen Genomics Center	Sekizuka	2020-03-20	Japan
EPI_ISL_419308	Saitama Prefectural Institute of Public Health	Pathogen Genomics Center	Sekizuka	2020-03-19	Japan
EPI_ISL_419309	Chiba Prefectural Institute of Public Health	Pathogen Genomics Center	Sekizuka	2020-03-12	Japan
EPI_ISL_419310	Chiba Prefectural Institute of Public Health	Pathogen Genomics Center	Sekizuka	2020-03-13	Japan
EPI_ISL_419311	Chiba Prefectural Institute of Public Health	Pathogen Genomics Center	Sekizuka	2020-03-13	Japan
EPI_ISL_419386	Hospital Prof. Doutor Fernando Fonseca	Instituto Gulbenkian de Ci\u00eancia	Leite	2020-03-18	Portugal
EPI_ISL_419387	Hospital Prof. Doutor Fernando Fonseca	Instituto Gulbenkian de Ci\u00eancia	Leite	2020-03-18	Portugal
EPI_ISL_419388	Minnesota Department of Health	Minnesota Department of Health	Wang	2020-03-14	USA
EPI_ISL_419390	Minnesota Department of Health	Minnesota Department of Health	Wang	2020-03-14	USA
EPI_ISL_419391	Minnesota Department of Health	Minnesota Department of Health	Wang	2020-03-14	USA
EPI_ISL_419392	Minnesota Department of Health	Minnesota Department of Health	Wang	2020-03-13	USA
EPI_ISL_419393	Minnesota Department of Health	Minnesota Department of Health	Wang	2020-03-14	USA
EPI_ISL_419394	Minnesota Department of Health	Minnesota Department of Health	Wang	2020-03-14	USA
EPI_ISL_419395	Minnesota Department of Health	Minnesota Department of Health	Wang	2020-03-14	USA
EPI_ISL_419396	Minnesota Department of Health	Minnesota Department of Health	Wang	2020-03-14	USA
EPI_ISL_419397	Minnesota Department of Health	Minnesota Department of Health	Wang	2020-03-14	USA
EPI_ISL_419406	Wales Specialist Virology Centre	Public Health Wales Microbiology Cardiff	Moore	2020-03-17	United Kingdom
EPI_ISL_419407	Wales Specialist Virology Centre	Public Health Wales Microbiology Cardiff	Moore	2020-03-16	United Kingdom
EPI_ISL_419409	Wales Specialist Virology Centre	Public Health Wales Microbiology Cardiff	Moore	2020-03-17	United Kingdom
EPI_ISL_419421	Wales Specialist Virology Centre	Public Health Wales Microbiology Cardiff	Moore	2020-03-18	United Kingdom
EPI_ISL_419428	Wales Specialist Virology Centre	Public Health Wales Microbiology Cardiff	Moore	2020-03-17	United Kingdom
EPI_ISL_419438	Wales Specialist Virology Centre	Public Health Wales Microbiology Cardiff	Moore	2020-03-18	United Kingdom
EPI_ISL_419440	Wales Specialist Virology Centre	Public Health Wales Microbiology Cardiff	Moore	2020-03-17	United Kingdom
EPI_ISL_419443	Wales Specialist Virology Centre	Public Health Wales Microbiology Cardiff	Moore	2020-03-18	United Kingdom
EPI_ISL_419453	Wales Specialist Virology Centre	Public Health Wales Microbiology Cardiff	Moore	2020-03-19	United Kingdom
EPI_ISL_419472	Wales Specialist Virology Centre	Public Health Wales Microbiology Cardiff	Moore	2020-03-20	United Kingdom
EPI_ISL_419474	Wales Specialist Virology Centre	Public Health Wales Microbiology Cardiff	Moore	2020-03-20	United Kingdom
EPI_ISL_419496	Wales Specialist Virology Centre	Public Health Wales Microbiology Cardiff	Moore	2020-03-20	United Kingdom
EPI_ISL_419499	Wales Specialist Virology Centre	Public Health Wales Microbiology Cardiff	Moore	2020-03-20	United Kingdom
EPI_ISL_419508	Wales Specialist Virology Centre	Public Health Wales Microbiology Cardiff	Moore	2020-03-20	United Kingdom
EPI_ISL_419541	Center of Medical Microbiology	Center of Medical Microbiology	Wienemann	2020-03-14	Germany
EPI_ISL_419542	Center of Medical Microbiology	Center of Medical Microbiology	Wienemann	2020-03-15	Germany
[truncated: 204,843+ more rows]
